# Supplementary material for: Transcriptomic Complexity in Strawberry Fruit Development and Maturation Revealed by Nanopore Sequencing
Source: Front Plant Sci. 2022 Jul 13;13:872054. doi: 10.3389/fpls.2022.872054 (PMC9326444; doi:10.3389/fpls.2022.872054)
Supplement: Supplementary file 4 [file Table_4.XLSX]

## Sheet: Supplementary Table 4
gene_ID	transcript_ID	annot_gene_id	annot_transcript_id	annot_gene_name	annot_transcript_name	n_exons	length	gene_novelty	transcript_novelty	ISM_subtype	w_1	w_2	w_3	fr_1	fr_2	fr_3	hr_1	hr_2	hr_3	sg_1	sg_2	sg_3
4	4	FxaC_27g00040	FxaC_27g00040.t1	TALONG000000004	TALONT000000004	1	820	Known	Known	None	36	105	76	2	9	5	44	72	71	90	85	81
6	6	FxaC_27g00060	FxaC_27g00060.t1	TALONG000000006	TALONT000000006	6	1469	Known	Known	None	16	11	1	10	4	6	12	13	9	15	19	22
7	7	FxaC_27g00070	FxaC_27g00070.t1	TALONG000000007	TALONT000000007	3	808	Known	Known	None	5	4	0	1	1	0	5	0	1	55	12	13
10	10	FxaC_27g00100	FxaC_27g00100.t1	TALONG000000010	TALONT000000010	19	2064	Known	Known	None	18	6	6	45	30	51	13	11	8	7	2	4
11	11	FxaC_27g00110	FxaC_27g00110.t1	TALONG000000011	TALONT000000011	2	698	Known	Known	None	18	10	5	15	16	13	12	11	17	12	19	13
13	13	FxaC_27g00130	FxaC_27g00130.t1	TALONG000000013	TALONT000000013	3	1002	Known	Known	None	213	265	374	262	388	347	538	397	555	264	217	199
17	19	FxaC_27g00170	FxaC_27g00170.t1	TALONG000000017	TALONT000000019	2	1766	Known	Known	None	3	2	1	5	1	1	3	4	0	2	1	0
19	21	FxaC_27g00190	FxaC_27g00190.t1	TALONG000000019	TALONT000000021	9	1558	Known	Known	None	17	11	13	25	19	19	27	22	12	14	8	22
26	31	FxaC_27g00300	FxaC_27g00300.t1	TALONG000000026	TALONT000000031	2	727	Known	Known	None	172	228	310	147	241	138	269	213	323	221	161	145
28	33	FxaC_27g00320	FxaC_27g00320.t1	TALONG000000028	TALONT000000033	4	1275	Known	Known	None	40	46	44	13	25	30	49	32	46	65	28	49
29	34	FxaC_27g00330	FxaC_27g00330.t1	TALONG000000029	TALONT000000034	4	1064	Known	Known	None	934	772	1144	905	1198	1080	1203	878	1274	774	666	689
33	38	FxaC_27g00390	FxaC_27g00390.t1	TALONG000000033	TALONT000000038	18	1952	Known	Known	None	7	4	3	9	5	11	2	2	4	2	1	1
34	39	FxaC_27g00400	FxaC_27g00400.t1	TALONG000000034	TALONT000000039	7	1673	Known	Known	None	117	69	69	94	108	137	121	73	77	41	39	35
35	40	FxaC_27g00420	FxaC_27g00420.t1	TALONG000000035	TALONT000000040	3	1830	Known	Known	None	1	0	1	3	2	0	4	1	1	1	1	1
36	41	FxaC_27g00430	FxaC_27g00430.t1	TALONG000000036	TALONT000000041	7	1240	Known	Known	None	81	114	127	100	155	157	165	115	137	104	74	70
38	43	FxaC_27g00450	FxaC_27g00450.t1	TALONG000000038	TALONT000000043	3	1365	Known	Known	None	3	0	3	8	12	7	7	3	3	3	1	1
40	47	FxaC_27g00470	FxaC_27g00470.t1	TALONG000000040	TALONT000000047	9	1736	Known	Known	None	9	11	11	13	12	13	3	2	5	6	2	10
41	48	FxaC_27g00480	FxaC_27g00480.t1	TALONG000000041	TALONT000000048	7	1108	Known	Known	None	17	12	13	6	16	19	12	11	12	7	9	4
44	51	FxaC_27g00510	FxaC_27g00510.t1	TALONG000000044	TALONT000000051	1	1602	Known	Known	None	8	9	9	0	1	1	3	5	5	31	7	20
51	59	FxaC_27g00720	FxaC_27g00720.t1	TALONG000000051	TALONT000000059	6	952	Known	Known	None	79	95	88	66	104	106	118	90	125	119	92	73
52	60	FxaC_27g00740	FxaC_27g00740.t1	TALONG000000052	TALONT000000060	1	513	Known	Known	None	19	28	22	41	40	51	33	31	27	43	22	33
53	61	FxaC_27g00760	FxaC_27g00760.t1	TALONG000000053	TALONT000000061	3	1280	Known	Known	None	100	90	102	143	203	259	134	110	162	88	29	25
53	62	FxaC_27g00760	FxaC_27g00760.t2	TALONG000000053	TALONT000000062	3	1285	Known	Known	None	16	12	15	28	33	32	29	31	41	16	12	6
59	68	FxaC_27g00850	FxaC_27g00850.t1	TALONG000000059	TALONT000000068	1	222	Known	Known	None	39	9	77	28	73	74	133	106	88	24	7	23
64	74	FxaC_27g00940	FxaC_27g00940.t2	TALONG000000064	TALONT000000074	4	1515	Known	Known	None	297	116	117	237	179	279	224	120	105	98	57	98
64	75	FxaC_27g00940	FxaC_27g00940.t7	TALONG000000064	TALONT000000075	3	2737	Known	Known	None	18	5	6	8	6	17	14	8	2	8	2	8
64	76	FxaC_27g00940	FxaC_27g00940.t3	TALONG000000064	TALONT000000076	1	3200	Known	Known	None	54	33	66	35	76	82	76	40	59	53	30	28
77	96	FxaC_27g01070	FxaC_27g01070.t1	TALONG000000077	TALONT000000096	6	1260	Known	Known	None	443	290	413	565	620	724	668	378	486	315	205	187
82	104	FxaC_27g01160	FxaC_27g01160.t1	TALONG000000082	TALONT000000104	1	2104	Known	Known	None	17	6	24	50	66	105	71	38	46	11	7	7
91	115	FxaC_27g01330	FxaC_27g01330.t1	TALONG000000091	TALONT000000115	7	1689	Known	Known	None	4	3	4	4	11	11	8	3	5	7	2	4
92	116	FxaC_27g01350	FxaC_27g01350.t1	TALONG000000092	TALONT000000116	2	1571	Known	Known	None	32	14	8	914	966	809	755	518	331	33	12	35
93	117	FxaC_27g01351	FxaC_27g01351.t1	TALONG000000093	TALONT000000117	2	1628	Known	Known	None	74	13	20	445	400	340	253	186	149	28	19	40
96	120	FxaC_27g01370	FxaC_27g01370.t1	TALONG000000096	TALONT000000120	13	1674	Known	Known	None	3	0	2	4	4	3	6	3	2	0	1	0
100	124	FxaC_27g01440	FxaC_27g01440.t1	TALONG000000100	TALONT000000124	5	1608	Known	Known	None	10	20	10	13	15	11	21	16	11	17	1	10
104	129	FxaC_27g01480	FxaC_27g01480.t1	TALONG000000104	TALONT000000129	8	1471	Known	Known	None	12	10	7	24	10	22	21	9	11	16	11	10
112	137	FxaC_27g01570	FxaC_27g01570.t1	TALONG000000112	TALONT000000137	3	1618	Known	Known	None	101	49	66	111	119	99	132	81	68	17	8	20
114	144	FxaC_27g01610	FxaC_27g01610.t6	TALONG000000114	TALONT000000144	5	1797	Known	Known	None	4	0	1	5	7	15	6	2	3	1	0	0
115	148	FxaC_27g01630	FxaC_27g01630.t1	TALONG000000115	TALONT000000148	14	1829	Known	Known	None	11	10	4	1	1	0	1	3	1	10	3	4
118	151	FxaC_27g01670	FxaC_27g01670.t1	TALONG000000118	TALONT000000151	1	2370	Known	Known	None	9	29	10	2	0	0	1	0	0	24	10	14
127	160	FxaC_27g01781	FxaC_27g01781.t1	TALONG000000127	TALONT000000160	6	1842	Known	Known	None	7	10	9	134	116	164	64	53	54	8	13	4
128	161	FxaC_27g01810	FxaC_27g01810.t1	TALONG000000128	TALONT000000161	6	1401	Known	Known	None	27	17	24	29	35	39	40	28	17	28	9	11
130	163	FxaC_27g01840	FxaC_27g01840.t1	TALONG000000130	TALONT000000163	5	1063	Known	Known	None	10	6	6	6	0	0	8	4	0	19	13	7
134	168	FxaC_27g01880	FxaC_27g01880.t1	TALONG000000134	TALONT000000168	7	1515	Known	Known	None	20	14	12	2	10	6	12	5	8	22	7	19
143	177	FxaC_27g01970	FxaC_27g01970.t1	TALONG000000143	TALONT000000177	1	1300	Known	Known	None	3	1	4	0	2	3	3	0	4	2	3	1
144	178	FxaC_27g01980	FxaC_27g01980.t1	TALONG000000144	TALONT000000178	6	3289	Known	Known	None	4	0	0	3	3	3	3	3	0	0	1	1
149	184	FxaC_27g02040	FxaC_27g02040.t1	TALONG000000149	TALONT000000184	1	1229	Known	Known	None	90	95	104	96	116	106	131	133	130	87	59	61
152	187	FxaC_27g02080	FxaC_27g02080.t1	TALONG000000152	TALONT000000187	1	624	Known	Known	None	44	46	44	44	61	89	63	54	54	38	34	30
178	218	FxaC_27g02390	FxaC_27g02390.t1	TALONG000000178	TALONT000000218	2	2102	Known	Known	None	2	1	1	3	3	0	0	1	2	4	1	0
183	223	FxaC_27g02480	FxaC_27g02480.t1	TALONG000000183	TALONT000000223	5	3099	Known	Known	None	2	0	1	11	4	10	4	6	0	6	7	8
198	238	FxaC_27g02660	FxaC_27g02660.t1	TALONG000000198	TALONT000000238	2	543	Known	Known	None	2	5	4	0	0	0	1	0	0	1076	502	1004
199	239	FxaC_27g02680	FxaC_27g02680.t1	TALONG000000199	TALONT000000239	5	1208	Known	Known	None	59	58	87	47	78	103	73	64	87	77	64	52
201	241	FxaC_27g02690	FxaC_27g02690.t1	TALONG000000201	TALONT000000241	2	1310	Known	Known	None	5	2	3	8	6	7	7	4	10	3	0	2
206	249	FxaC_27g02760	FxaC_27g02760.t1	TALONG000000206	TALONT000000249	9	1729	Known	Known	None	42	31	33	57	64	64	46	36	32	16	14	15
211	254	FxaC_27g02820	FxaC_27g02820.t1	TALONG000000211	TALONT000000254	2	1022	Known	Known	None	82	229	59	11	0	1	11	11	43	166	80	143
213	256	FxaC_27g02840	FxaC_27g02840.t2	TALONG000000213	TALONT000000256	3	1341	Known	Known	None	86	67	77	93	127	144	100	69	103	76	64	51
213	257	FxaC_27g02840	FxaC_27g02840.t1	TALONG000000213	TALONT000000257	3	836	Known	Known	None	26	28	20	22	33	23	34	39	34	26	26	17
215	261	FxaC_27g02860	FxaC_27g02860.t1	TALONG000000215	TALONT000000261	2	989	Known	Known	None	22	58	11	2	1	0	5	13	14	29	21	26
223	269	FxaC_27g02950	FxaC_27g02950.t1	TALONG000000223	TALONT000000269	10	1872	Known	Known	None	21	12	21	20	19	17	12	10	11	12	4	7
231	278	FxaC_27g03080	FxaC_27g03080.t1	TALONG000000231	TALONT000000278	6	1414	Known	Known	None	4	1	1	0	3	0	2	1	0	5	6	7
235	282	FxaC_27g03130	FxaC_27g03130.t1	TALONG000000235	TALONT000000282	6	1327	Known	Known	None	0	0	0	2	2	4	2	1	3	118	14	148
235	283	FxaC_27g03130	FxaC_27g03130.t2	TALONG000000235	TALONT000000283	6	1376	Known	Known	None	28	22	47	603	597	1232	516	361	356	56	36	76
236	284	FxaC_27g03140	FxaC_27g03140.t1	TALONG000000236	TALONT000000284	10	1550	Known	Known	None	11	7	3	10	12	10	6	6	1	0	2	1
237	286	FxaC_27g03150	FxaC_27g03150.t2	TALONG000000237	TALONT000000286	9	2853	Known	Known	None	5	1	1	6	2	2	0	1	0	1	0	0
241	291	FxaC_27g03210	FxaC_27g03210.t1	TALONG000000241	TALONT000000291	9	1616	Known	Known	None	23	6	6	13	10	3	7	5	2	2	5	14
242	292	FxaC_27g03230	FxaC_27g03230.t1	TALONG000000242	TALONT000000292	5	1280	Known	Known	None	5	6	10	20	15	36	19	23	14	9	15	6
249	299	FxaC_27g03310	FxaC_27g03310.t1	TALONG000000249	TALONT000000299	9	1464	Known	Known	None	4	0	1	2	5	3	3	4	4	5	0	2
254	304	FxaC_27g03360	FxaC_27g03360.t1	TALONG000000254	TALONT000000304	6	1883	Known	Known	None	43	30	18	13	14	20	24	22	15	38	17	17
255	305	FxaC_27g03370	FxaC_27g03370.t1	TALONG000000255	TALONT000000305	1	1671	Known	Known	None	26	20	19	37	44	53	50	23	35	24	22	15
276	331	FxaC_27g03600	FxaC_27g03600.t2	TALONG000000276	TALONT000000331	4	1612	Known	Known	None	1	2	1	0	0	2	2	1	2	3	1	0
286	341	FxaC_27g03740	FxaC_27g03740.t1	TALONG000000286	TALONT000000341	7	1274	Known	Known	None	32	15	17	22	33	58	13	19	16	3	6	7
293	348	FxaC_27g03910	FxaC_27g03910.t1	TALONG000000293	TALONT000000348	9	1815	Known	Known	None	9	2	5	10	7	13	6	8	5	4	2	4
296	351	FxaC_27g04010	FxaC_27g04010.t1	TALONG000000296	TALONT000000351	8	1582	Known	Known	None	84	81	83	140	147	132	146	137	147	100	103	62
305	360	FxaC_27g04120	FxaC_27g04120.t1	TALONG000000305	TALONT000000360	6	1775	Known	Known	None	14	10	5	16	11	20	12	11	7	2	8	1
308	363	FxaC_27g04150	FxaC_27g04150.t1	TALONG000000308	TALONT000000363	1	2460	Known	Known	None	1	1	3	3	2	3	4	1	1	1	1	1
309	364	FxaC_27g04160	FxaC_27g04160.t1	TALONG000000309	TALONT000000364	3	1164	Known	Known	None	2	5	5	1	5	1	1	9	4	18	11	5
316	371	FxaC_27g04260	FxaC_27g04260.t1	TALONG000000316	TALONT000000371	3	1729	Known	Known	None	0	2	0	0	0	0	0	0	0	20	16	19
318	373	FxaC_27g04310	FxaC_27g04310.t1	TALONG000000318	TALONT000000373	2	1992	Known	Known	None	12	32	31	21	60	37	71	54	51	118	46	26
319	374	FxaC_27g04320	FxaC_27g04320.t1	TALONG000000319	TALONT000000374	4	965	Known	Known	None	15	9	10	5	6	5	14	5	10	12	23	16
321	377	FxaC_27g04350	FxaC_27g04350.t2	TALONG000000321	TALONT000000377	1	1723	Known	Known	None	0	0	2	13	28	19	7	4	4	0	0	0
327	384	FxaC_27g04460	FxaC_27g04460.t1	TALONG000000327	TALONT000000384	4	1318	Known	Known	None	3	4	1	1	1	5	1	1	4	3	1	2
329	386	FxaC_27g04480	FxaC_27g04480.t1	TALONG000000329	TALONT000000386	1	2095	Known	Known	None	3	1	4	1	0	2	0	2	1	1	1	0
330	387	FxaC_27g04500	FxaC_27g04500.t1	TALONG000000330	TALONT000000387	2	801	Known	Known	None	159	184	239	168	206	214	251	185	307	171	120	130
332	389	FxaC_27g04520	FxaC_27g04520.t1	TALONG000000332	TALONT000000389	9	1657	Known	Known	None	4	2	4	3	3	5	0	3	3	0	1	2
336	393	FxaC_27g04560	FxaC_27g04560.t1	TALONG000000336	TALONT000000393	2	399	Known	Known	None	145	169	239	165	220	186	269	214	291	190	101	127
338	395	FxaC_27g04590	FxaC_27g04590.t1	TALONG000000338	TALONT000000395	7	844	Known	Known	None	27	13	18	29	31	50	20	27	33	14	17	18
340	397	FxaC_27g04620	FxaC_27g04620.t1	TALONG000000340	TALONT000000397	1	1469	Known	Known	None	32	30	18	5	6	4	26	10	12	33	20	18
346	403	FxaC_27g04680	FxaC_27g04680.t1	TALONG000000346	TALONT000000403	5	1868	Known	Known	None	17	8	13	27	30	36	18	25	12	8	4	11
356	414	FxaC_27g04810	FxaC_27g04810.t1	TALONG000000356	TALONT000000414	2	986	Known	Known	None	122	122	154	129	187	135	187	135	158	122	84	76
357	415	FxaC_27g04820	FxaC_27g04820.t1	TALONG000000357	TALONT000000415	6	1353	Known	Known	None	16	19	22	30	13	22	24	17	24	13	6	3
358	416	FxaC_27g04840	FxaC_27g04840.t1	TALONG000000358	TALONT000000416	8	1140	Known	Known	None	11	9	10	12	12	14	20	4	9	6	5	4
363	421	FxaC_27g04890	FxaC_27g04890.t1	TALONG000000363	TALONT000000421	6	2386	Known	Known	None	5	1	1	14	14	12	15	9	3	1	0	2
363	422	FxaC_27g04890	FxaC_27g04890.t2	TALONG000000363	TALONT000000422	6	2380	Known	Known	None	0	1	1	4	4	8	4	1	3	1	0	1
366	425	FxaC_27g04930	FxaC_27g04930.t1	TALONG000000366	TALONT000000425	1	1322	Known	Known	None	1	2	0	11	11	12	0	1	5	0	1	1
370	430	FxaC_27g04970	FxaC_27g04970.t2	TALONG000000370	TALONT000000430	7	1938	Known	Known	None	14	8	8	0	0	0	4	0	3	39	12	18
372	434	FxaC_27g04981	FxaC_27g04981.t2	TALONG000000372	TALONT000000434	5	1696	Known	Known	None	5	10	8	3	3	0	4	3	1	3	5	5
376	438	FxaC_27g05030	FxaC_27g05030.t1	TALONG000000376	TALONT000000438	14	2315	Known	Known	None	9	1	1	8	1	3	2	3	0	1	0	1
378	440	FxaC_27g05050	FxaC_27g05050.t1	TALONG000000378	TALONT000000440	6	1727	Known	Known	None	6	1	0	6	2	4	3	0	0	4	1	4
386	449	FxaC_27g05150	FxaC_27g05150.t1	TALONG000000386	TALONT000000449	2	1322	Known	Known	None	1	0	1	0	0	0	1	0	3	10	3	12
391	455	FxaC_27g05200	FxaC_27g05200.t1	TALONG000000391	TALONT000000455	8	1477	Known	Known	None	14	9	9	12	19	20	25	14	15	7	0	7
421	489	FxaC_27g05610	FxaC_27g05610.t1	TALONG000000421	TALONT000000489	4	828	Known	Known	None	2051	1668	2092	1608	2191	2256	1953	1447	2129	1517	1629	1159
425	494	FxaC_27g05650	FxaC_27g05650.t1	TALONG000000425	TALONT000000494	4	2535	Known	Known	None	3	2	6	6	7	13	4	6	2	4	3	1
425	496	FxaC_27g05650	FxaC_27g05650.t3	TALONG000000425	TALONT000000496	4	1890	Known	Known	None	40	31	34	19	29	28	36	18	28	28	11	22
425	497	FxaC_27g05650	FxaC_27g05650.t4	TALONG000000425	TALONT000000497	3	1724	Known	Known	None	6	5	4	1	3	0	1	2	6	11	6	7
431	534	FxaC_27g05730	FxaC_27g05730.t1	TALONG000000431	TALONT000000534	17	2180	Known	Known	None	8	1	0	10	12	15	4	0	0	2	0	2
433	539	FxaC_27g05750	FxaC_27g05750.t1	TALONG000000433	TALONT000000539	4	1987	Known	Known	None	1	1	0	2	3	3	2	1	0	3	3	2
441	548	FxaC_27g05850	FxaC_27g05850.t1	TALONG000000441	TALONT000000548	2	2427	Known	Known	None	18	9	12	29	13	26	23	15	7	12	7	7
455	565	FxaC_27g06020	FxaC_27g06020.t1	TALONG000000455	TALONT000000565	8	2033	Known	Known	None	1	1	1	5	3	4	5	0	2	4	0	1
460	570	FxaC_27g06070	FxaC_27g06070.t1	TALONG000000460	TALONT000000570	1	1177	Known	Known	None	7	8	5	2	8	8	6	5	13	7	7	3
466	579	FxaC_27g06110	FxaC_27g06110.t1	TALONG000000466	TALONT000000579	6	1312	Known	Known	None	24	15	35	77	74	63	77	59	50	19	24	13
472	585	FxaC_27g06190	FxaC_27g06190.t1	TALONG000000472	TALONT000000585	4	1830	Known	Known	None	28	13	21	25	26	37	36	28	14	17	9	16
512	637	FxaC_27g06730	FxaC_27g06730.t1	TALONG000000512	TALONT000000637	1	351	Known	Known	None	85	127	137	116	146	140	2	0	0	1	0	0
526	651	FxaC_27g06890	FxaC_27g06890.t1	TALONG000000526	TALONT000000651	2	1054	Known	Known	None	80	70	73	60	81	78	113	58	91	76	61	59
537	662	FxaC_27g07060	FxaC_27g07060.t1	TALONG000000537	TALONT000000662	2	1045	Known	Known	None	9	9	17	26	21	24	20	17	20	12	10	11
542	668	FxaC_27g07130	FxaC_27g07130.t1	TALONG000000542	TALONT000000668	2	1110	Known	Known	None	12	11	16	8	9	18	17	14	12	24	23	13
550	677	FxaC_27g07210	FxaC_27g07210.t1	TALONG000000550	TALONT000000677	4	2231	Known	Known	None	9	1	2	0	0	1	4	0	0	1	4	3
552	679	FxaC_27g07231	FxaC_27g07231.t1	TALONG000000552	TALONT000000679	4	435	Known	Known	None	8	8	35	33	62	56	20	86	40	27	37	15
559	687	FxaC_27g07370	FxaC_27g07370.t1	TALONG000000559	TALONT000000687	6	999	Known	Known	None	40	15	41	36	58	34	47	35	31	17	24	14
564	698	FxaC_27g07420	FxaC_27g07420.t2	TALONG000000564	TALONT000000698	6	1149	Known	Known	None	2	2	0	2	1	4	1	2	0	0	6	0
567	701	FxaC_27g07460	FxaC_27g07460.t1	TALONG000000567	TALONT000000701	3	699	Known	Known	None	710	1191	1226	1105	1601	1661	1661	1355	1542	1841	1514	1117
583	723	FxaC_27g07681	FxaC_27g07681.t1	TALONG000000583	TALONT000000723	1	758	Known	Known	None	11	6	7	4	10	7	6	8	10	6	2	2
587	727	FxaC_27g07730	FxaC_27g07730.t1	TALONG000000587	TALONT000000727	1	1629	Known	Known	None	3	6	3	2	4	5	3	2	1	5	2	0
603	743	FxaC_27g07930	FxaC_27g07930.t1	TALONG000000603	TALONT000000743	5	1771	Known	Known	None	15	17	14	122	122	144	64	38	28	20	17	12
607	747	FxaC_27g07980	FxaC_27g07980.t1	TALONG000000607	TALONT000000747	5	1513	Known	Known	None	9	3	5	16	17	18	18	10	4	8	6	5
613	754	FxaC_27g08020	FxaC_27g08020.t1	TALONG000000613	TALONT000000754	1	2093	Known	Known	None	76	50	55	60	60	70	80	59	34	49	29	52
619	763	FxaC_27g08080	FxaC_27g08080.t1	TALONG000000619	TALONT000000763	14	1922	Known	Known	None	2	0	2	2	2	3	3	0	0	1	0	1
620	764	FxaC_27g08090	FxaC_27g08090.t1	TALONG000000620	TALONT000000764	2	756	Known	Known	None	39	65	56	51	49	80	53	36	59	78	44	57
624	768	FxaC_27g08140	FxaC_27g08140.t1	TALONG000000624	TALONT000000768	2	1664	Known	Known	None	23	24	32	32	30	31	52	41	15	14	11	23
625	769	FxaC_27g08150	FxaC_27g08150.t1	TALONG000000625	TALONT000000769	16	1991	Known	Known	None	5	0	2	3	3	4	5	5	1	1	0	0
627	771	FxaC_27g08170	FxaC_27g08170.t1	TALONG000000627	TALONT000000771	6	2448	Known	Known	None	4	0	1	6	2	1	0	2	0	1	0	1
629	773	FxaC_27g08190	FxaC_27g08190.t1	TALONG000000629	TALONT000000773	14	1965	Known	Known	None	6	0	1	0	3	0	2	1	4	2	0	3
630	774	FxaC_27g08200	FxaC_27g08200.t1	TALONG000000630	TALONT000000774	4	1522	Known	Known	None	39	48	93	33	32	33	67	64	75	25	52	3
636	780	FxaC_27g08260	FxaC_27g08260.t1	TALONG000000636	TALONT000000780	14	2093	Known	Known	None	7	0	1	6	5	4	5	3	2	5	0	3
638	782	FxaC_27g08280	FxaC_27g08280.t1	TALONG000000638	TALONT000000782	8	2061	Known	Known	None	12	10	9	20	18	19	13	19	15	14	12	9
640	784	FxaC_27g08300	FxaC_27g08300.t1	TALONG000000640	TALONT000000784	2	1528	Known	Known	None	4	7	15	14	8	21	21	22	22	12	15	3
642	786	FxaC_27g08320	FxaC_27g08320.t1	TALONG000000642	TALONT000000786	6	1193	Known	Known	None	4	2	0	5	1	0	2	2	1	2	0	0
648	793	FxaC_27g08391	FxaC_27g08391.t1	TALONG000000648	TALONT000000793	1	1412	Known	Known	None	9	7	12	9	17	7	14	12	18	3	7	6
650	795	FxaC_27g08450	FxaC_27g08450.t1	TALONG000000650	TALONT000000795	1	1956	Known	Known	None	11	13	11	5	8	3	12	13	9	13	8	11
658	803	FxaC_27g08560	FxaC_27g08560.t1	TALONG000000658	TALONT000000803	4	1414	Known	Known	None	2	2	6	1	0	0	3	5	1	5	0	1
660	806	FxaC_27g08600	FxaC_27g08600.t1	TALONG000000660	TALONT000000806	4	1599	Known	Known	None	13	5	4	4	4	3	7	3	5	1	8	5
668	814	FxaC_27g08780	FxaC_27g08780.t1	TALONG000000668	TALONT000000814	9	2061	Known	Known	None	16	7	11	11	4	15	15	4	12	4	1	4
690	845	FxaC_27g09160	FxaC_27g09160.t1	TALONG000000690	TALONT000000845	1	1796	Known	Known	None	2	3	4	1	3	1	16	5	8	17	4	9
693	848	FxaC_27g09250	FxaC_27g09250.t1	TALONG000000693	TALONT000000848	6	1849	Known	Known	None	7	2	5	14	5	8	1	5	5	3	3	3
697	852	FxaC_27g09290	FxaC_27g09290.t1	TALONG000000697	TALONT000000852	4	869	Known	Known	None	2	2	2	0	3	2	1	2	3	1	4	0
711	866	FxaC_27g09430	FxaC_27g09430.t1	TALONG000000711	TALONT000000866	8	2585	Known	Known	None	5	5	6	10	3	7	3	4	1	2	2	1
716	871	FxaC_27g09490	FxaC_27g09490.t1	TALONG000000716	TALONT000000871	4	1183	Known	Known	None	160	104	99	111	119	175	156	105	109	105	65	109
718	873	FxaC_27g09510	FxaC_27g09510.t1	TALONG000000718	TALONT000000873	5	1710	Known	Known	None	3	1	0	2	5	2	4	3	2	0	0	1
719	874	FxaC_27g09520	FxaC_27g09520.t1	TALONG000000719	TALONT000000874	10	1184	Known	Known	None	11	8	14	15	16	21	9	16	15	3	1	4
721	876	FxaC_27g09560	FxaC_27g09560.t1	TALONG000000721	TALONT000000876	2	780	Known	Known	None	297	345	381	236	328	379	361	253	424	265	222	231
723	878	FxaC_27g09580	FxaC_27g09580.t1	TALONG000000723	TALONT000000878	14	1735	Known	Known	None	18	7	6	17	27	33	12	14	8	9	7	12
741	899	FxaC_27g09800	FxaC_27g09800.t1	TALONG000000741	TALONT000000899	9	1533	Known	Known	None	2	3	2	7	15	13	10	7	0	3	1	0
742	900	FxaC_27g09810	FxaC_27g09810.t1	TALONG000000742	TALONT000000900	1	1814	Known	Known	None	5	0	3	2	4	1	0	2	3	3	0	1
750	909	FxaC_27g09920	FxaC_27g09920.t1	TALONG000000750	TALONT000000909	1	1273	Known	Known	None	29	17	23	29	39	74	39	28	44	13	3	7
757	918	FxaC_27g09980	FxaC_27g09980.t1	TALONG000000757	TALONT000000918	4	1770	Known	Known	None	10	1	2	7	4	7	17	6	2	7	2	5
761	922	FxaC_27g10001	FxaC_27g10001.t1	TALONG000000761	TALONT000000922	4	889	Known	Known	None	61	67	62	54	94	107	102	81	106	73	43	60
764	925	FxaC_27g10040	FxaC_27g10040.t1	TALONG000000764	TALONT000000925	3	2226	Known	Known	None	14	3	7	18	10	6	10	7	4	4	4	8
766	928	FxaC_27g10060	FxaC_27g10060.t1	TALONG000000766	TALONT000000928	3	1426	Known	Known	None	95	102	94	139	208	266	236	170	179	200	122	160
770	932	FxaC_27g10120	FxaC_27g10120.t1	TALONG000000770	TALONT000000932	2	724	Known	Known	None	436	524	677	540	776	661	712	598	963	410	422	144
801	975	FxaC_27g10530	FxaC_27g10530.t1	TALONG000000801	TALONT000000975	2	2030	Known	Known	None	45	17	13	48	37	27	31	14	13	19	7	21
804	979	FxaC_27g10531	FxaC_27g10531.t2	TALONG000000804	TALONT000000979	1	2005	Known	Known	None	44	98	84	136	138	211	201	75	195	73	49	29
806	981	FxaC_27g10600	FxaC_27g10600.t1	TALONG000000806	TALONT000000981	6	2250	Known	Known	None	2	1	0	3	2	2	1	1	0	2	1	1
807	982	FxaC_27g10620	FxaC_27g10620.t1	TALONG000000807	TALONT000000982	2	450	Known	Known	None	15	27	20	16	23	25	12	20	26	21	19	15
808	983	FxaC_27g10630	FxaC_27g10630.t1	TALONG000000808	TALONT000000983	8	1259	Known	Known	None	18	16	18	15	26	35	21	15	22	13	8	15
811	986	FxaC_27g10660	FxaC_27g10660.t1	TALONG000000811	TALONT000000986	6	1726	Known	Known	None	4	3	3	0	4	5	3	1	2	3	1	1
838	1013	FxaC_27g11040	FxaC_27g11040.t1	TALONG000000838	TALONT000001013	19	2518	Known	Known	None	3	1	0	2	4	2	1	0	1	1	0	2
842	1017	FxaC_27g11080	FxaC_27g11080.t1	TALONG000000842	TALONT000001017	6	1161	Known	Known	None	40	56	74	60	86	113	56	53	59	53	25	27
857	1034	FxaC_27g11260	FxaC_27g11260.t1	TALONG000000857	TALONT000001034	2	989	Known	Known	None	18	28	27	32	35	48	42	28	39	20	18	15
860	1037	FxaC_27g11290	FxaC_27g11290.t1	TALONG000000860	TALONT000001037	3	1103	Known	Known	None	2	4	3	1	8	4	7	11	9	2	1	2
871	1048	FxaC_27g11420	FxaC_27g11420.t1	TALONG000000871	TALONT000001048	2	1232	Known	Known	None	16	12	11	25	16	18	20	18	24	6	3	5
872	1049	FxaC_27g11440	FxaC_27g11440.t1	TALONG000000872	TALONT000001049	2	1057	Known	Known	None	4	11	20	4	4	4	6	5	5	4	2	3
880	1060	FxaC_27g11530	FxaC_27g11530.t1	TALONG000000880	TALONT000001060	5	1547	Known	Known	None	18	8	10	13	11	13	15	13	11	6	1	9
882	1062	FxaC_27g11570	FxaC_27g11570.t1	TALONG000000882	TALONT000001062	2	2257	Known	Known	None	24	4	4	2	0	2	5	0	10	3	4	6
884	1064	FxaC_27g11590	FxaC_27g11590.t1	TALONG000000884	TALONT000001064	1	252	Known	Known	None	16	7	11	3	7	19	9	9	8	6	6	3
885	1065	FxaC_27g11600	FxaC_27g11600.t1	TALONG000000885	TALONT000001065	5	591	Known	Known	None	117	114	184	156	190	289	183	136	253	100	95	69
888	1068	FxaC_27g11630	FxaC_27g11630.t1	TALONG000000888	TALONT000001068	5	1487	Known	Known	None	13	11	6	15	13	12	13	18	12	8	15	10
901	1082	FxaC_27g11800	FxaC_27g11800.t1	TALONG000000901	TALONT000001082	5	1485	Known	Known	None	79	54	52	120	132	161	105	80	62	52	34	9
904	1085	FxaC_27g11830	FxaC_27g11830.t1	TALONG000000904	TALONT000001085	2	898	Known	Known	None	0	9	2	0	0	0	0	0	0	12	5	1
927	1111	FxaC_27g12080	FxaC_27g12080.t1	TALONG000000927	TALONT000001111	4	1165	Known	Known	None	2	3	0	2	3	3	7	7	7	0	1	1
929	1113	FxaC_27g12100	FxaC_27g12100.t1	TALONG000000929	TALONT000001113	2	487	Known	Known	None	7	7	7	7	5	12	4	9	9	11	11	14
940	1125	FxaC_27g12240	FxaC_27g12240.t1	TALONG000000940	TALONT000001125	4	919	Known	Known	None	13	17	9	28	53	42	35	37	28	38	21	22
944	1129	FxaC_27g12300	FxaC_27g12300.t1	TALONG000000944	TALONT000001129	7	1166	Known	Known	None	3	5	3	0	0	0	0	0	0	9	2	8
974	1164	FxaC_27g12660	FxaC_27g12660.t1	TALONG000000974	TALONT000001164	9	1243	Known	Known	None	35	29	40	58	49	71	58	52	39	33	24	28
974	1165	FxaC_27g12660	FxaC_27g12660.t2	TALONG000000974	TALONT000001165	9	1217	Known	Known	None	9	9	13	13	19	21	22	18	14	13	7	10
988	1179	FxaC_27g12870	FxaC_27g12870.t1	TALONG000000988	TALONT000001179	7	1473	Known	Known	None	13	11	9	12	23	16	29	14	13	8	8	9
992	1183	FxaC_27g12900	FxaC_27g12900.t1	TALONG000000992	TALONT000001183	7	1797	Known	Known	None	34	27	31	33	40	43	46	29	17	39	23	34
1002	1193	FxaC_27g13060	FxaC_27g13060.t1	TALONG000001002	TALONT000001193	9	1660	Known	Known	None	3	0	1	10	3	2	2	0	1	4	2	2
1003	1194	FxaC_27g13080	FxaC_27g13080.t1	TALONG000001003	TALONT000001194	4	819	Known	Known	None	57	20	30	59	64	87	48	33	50	15	10	9
1007	1198	FxaC_27g13130	FxaC_27g13130.t1	TALONG000001007	TALONT000001198	4	1213	Known	Known	None	8	4	8	2	5	2	10	4	6	2	0	3
1011	1203	FxaC_27g13180	FxaC_27g13180.t1	TALONG000001011	TALONT000001203	9	1416	Known	Known	None	8	10	5	7	8	8	6	11	8	9	1	5
1017	1209	FxaC_27g13260	FxaC_27g13260.t1	TALONG000001017	TALONT000001209	4	1579	Known	Known	None	1	1	0	0	0	0	0	1	0	14	5	4
1034	1226	FxaC_27g13470	FxaC_27g13470.t1	TALONG000001034	TALONT000001226	4	1463	Known	Known	None	1	2	10	2	2	0	2	6	1	64	7	22
1040	1232	FxaC_27g13530	FxaC_27g13530.t1	TALONG000001040	TALONT000001232	2	1239	Known	Known	None	12	13	18	10	13	12	21	11	17	27	10	13
1047	1240	FxaC_27g13630	FxaC_27g13630.t1	TALONG000001047	TALONT000001240	6	1165	Known	Known	None	16	14	12	7	15	18	16	15	18	13	12	17
1071	1264	FxaC_27g13960	FxaC_27g13960.t1	TALONG000001071	TALONT000001264	8	1143	Known	Known	None	17	18	24	24	39	31	47	26	18	18	30	14
1078	1281	FxaC_27g14020	FxaC_27g14020.t1	TALONG000001078	TALONT000001281	7	1182	Known	Known	None	0	0	1	0	0	0	1	1	3	2	12	2
1079	1282	FxaC_27g14030	FxaC_27g14030.t1	TALONG000001079	TALONT000001282	6	1169	Known	Known	None	41	37	40	26	51	49	55	37	45	33	18	19
1088	1291	FxaC_27g14140	FxaC_27g14140.t1	TALONG000001088	TALONT000001291	16	1744	Known	Known	None	4	0	2	1	2	1	1	0	2	4	2	3
1097	1300	FxaC_27g14220	FxaC_27g14220.t1	TALONG000001097	TALONT000001300	8	2511	Known	Known	None	7	0	4	9	13	7	7	2	3	2	2	3
1105	1308	FxaC_27g14300	FxaC_27g14300.t1	TALONG000001105	TALONT000001308	5	785	Known	Known	None	518	346	477	372	561	659	465	289	495	209	162	166
1114	1317	FxaC_27g14390	FxaC_27g14390.t1	TALONG000001114	TALONT000001317	2	234	Known	Known	None	0	6	0	0	0	0	0	1	0	629	238	418
1122	1325	FxaC_27g14461	FxaC_27g14461.t2	TALONG000001122	TALONT000001325	4	1463	Known	Known	None	0	1	4	6	3	0	4	2	2	52	33	63
1122	1326	FxaC_27g14461	FxaC_27g14461.t1	TALONG000001122	TALONT000001326	4	1479	Known	Known	None	7	16	11	0	1	2	3	9	6	106	80	83
1141	1347	FxaC_27g14710	FxaC_27g14710.t1	TALONG000001141	TALONT000001347	2	1197	Known	Known	None	1	0	0	0	0	0	0	2	0	39	16	41
1154	1360	FxaC_27g14870	FxaC_27g14870.t1	TALONG000001154	TALONT000001360	1	2189	Known	Known	None	15	17	11	0	0	0	0	5	3	45	30	56
1161	1367	FxaC_27g14950	FxaC_27g14950.t1	TALONG000001161	TALONT000001367	14	2067	Known	Known	None	2	2	0	3	1	4	1	2	3	1	0	1
1164	1370	FxaC_27g15000	FxaC_27g15000.t1	TALONG000001164	TALONT000001370	4	1114	Known	Known	None	16	27	10	11	14	6	12	20	18	24	22	3
1176	1386	FxaC_27g15170	FxaC_27g15170.t1	TALONG000001176	TALONT000001386	2	917	Known	Known	None	17	21	15	20	33	29	28	23	28	9	3	7
1179	1390	FxaC_27g15210	FxaC_27g15210.t1	TALONG000001179	TALONT000001390	1	2984	Known	Known	None	2	3	1	0	0	0	5	3	0	4	2	7
1190	1401	FxaC_27g15330	FxaC_27g15330.t1	TALONG000001190	TALONT000001401	2	1405	Known	Known	None	3	0	7	8	13	16	6	4	5	4	4	1
1191	1402	FxaC_27g15350	FxaC_27g15350.t1	TALONG000001191	TALONT000001402	2	1518	Known	Known	None	16	8	13	3	10	4	14	13	11	7	4	4
1195	1406	FxaC_27g15390	FxaC_27g15390.t1	TALONG000001195	TALONT000001406	3	1380	Known	Known	None	0	0	0	0	0	0	0	0	0	8	5	10
1204	1415	FxaC_27g15500	FxaC_27g15500.t2	TALONG000001204	TALONT000001415	9	1169	Known	Known	None	2	0	3	4	11	3	6	10	9	1	0	0
1204	1416	FxaC_27g15500	FxaC_27g15500.t1	TALONG000001204	TALONT000001416	9	1345	Known	Known	None	13	3	14	33	51	38	53	50	63	2	0	0
1217	1429	FxaC_27g15610	FxaC_27g15610.t1	TALONG000001217	TALONT000001429	7	1294	Known	Known	None	3	3	8	8	16	10	11	12	9	4	7	2
1218	1430	FxaC_27g15620	FxaC_27g15620.t1	TALONG000001218	TALONT000001430	2	1066	Known	Known	None	72	50	57	100	116	65	90	82	78	33	27	31
1219	1431	FxaC_27g15670	FxaC_27g15670.t1	TALONG000001219	TALONT000001431	6	816	Known	Known	None	301	250	280	354	416	467	470	310	347	287	196	207
1226	1439	FxaC_27g15780	FxaC_27g15780.t1	TALONG000001226	TALONT000001439	7	1612	Known	Known	None	12	8	9	22	19	20	11	9	4	10	0	3
1246	1464	FxaC_27g16020	FxaC_27g16020.t1	TALONG000001246	TALONT000001464	1	501	Known	Known	None	4	6	0	5	11	18	17	9	7	2	3	0
1247	1465	FxaC_27g16030	FxaC_27g16030.t1	TALONG000001247	TALONT000001465	9	1332	Known	Known	None	2	3	3	1	0	1	0	0	0	4	3	2
1248	1466	FxaC_27g16070	FxaC_27g16070.t1	TALONG000001248	TALONT000001466	3	1505	Known	Known	None	1	1	0	9	6	10	9	2	4	0	2	3
1251	1469	FxaC_27g16110	FxaC_27g16110.t1	TALONG000001251	TALONT000001469	6	1292	Known	Known	None	72	46	48	70	70	62	49	35	46	50	25	28
1255	1473	FxaC_27g16150	FxaC_27g16150.t1	TALONG000001255	TALONT000001473	8	1366	Known	Known	None	4	2	2	5	3	5	3	5	0	1	2	2
1255	1474	FxaC_27g16150	FxaC_27g16150.t2	TALONG000001255	TALONT000001474	8	1274	Known	Known	None	10	3	5	9	5	4	9	4	8	6	4	2
1255	1475	FxaC_27g16150	FxaC_27g16150.t3	TALONG000001255	TALONT000001475	8	1271	Known	Known	None	5	5	4	5	12	14	10	7	6	9	3	6
1276	1496	FxaC_27g16370	FxaC_27g16370.t1	TALONG000001276	TALONT000001496	3	882	Known	Known	None	3	4	0	0	0	0	0	1	1	7	2	3
1277	1497	FxaC_27g16371	FxaC_27g16371.t1	TALONG000001277	TALONT000001497	3	937	Known	Known	None	5	18	19	30	39	32	39	23	25	26	20	18
1283	1503	FxaC_27g16430	FxaC_27g16430.t1	TALONG000001283	TALONT000001503	5	799	Known	Known	None	1	7	2	0	0	0	0	0	0	436	225	376
1285	1505	FxaC_27g16432	FxaC_27g16432.t1	TALONG000001285	TALONT000001505	5	1455	Known	Known	None	23	38	14	0	2	1	7	8	10	44	29	14
1290	1510	FxaC_27g16490	FxaC_27g16490.t1	TALONG000001290	TALONT000001510	19	2624	Known	Known	None	6	2	4	4	1	2	0	0	0	4	2	4
1291	1511	FxaC_27g16500	FxaC_27g16500.t1	TALONG000001291	TALONT000001511	4	1269	Known	Known	None	0	1	2	0	1	1	0	2	1	6	3	9
1315	1539	FxaC_27g16780	FxaC_27g16780.t1	TALONG000001315	TALONT000001539	1	384	Known	Known	None	375	228	302	121	152	161	159	88	291	29	33	32
1327	1551	FxaC_27g16920	FxaC_27g16920.t1	TALONG000001327	TALONT000001551	2	927	Known	Known	None	3	3	6	0	6	1	1	1	6	5	3	5
1329	1553	FxaC_27g16960	FxaC_27g16960.t1	TALONG000001329	TALONT000001553	19	2573	Known	Known	None	8	0	1	4	3	3	4	1	1	1	1	2
1334	1559	FxaC_27g17010	FxaC_27g17010.t1	TALONG000001334	TALONT000001559	15	2317	Known	Known	None	9	1	2	5	3	4	4	2	0	3	2	2
1335	1560	FxaC_27g17020	FxaC_27g17020.t1	TALONG000001335	TALONT000001560	5	1430	Known	Known	None	3	0	2	3	2	1	0	2	1	1	0	2
1340	1565	FxaC_27g17100	FxaC_27g17100.t1	TALONG000001340	TALONT000001565	1	1483	Known	Known	None	1	3	2	1	3	3	1	1	1	2	2	3
1345	1570	FxaC_27g17150	FxaC_27g17150.t1	TALONG000001345	TALONT000001570	4	914	Known	Known	None	3	2	2	4	6	2	1	3	0	2	1	0
1347	1572	FxaC_27g17190	FxaC_27g17190.t1	TALONG000001347	TALONT000001572	2	969	Known	Known	None	113	112	136	158	190	185	226	152	221	107	76	84
1354	1579	FxaC_27g17280	FxaC_27g17280.t1	TALONG000001354	TALONT000001579	3	824	Known	Known	None	221	250	320	279	411	374	483	345	473	176	172	172
1362	1587	FxaC_27g17410	FxaC_27g17410.t1	TALONG000001362	TALONT000001587	7	916	Known	Known	None	8	2	15	13	10	17	15	5	11	10	3	9
1368	1593	FxaC_27g17480	FxaC_27g17480.t1	TALONG000001368	TALONT000001593	2	1192	Known	Known	None	177	145	162	237	294	329	295	239	272	138	101	96
1369	1594	FxaC_27g17490	FxaC_27g17490.t1	TALONG000001369	TALONT000001594	2	1013	Known	Known	None	58	153	300	57	38	42	59	91	129	55	94	17
1370	1595	FxaC_27g17500	FxaC_27g17500.t1	TALONG000001370	TALONT000001595	5	1864	Known	Known	None	0	7	1	21	26	36	14	8	14	0	0	0
1370	1596	FxaC_27g17500	FxaC_27g17500.t2	TALONG000001370	TALONT000001596	5	1638	Known	Known	None	1	0	2	2	0	2	4	4	2	0	0	0
1376	1603	FxaC_27g17580	FxaC_27g17580.t1	TALONG000001376	TALONT000001603	5	1626	Known	Known	None	0	1	0	3	6	0	4	2	3	3	0	0
1378	1606	FxaC_27g17600	FxaC_27g17600.t1	TALONG000001378	TALONT000001606	2	2298	Known	Known	None	21	11	16	4	4	5	4	7	11	18	0	5
1381	1609	FxaC_27g17630	FxaC_27g17630.t1	TALONG000001381	TALONT000001609	1	2682	Known	Known	None	17	30	24	7	18	12	19	13	19	30	13	12
1391	1619	FxaC_27g17770	FxaC_27g17770.t1	TALONG000001391	TALONT000001619	5	1487	Known	Known	None	19	13	12	21	18	20	26	24	12	8	7	14
1398	1627	FxaC_27g17840	FxaC_27g17840.t1	TALONG000001398	TALONT000001627	1	2908	Known	Known	None	6	0	2	1	1	1	5	4	0	2	2	1
1402	1631	FxaC_27g17880	FxaC_27g17880.t1	TALONG000001402	TALONT000001631	5	1219	Known	Known	None	48	36	49	101	94	112	75	38	51	16	25	3
1421	1652	FxaC_27g18100	FxaC_27g18100.t2	TALONG000001421	TALONT000001652	10	1453	Known	Known	None	4	2	4	6	10	8	10	6	2	1	0	3
1421	1653	FxaC_27g18100	FxaC_27g18100.t1	TALONG000001421	TALONT000001653	10	1507	Known	Known	None	4	1	2	5	0	3	0	2	1	1	0	2
1428	1661	FxaC_27g18180	FxaC_27g18180.t1	TALONG000001428	TALONT000001661	1	1481	Known	Known	None	0	2	2	1	0	1	1	0	1	6	2	1
1441	1676	FxaC_27g18330	FxaC_27g18330.t1	TALONG000001441	TALONT000001676	4	1162	Known	Known	None	27	22	25	82	90	101	50	34	33	13	11	6
1443	1678	FxaC_27g18350	FxaC_27g18350.t1	TALONG000001443	TALONT000001678	2	601	Known	Known	None	133	175	134	129	150	155	191	125	205	282	220	219
1448	1683	FxaC_27g18440	FxaC_27g18440.t1	TALONG000001448	TALONT000001683	9	1822	Known	Known	None	2	1	4	7	4	7	1	1	1	0	1	0
1457	1692	FxaC_27g18560	FxaC_27g18560.t1	TALONG000001457	TALONT000001692	14	1592	Known	Known	None	6	4	3	6	6	10	8	8	2	1	1	3
1459	1694	FxaC_27g18580	FxaC_27g18580.t1	TALONG000001459	TALONT000001694	4	877	Known	Known	None	29	28	28	49	77	57	42	50	47	21	27	13
1461	1696	FxaC_27g18610	FxaC_27g18610.t1	TALONG000001461	TALONT000001696	1	1642	Known	Known	None	2	0	1	2	2	6	2	1	0	1	0	1
1462	1697	FxaC_27g18620	FxaC_27g18620.t1	TALONG000001462	TALONT000001697	7	1165	Known	Known	None	5	3	3	1	0	0	1	2	4	9	6	5
1469	1707	FxaC_27g18700	FxaC_27g18700.t1	TALONG000001469	TALONT000001707	12	1509	Known	Known	None	11	5	0	15	10	6	7	3	8	3	4	7
1470	1708	FxaC_27g18730	FxaC_27g18730.t1	TALONG000001470	TALONT000001708	6	2190	Known	Known	None	2	0	1	5	1	2	0	0	0	1	2	1
1475	1715	FxaC_27g18831	FxaC_27g18831.t2	TALONG000001475	TALONT000001715	4	1257	Known	Known	None	0	3	2	1	1	2	4	3	1	3	4	1
1493	1734	FxaC_27g19040	FxaC_27g19040.t1	TALONG000001493	TALONT000001734	1	1106	Known	Known	None	9	8	6	3	0	1	3	0	6	38	14	33
1505	1746	FxaC_27g19150	FxaC_27g19150.t1	TALONG000001505	TALONT000001746	7	1777	Known	Known	None	0	0	0	1	1	3	1	2	1	5	1	1
1512	1753	FxaC_27g19250	FxaC_27g19250.t1	TALONG000001512	TALONT000001753	3	1115	Known	Known	None	46	53	61	47	65	81	67	52	88	50	32	27
1516	1757	FxaC_27g19300	FxaC_27g19300.t1	TALONG000001516	TALONT000001757	4	901	Known	Known	None	1712	1198	1718	2173	2792	3108	2140	1476	1953	1309	1047	965
1519	1760	FxaC_27g19350	FxaC_27g19350.t1	TALONG000001519	TALONT000001760	4	1230	Known	Known	None	2	1	0	0	0	1	0	1	0	6	1	5
1521	1762	FxaC_27g19390	FxaC_27g19390.t1	TALONG000001521	TALONT000001762	4	1198	Known	Known	None	3	5	8	7	1	0	2	0	2	0	0	0
1549	1791	FxaC_27g19790	FxaC_27g19790.t1	TALONG000001549	TALONT000001791	1	249	Known	Known	None	5	6	9	5	5	4	3	3	11	4	8	3
1554	1796	FxaC_27g19890	FxaC_27g19890.t1	TALONG000001554	TALONT000001796	2	974	Known	Known	None	0	2	0	0	0	2	0	5	2	3	0	1
1576	1819	FxaC_27g20120	FxaC_27g20120.t1	TALONG000001576	TALONT000001819	8	1304	Known	Known	None	38	47	35	50	63	64	56	39	25	25	32	39
1588	1835	FxaC_27g20270	FxaC_27g20270.t1	TALONG000001588	TALONT000001835	8	1960	Known	Known	None	5	7	5	8	10	12	10	10	2	2	3	1
1601	1849	FxaC_27g20420	FxaC_27g20420.t1	TALONG000001601	TALONT000001849	6	1193	Known	Known	None	24	15	15	20	25	11	29	18	16	10	6	5
1626	1874	FxaC_27g20720	FxaC_27g20720.t1	TALONG000001626	TALONT000001874	5	770	Known	Known	None	4	2	3	6	8	4	3	6	2	5	0	4
1631	1879	FxaC_27g20770	FxaC_27g20770.t1	TALONG000001631	TALONT000001879	3	797	Known	Known	None	29	29	35	29	37	31	38	24	43	24	10	20
1658	1908	FxaC_27g21050	FxaC_27g21050.t1	TALONG000001658	TALONT000001908	7	1190	Known	Known	None	73	55	62	76	99	120	95	73	59	44	20	27
1677	1928	FxaC_27g21270	FxaC_27g21270.t1	TALONG000001677	TALONT000001928	1	2063	Known	Known	None	5	1	2	0	0	0	2	1	1	12	5	6
1682	1933	FxaC_27g21320	FxaC_27g21320.t1	TALONG000001682	TALONT000001933	14	2014	Known	Known	None	3	1	2	2	3	2	5	4	5	2	0	1
1691	1944	FxaC_27g21430	FxaC_27g21430.t1	TALONG000001691	TALONT000001944	5	1390	Known	Known	None	11	10	14	18	8	9	19	13	13	5	3	5
1717	1975	FxaC_27g21750	FxaC_27g21750.t1	TALONG000001717	TALONT000001975	1	405	Known	Known	None	50	51	50	72	81	75	75	52	75	37	42	34
1737	1999	FxaC_27g21990	FxaC_27g21990.t4	TALONG000001737	TALONT000001999	6	841	Known	Known	None	5	5	6	7	5	4	10	9	3	7	6	6
1739	2001	FxaC_27g22001	FxaC_27g22001.t1	TALONG000001739	TALONT000002001	2	1168	Known	Known	None	2	0	1	0	1	9	4	1	1	2	0	0
1741	2003	FxaC_27g22040	FxaC_27g22040.t1	TALONG000001741	TALONT000002003	6	813	Known	Known	None	2	5	1	2	2	3	6	9	6	4	1	2
1749	2011	FxaC_27g22110	FxaC_27g22110.t1	TALONG000001749	TALONT000002011	7	1607	Known	Known	None	3	7	2	6	5	8	4	7	6	9	3	1
1771	2037	FxaC_27g22491	FxaC_27g22491.t1	TALONG000001771	TALONT000002037	6	1264	Known	Known	None	10	8	4	8	6	9	11	7	7	8	1	7
1774	2041	FxaC_27g22530	FxaC_27g22530.t1	TALONG000001774	TALONT000002041	8	1345	Known	Known	None	21	12	21	19	23	27	24	16	16	24	24	9
1774	2042	FxaC_27g22530	FxaC_27g22530.t2	TALONG000001774	TALONT000002042	8	1342	Known	Known	None	17	12	29	23	38	45	22	24	17	32	11	16
1774	2043	FxaC_27g22530	FxaC_27g22530.t3	TALONG000001774	TALONT000002043	8	1344	Known	Known	None	8	3	10	15	15	11	19	5	3	6	6	8
1782	2051	FxaC_27g22630	FxaC_27g22630.t1	TALONG000001782	TALONT000002051	7	2477	Known	Known	None	4	0	0	1	3	3	0	1	2	1	0	2
1799	2070	FxaC_27g22811	FxaC_27g22811.t1	TALONG000001799	TALONT000002070	5	1257	Known	Known	None	0	0	0	4	1	14	0	0	0	0	0	2
1801	2072	FxaC_27g22813	FxaC_27g22813.t1	TALONG000001801	TALONT000002072	5	1341	Known	Known	None	339	407	192	6	9	46	68	116	88	616	303	435
1803	2074	FxaC_27g22830	FxaC_27g22830.t1	TALONG000001803	TALONT000002074	7	1286	Known	Known	None	2	1	2	1	7	4	7	2	1	2	1	0
1812	2085	FxaC_27g22910	FxaC_27g22910.t1	TALONG000001812	TALONT000002085	12	1379	Known	Known	None	94	59	61	62	120	81	82	87	74	80	42	12
1815	2089	FxaC_27g22930	FxaC_27g22930.t1	TALONG000001815	TALONT000002089	5	1729	Known	Known	None	12	2	6	8	11	18	7	9	3	7	4	5
1827	2104	FxaC_27g23060	FxaC_27g23060.t1	TALONG000001827	TALONT000002104	5	906	Known	Known	None	138	195	283	173	395	240	501	371	482	242	145	100
1841	2122	FxaC_27g23200	FxaC_27g23200.t1	TALONG000001841	TALONT000002122	6	2085	Known	Known	None	0	0	0	5	4	4	1	0	1	0	0	0
1852	2136	FxaC_27g23310	FxaC_27g23310.t1	TALONG000001852	TALONT000002136	2	294	Known	Known	None	57	69	61	42	61	65	108	76	101	47	35	40
1853	2137	FxaC_27g23320	FxaC_27g23320.t1	TALONG000001853	TALONT000002137	3	1038	Known	Known	None	1	1	2	1	4	6	13	5	6	3	2	0
1862	2146	FxaC_27g23440	FxaC_27g23440.t1	TALONG000001862	TALONT000002146	3	1163	Known	Known	None	69	89	92	77	119	109	146	115	144	73	43	49
1867	2151	FxaC_27g23500	FxaC_27g23500.t1	TALONG000001867	TALONT000002151	2	734	Known	Known	None	130	206	265	158	164	183	313	330	313	201	231	15
1879	2168	FxaC_27g23690	FxaC_27g23690.t1	TALONG000001879	TALONT000002168	3	1435	Known	Known	None	5	0	1	3	5	0	11	4	4	4	4	0
1880	2169	FxaC_27g23700	FxaC_27g23700.t1	TALONG000001880	TALONT000002169	2	979	Known	Known	None	19	17	15	11	6	7	14	14	14	10	11	8
1889	2179	FxaC_27g23860	FxaC_27g23860.t2	TALONG000001889	TALONT000002179	1	2431	Known	Known	None	5	5	2	3	2	2	12	2	3	4	1	2
1892	2182	FxaC_27g23900	FxaC_27g23900.t1	TALONG000001892	TALONT000002182	4	1001	Known	Known	None	42	43	62	58	86	69	109	92	106	50	40	30
1905	2195	FxaC_27g24090	FxaC_27g24090.t1	TALONG000001905	TALONT000002195	4	1318	Known	Known	None	196	72	197	38	65	26	154	143	174	69	47	52
1917	2207	FxaC_27g24220	FxaC_27g24220.t1	TALONG000001917	TALONT000002207	8	1513	Known	Known	None	9	17	9	21	32	28	29	22	17	25	13	12
1920	2210	FxaC_27g24250	FxaC_27g24250.t1	TALONG000001920	TALONT000002210	8	1348	Known	Known	None	2	4	6	1	0	0	2	4	3	5	1	5
1921	2211	FxaC_27g24260	FxaC_27g24260.t1	TALONG000001921	TALONT000002211	3	1089	Known	Known	None	7	4	4	0	0	0	2	5	1	12	0	2
1927	2217	FxaC_27g24320	FxaC_27g24320.t1	TALONG000001927	TALONT000002217	10	1619	Known	Known	None	9	5	5	6	4	1	5	5	3	7	4	8
1929	2219	FxaC_27g24340	FxaC_27g24340.t1	TALONG000001929	TALONT000002219	6	1246	Known	Known	None	3	9	12	11	3	7	22	24	12	3	14	2
1935	2226	FxaC_27g24400	FxaC_27g24400.t1	TALONG000001935	TALONT000002226	5	1396	Known	Known	None	0	1	2	1	3	1	3	1	3	1	0	0
1949	2240	FxaC_27g24600	FxaC_27g24600.t1	TALONG000001949	TALONT000002240	1	2514	Known	Known	None	9	5	6	13	18	11	16	9	11	5	5	4
1955	2248	FxaC_27g24670	FxaC_27g24670.t1	TALONG000001955	TALONT000002248	1	2892	Known	Known	None	5	3	14	744	923	1111	417	248	223	0	1	0
1957	2250	FxaC_27g24680	FxaC_27g24680.t1	TALONG000001957	TALONT000002250	6	1780	Known	Known	None	0	0	0	0	0	0	0	0	0	5	5	7
1959	2252	FxaC_27g24700	FxaC_27g24700.t1	TALONG000001959	TALONT000002252	2	1479	Known	Known	None	23	10	4	34	34	29	32	13	19	18	3	5
1967	2260	FxaC_27g24780	FxaC_27g24780.t1	TALONG000001967	TALONT000002260	3	1061	Known	Known	None	2	4	8	1	18	4	4	9	8	2	4	0
1971	2264	FxaC_27g24850	FxaC_27g24850.t1	TALONG000001971	TALONT000002264	2	2036	Known	Known	None	6	1	0	2	1	2	2	1	1	1	1	0
1977	2270	FxaC_27g24980	FxaC_27g24980.t1	TALONG000001977	TALONT000002270	3	1335	Known	Known	None	201	289	665	406	580	777	784	662	850	160	232	39
1989	2284	FxaC_27g25100	FxaC_27g25100.t1	TALONG000001989	TALONT000002284	2	966	Known	Known	None	229	257	402	612	864	628	1118	836	780	194	263	181
2011	2308	FxaC_27g25330	FxaC_27g25330.t1	TALONG000002011	TALONT000002308	9	1027	Known	Known	None	25	28	33	34	42	47	33	25	42	29	7	9
2015	2312	FxaC_27g25370	FxaC_27g25370.t1	TALONG000002015	TALONT000002312	1	882	Known	Known	None	13	6	5	5	8	4	6	7	6	9	7	9
2041	2340	FxaC_27g25750	FxaC_27g25750.t1	TALONG000002041	TALONT000002340	4	969	Known	Known	None	249	255	237	218	312	303	341	272	249	375	236	197
2047	2346	FxaC_27g25830	FxaC_27g25830.t1	TALONG000002047	TALONT000002346	2	712	Known	Known	None	7	13	13	0	1	1	7	12	9	11	1	21
2051	2350	FxaC_27g25870	FxaC_27g25870.t1	TALONG000002051	TALONT000002350	1	240	Known	Known	None	5	12	7	4	1	2	4	7	4	0	0	0
2070	2374	FxaC_27g26140	FxaC_27g26140.t1	TALONG000002070	TALONT000002374	3	845	Known	Known	None	42	37	46	36	70	51	53	33	58	11	10	8
2081	2385	FxaC_27g26300	FxaC_27g26300.t1	TALONG000002081	TALONT000002385	1	435	Known	Known	None	4	5	5	3	7	4	2	6	7	4	3	4
2085	2390	FxaC_27g26350	FxaC_27g26350.t1	TALONG000002085	TALONT000002390	4	1032	Known	Known	None	14	24	20	12	14	27	47	34	40	9	16	10
2091	2397	FxaC_27g26410	FxaC_27g26410.t1	TALONG000002091	TALONT000002397	14	2279	Known	Known	None	6	1	1	8	4	3	5	2	2	4	2	1
2109	2415	FxaC_27g26630	FxaC_27g26630.t1	TALONG000002109	TALONT000002415	3	1884	Known	Known	None	30	10	22	33	29	41	32	13	10	10	11	11
2115	2421	FxaC_27g26690	FxaC_27g26690.t1	TALONG000002115	TALONT000002421	3	1080	Known	Known	None	1	3	2	0	0	0	1	1	3	5	1	1
2117	2423	FxaC_27g26710	FxaC_27g26710.t1	TALONG000002117	TALONT000002423	3	1433	Known	Known	None	100	158	53	8	11	2	38	93	45	247	97	197
2122	2429	FxaC_27g26760	FxaC_27g26760.t1	TALONG000002122	TALONT000002429	6	1270	Known	Known	None	3	7	17	7	5	7	9	20	15	3	8	1
2144	2452	FxaC_27g27030	FxaC_27g27030.t1	TALONG000002144	TALONT000002452	1	3117	Known	Known	None	13	4	7	11	17	12	22	6	6	3	3	4
2150	2459	FxaC_27g27090	FxaC_27g27090.t2	TALONG000002150	TALONT000002459	1	2416	Known	Known	None	1	1	2	45	40	72	31	15	47	0	0	0
2154	2463	FxaC_27g27130	FxaC_27g27130.t1	TALONG000002154	TALONT000002463	7	2142	Known	Known	None	6	1	5	7	7	5	7	4	0	5	2	0
2162	2475	FxaC_27g27190	FxaC_27g27190.t1	TALONG000002162	TALONT000002475	3	1101	Known	Known	None	45	27	65	22	36	51	68	44	35	25	16	22
2166	2480	FxaC_27g27240	FxaC_27g27240.t1	TALONG000002166	TALONT000002480	9	1868	Known	Known	None	2	1	2	7	4	3	3	2	3	1	0	1
2168	2482	FxaC_27g27260	FxaC_27g27260.t1	TALONG000002168	TALONT000002482	2	2052	Known	Known	None	4	0	1	3	3	4	5	2	2	2	1	1
2173	2487	FxaC_27g27340	FxaC_27g27340.t1	TALONG000002173	TALONT000002487	3	1323	Known	Known	None	2	5	4	4	3	4	7	7	7	2	0	2
2178	2492	FxaC_27g27390	FxaC_27g27390.t1	TALONG000002178	TALONT000002492	2	1014	Known	Known	None	30	32	29	58	92	46	50	55	50	80	52	25
2184	2498	FxaC_27g27450	FxaC_27g27450.t1	TALONG000002184	TALONT000002498	2	1050	Known	Known	None	4	9	6	1	0	2	1	2	2	1	9	1
2186	2500	FxaC_27g27470	FxaC_27g27470.t1	TALONG000002186	TALONT000002500	2	836	Known	Known	None	51	25	71	99	40	50	159	119	108	37	30	16
2195	2509	FxaC_27g27560	FxaC_27g27560.t1	TALONG000002195	TALONT000002509	5	1334	Known	Known	None	43	27	34	119	84	138	79	38	32	12	18	12
2200	2517	FxaC_27g27630	FxaC_27g27630.t2	TALONG000002200	TALONT000002517	1	2626	Known	Known	None	5	3	1	0	0	3	7	4	2	3	0	1
2201	2518	FxaC_27g27640	FxaC_27g27640.t1	TALONG000002201	TALONT000002518	2	1522	Known	Known	None	2	7	4	7	10	6	6	7	9	4	7	10
2202	2519	FxaC_27g27660	FxaC_27g27660.t1	TALONG000002202	TALONT000002519	9	1679	Known	Known	None	6	10	7	7	8	11	8	10	9	16	10	12
2207	2524	FxaC_27g27770	FxaC_27g27770.t1	TALONG000002207	TALONT000002524	9	1499	Known	Known	None	26	27	41	63	66	66	37	33	43	32	17	22
2211	2528	FxaC_27g27810	FxaC_27g27810.t1	TALONG000002211	TALONT000002528	1	882	Known	Known	None	2	7	12	2	5	4	8	6	11	7	5	11
2214	2531	FxaC_27g27850	FxaC_27g27850.t1	TALONG000002214	TALONT000002531	2	2037	Known	Known	None	1	1	1	3	4	2	2	1	1	3	3	2
2221	2541	FxaC_27g27930	FxaC_27g27930.t2	TALONG000002221	TALONT000002541	1	1520	Known	Known	None	2	3	1	2	3	1	0	0	3	1	3	0
2227	2547	FxaC_27g28000	FxaC_27g28000.t1	TALONG000002227	TALONT000002547	3	1342	Known	Known	None	6	15	15	4	4	3	4	6	9	2	15	0
2234	2555	FxaC_27g28090	FxaC_27g28090.t1	TALONG000002234	TALONT000002555	4	937	Known	Known	None	137	143	159	184	209	211	160	187	187	180	123	158
2236	2557	FxaC_27g28110	FxaC_27g28110.t1	TALONG000002236	TALONT000002557	2	832	Known	Known	None	1	1	0	0	0	0	0	0	0	13	0	1
2237	2558	FxaC_27g28120	FxaC_27g28120.t1	TALONG000002237	TALONT000002558	10	1581	Known	Known	None	1	0	4	0	1	0	6	3	0	0	0	0
2240	2561	FxaC_27g28150	FxaC_27g28150.t1	TALONG000002240	TALONT000002561	2	750	Known	Known	None	5	5	13	3	0	2	2	6	3	14	5	11
2243	2564	FxaC_27g28180	FxaC_27g28180.t1	TALONG000002243	TALONT000002564	1	249	Known	Known	None	0	0	0	0	0	0	0	0	0	24	6	2
2244	2565	FxaC_27g28190	FxaC_27g28190.t1	TALONG000002244	TALONT000002565	1	240	Known	Known	None	2	10	5	2	0	2	0	3	4	7	43	14
2248	2570	FxaC_27g28240	FxaC_27g28240.t1	TALONG000002248	TALONT000002570	8	1572	Known	Known	None	24	11	10	22	18	17	30	8	12	18	8	20
2260	2583	FxaC_27g28410	FxaC_27g28410.t1	TALONG000002260	TALONT000002583	1	2121	Known	Known	None	3	6	3	2	1	4	10	10	0	21	10	14
2264	2587	FxaC_27g28540	FxaC_27g28540.t1	TALONG000002264	TALONT000002587	3	834	Known	Known	None	36	32	45	18	30	26	39	32	31	3	7	11
2267	2590	FxaC_27g28581	FxaC_27g28581.t1	TALONG000002267	TALONT000002590	2	594	Known	Known	None	0	0	0	43	50	82	3	1	0	0	0	0
2269	2592	FxaC_27g28660	FxaC_27g28660.t1	TALONG000002269	TALONT000002592	3	1384	Known	Known	None	45	27	33	43	44	50	49	31	24	45	18	31
2274	2597	FxaC_27g28710	FxaC_27g28710.t1	TALONG000002274	TALONT000002597	8	860	Known	Known	None	3	9	7	7	4	13	8	5	4	9	6	9
2278	2601	FxaC_27g28750	FxaC_27g28750.t1	TALONG000002278	TALONT000002601	1	435	Known	Known	None	18	16	22	12	19	19	23	13	17	3	5	5
2285	2608	FxaC_27g28820	FxaC_27g28820.t1	TALONG000002285	TALONT000002608	3	1637	Known	Known	None	0	0	3	3	3	8	2	5	3	1	3	2
2289	2612	FxaC_27g28890	FxaC_27g28890.t1	TALONG000002289	TALONT000002612	2	1067	Known	Known	None	7	5	7	16	13	16	13	8	10	3	1	0
2290	2613	FxaC_27g28900	FxaC_27g28900.t1	TALONG000002290	TALONT000002613	4	857	Known	Known	None	9	4	2	10	6	6	6	5	15	5	5	3
2296	2622	FxaC_27g28960	FxaC_27g28960.t1	TALONG000002296	TALONT000002622	2	2613	Known	Known	None	5	10	7	8	13	10	13	18	9	14	5	10
2300	2626	FxaC_27g29040	FxaC_27g29040.t1	TALONG000002300	TALONT000002626	3	1510	Known	Known	None	10	4	10	5	4	7	8	0	7	7	3	2
2314	2640	FxaC_27g29210	FxaC_27g29210.t1	TALONG000002314	TALONT000002640	1	1000	Known	Known	None	4	4	2	0	0	0	2	0	3	0	1	0
2315	2641	FxaC_27g29230	FxaC_27g29230.t1	TALONG000002315	TALONT000002641	2	3846	Known	Known	None	11	16	6	19	9	12	23	16	9	6	5	2
2317	2643	FxaC_27g29260	FxaC_27g29260.t1	TALONG000002317	TALONT000002643	2	977	Known	Known	None	11	6	11	1	3	3	2	4	13	4	1	4
2319	2645	FxaC_27g29280	FxaC_27g29280.t1	TALONG000002319	TALONT000002645	3	1790	Known	Known	None	3	2	1	0	5	2	2	1	1	0	3	1
2328	2654	FxaC_27g29390	FxaC_27g29390.t1	TALONG000002328	TALONT000002654	1	240	Known	Known	None	40	44	52	78	119	81	89	79	92	52	29	20
2331	2657	FxaC_27g29440	FxaC_27g29440.t1	TALONG000002331	TALONT000002657	2	1292	Known	Known	None	0	0	0	0	0	0	0	0	0	11	2	6
2333	2659	FxaC_27g29460	FxaC_27g29460.t1	TALONG000002333	TALONT000002659	2	1546	Known	Known	None	0	6	1	2	0	1	0	1	0	1	5	0
2343	2674	FxaC_27g29530	FxaC_27g29530.t1	TALONG000002343	TALONT000002674	4	796	Known	Known	None	21	9	21	17	22	20	21	22	23	19	14	16
2344	2675	FxaC_27g29540	FxaC_27g29540.t1	TALONG000002344	TALONT000002675	1	855	Known	Known	None	0	1	6	1	0	1	2	4	1	11	5	6
2345	2676	FxaC_27g29550	FxaC_27g29550.t1	TALONG000002345	TALONT000002676	6	1211	Known	Known	None	2	3	3	5	11	8	11	3	3	4	1	0
2353	2684	FxaC_27g29670	FxaC_27g29670.t1	TALONG000002353	TALONT000002684	5	1240	Known	Known	None	2	2	1	0	0	0	2	0	0	13	1	2
2354	2685	FxaC_27g29680	FxaC_27g29680.t1	TALONG000002354	TALONT000002685	4	827	Known	Known	None	137	122	155	169	219	217	224	153	187	105	70	92
2361	2692	FxaC_27g29770	FxaC_27g29770.t1	TALONG000002361	TALONT000002692	2	1486	Known	Known	None	71	86	117	68	164	62	285	212	185	72	54	59
2368	2699	FxaC_27g29870	FxaC_27g29870.t1	TALONG000002368	TALONT000002699	4	1324	Known	Known	None	7	9	13	8	8	5	11	10	16	6	3	3
2374	2709	FxaC_27g29960	FxaC_27g29960.t1	TALONG000002374	TALONT000002709	9	2077	Known	Known	None	8	5	6	14	7	8	4	2	3	6	0	8
2377	2714	FxaC_27g29990	FxaC_27g29990.t1	TALONG000002377	TALONT000002714	5	2192	Known	Known	None	1	2	0	3	4	2	4	2	1	1	0	0
2380	2717	FxaC_27g30040	FxaC_27g30040.t1	TALONG000002380	TALONT000002717	1	950	Known	Known	None	1	0	1	28	18	29	3	2	2	4	0	3
2385	2722	FxaC_27g30090	FxaC_27g30090.t1	TALONG000002385	TALONT000002722	4	819	Known	Known	None	3102	2703	3759	3589	4687	5502	4384	2966	4677	1919	2028	1390
2388	2727	FxaC_27g30120	FxaC_27g30120.t1	TALONG000002388	TALONT000002727	3	1860	Known	Known	None	7	2	4	7	3	1	4	0	1	1	1	0
2391	2730	FxaC_27g30140	FxaC_27g30140.t1	TALONG000002391	TALONT000002730	2	2736	Known	Known	None	3	4	0	6	2	1	4	1	5	0	0	1
2394	2734	FxaC_27g30170	FxaC_27g30170.t1	TALONG000002394	TALONT000002734	1	1470	Known	Known	None	3	1	1	2	1	1	5	14	0	4	5	2
2398	2738	FxaC_27g30260	FxaC_27g30260.t1	TALONG000002398	TALONT000002738	6	1160	Known	Known	None	16	19	19	4	1	0	11	6	15	43	21	18
2410	2751	FxaC_27g30400	FxaC_27g30400.t1	TALONG000002410	TALONT000002751	11	2434	Known	Known	None	32	29	35	34	33	30	44	28	23	15	15	15
2412	2753	FxaC_27g30440	FxaC_27g30440.t1	TALONG000002412	TALONT000002753	4	1779	Known	Known	None	1	0	0	3	6	4	1	3	2	1	2	0
2421	2762	FxaC_27g30540	FxaC_27g30540.t1	TALONG000002421	TALONT000002762	3	1483	Known	Known	None	2	0	4	3	3	1	7	7	3	8	0	0
2441	2784	FxaC_27g30770	FxaC_27g30770.t1	TALONG000002441	TALONT000002784	3	1263	Known	Known	None	10	15	1	7	8	8	4	13	13	10	12	12
2449	2792	FxaC_27g30890	FxaC_27g30890.t1	TALONG000002449	TALONT000002792	2	1056	Known	Known	None	20	23	31	24	43	28	49	34	37	26	23	18
2449	2793	FxaC_27g30890	FxaC_27g30890.t2	TALONG000002449	TALONT000002793	2	1080	Known	Known	None	4	5	2	6	6	3	8	4	8	2	0	2
2459	2813	FxaC_27g30990	FxaC_27g30990.t1	TALONG000002459	TALONT000002813	8	1269	Known	Known	None	18	14	12	14	27	19	23	14	14	17	8	14
2461	2815	FxaC_27g31080	FxaC_27g31080.t1	TALONG000002461	TALONT000002815	7	1528	Known	Known	None	15	2	5	8	9	8	9	8	12	12	4	9
2472	2827	FxaC_27g31230	FxaC_27g31230.t1	TALONG000002472	TALONT000002827	11	1571	Known	Known	None	4	1	2	2	5	5	4	5	4	3	3	3
2474	2829	FxaC_27g31250	FxaC_27g31250.t1	TALONG000002474	TALONT000002829	1	1176	Known	Known	None	2	2	0	1	2	2	2	2	0	3	2	2
2482	2838	FxaC_27g31340	FxaC_27g31340.t1	TALONG000002482	TALONT000002838	1	3273	Known	Known	None	4	4	4	135	207	175	158	135	81	28	21	34
2483	2839	FxaC_27g31341	FxaC_27g31341.t1	TALONG000002483	TALONT000002839	2	2643	Known	Known	None	0	3	2	182	151	174	94	52	27	14	5	15
2489	2848	FxaC_27g31400	FxaC_27g31400.t1	TALONG000002489	TALONT000002848	2	2153	Known	Known	None	15	22	36	22	17	33	50	31	42	15	18	18
2495	2854	FxaC_27g31450	FxaC_27g31450.t1	TALONG000002495	TALONT000002854	1	900	Known	Known	None	0	0	4	0	0	2	4	2	0	5	0	1
2498	2857	FxaC_27g31510	FxaC_27g31510.t1	TALONG000002498	TALONT000002857	9	1917	Known	Known	None	10	7	3	11	5	6	5	0	4	5	0	3
2501	2860	FxaC_27g31560	FxaC_27g31560.t1	TALONG000002501	TALONT000002860	3	1828	Known	Known	None	2	0	0	10	8	7	2	4	1	6	2	5
2506	2866	FxaC_27g31620	FxaC_27g31620.t1	TALONG000002506	TALONT000002866	3	1102	Known	Known	None	0	2	2	6	3	1	4	1	1	1	6	0
2510	2870	FxaC_27g31650	FxaC_27g31650.t1	TALONG000002510	TALONT000002870	4	1417	Known	Known	None	1279	667	820	858	542	364	1094	721	713	631	201	481
2521	2884	FxaC_27g31780	FxaC_27g31780.t1	TALONG000002521	TALONT000002884	5	636	Known	Known	None	9	15	9	9	8	8	18	7	9	17	6	6
2522	2885	FxaC_27g31790	FxaC_27g31790.t1	TALONG000002522	TALONT000002885	1	1941	Known	Known	None	4	2	3	0	0	0	7	4	1	0	2	0
2523	2887	FxaC_27g31830	FxaC_27g31830.t2	TALONG000002523	TALONT000002887	3	3173	Known	Known	None	3	1	0	14	27	13	6	7	8	6	0	6
2524	2888	FxaC_27g31840	FxaC_27g31840.t1	TALONG000002524	TALONT000002888	13	1804	Known	Known	None	4	2	2	12	7	5	7	3	3	0	0	3
2533	2899	FxaC_27g31970	FxaC_27g31970.t1	TALONG000002533	TALONT000002899	5	1113	Known	Known	None	0	1	5	1	3	0	6	0	3	3	4	0
2535	2901	FxaC_27g32000	FxaC_27g32000.t1	TALONG000002535	TALONT000002901	4	532	Known	Known	None	782	794	1031	760	1106	1236	1071	756	1133	793	662	496
2538	2904	FxaC_27g32040	FxaC_27g32040.t1	TALONG000002538	TALONT000002904	9	2654	Known	Known	None	2	4	0	0	4	4	0	0	1	1	0	0
2542	2909	FxaC_27g32080	FxaC_27g32080.t1	TALONG000002542	TALONT000002909	10	2079	Known	Known	None	3	0	3	12	5	2	1	5	1	4	3	1
2542	2910	FxaC_27g32080	FxaC_27g32080.t2	TALONG000002542	TALONT000002910	11	1892	Known	Known	None	0	0	0	5	7	1	3	3	0	0	0	1
2543	2911	FxaC_27g32090	FxaC_27g32090.t1	TALONG000002543	TALONT000002911	3	1602	Known	Known	None	2	3	1	2	0	9	2	4	1	2	0	4
2547	2915	FxaC_27g32130	FxaC_27g32130.t1	TALONG000002547	TALONT000002915	2	1617	Known	Known	None	1	5	3	12	19	17	13	10	21	0	1	0
2551	2919	FxaC_27g32170	FxaC_27g32170.t1	TALONG000002551	TALONT000002919	2	1266	Known	Known	None	2	1	2	2	4	1	1	1	4	3	4	1
2559	2927	FxaC_27g32260	FxaC_27g32260.t1	TALONG000002559	TALONT000002927	1	1874	Known	Known	None	8	7	0	0	1	0	1	2	3	24	2	7
2570	2938	FxaC_27g32410	FxaC_27g32410.t1	TALONG000002570	TALONT000002938	2	1098	Known	Known	None	19	7	9	12	14	4	19	20	18	1	1	4
2573	2941	FxaC_27g32440	FxaC_27g32440.t1	TALONG000002573	TALONT000002941	3	1871	Known	Known	None	0	1	4	5	1	2	5	0	2	2	1	0
2579	2947	FxaC_27g32500	FxaC_27g32500.t1	TALONG000002579	TALONT000002947	1	240	Known	Known	None	24	40	41	57	87	96	85	62	82	34	29	25
2591	2962	FxaC_27g32640	FxaC_27g32640.t1	TALONG000002591	TALONT000002962	2	1209	Known	Known	None	116	109	128	145	172	206	164	105	158	45	58	23
2599	2970	FxaC_27g32760	FxaC_27g32760.t1	TALONG000002599	TALONT000002970	6	1884	Known	Known	None	1	0	2	0	3	0	0	2	0	2	5	0
2613	2987	FxaC_27g32930	FxaC_27g32930.t1	TALONG000002613	TALONT000002987	4	733	Known	Known	None	3	3	1	0	7	4	3	1	2	1	1	0
2616	2990	FxaC_27g32960	FxaC_27g32960.t1	TALONG000002616	TALONT000002990	6	1399	Known	Known	None	11	6	10	17	19	21	21	2	12	7	2	4
2624	2998	FxaC_27g33070	FxaC_27g33070.t1	TALONG000002624	TALONT000002998	1	3472	Known	Known	None	2	1	1	0	0	0	0	2	0	5	1	5
2636	3011	FxaC_27g33250	FxaC_27g33250.t1	TALONG000002636	TALONT000003011	2	1488	Known	Known	None	160	203	202	64	129	72	292	241	258	105	77	64
2667	3045	FxaC_27g33670	FxaC_27g33670.t1	TALONG000002667	TALONT000003045	4	778	Known	Known	None	23	28	29	27	47	58	43	23	59	16	25	14
2672	3050	FxaC_27g33710	FxaC_27g33710.t1	TALONG000002672	TALONT000003050	3	2073	Known	Known	None	2	2	1	7	4	4	0	0	0	0	1	2
2684	3065	FxaC_27g33910	FxaC_27g33910.t1	TALONG000002684	TALONT000003065	6	1144	Known	Known	None	30	20	23	2	3	0	14	20	22	89	28	50
2735	3133	FxaC_27g34580	FxaC_27g34580.t1	TALONG000002735	TALONT000003133	3	1305	Known	Known	None	9	6	10	7	18	13	29	15	15	7	9	17
2776	3179	FxaC_27g35110	FxaC_27g35110.t1	TALONG000002776	TALONT000003179	11	1690	Known	Known	None	0	0	0	5	3	4	1	1	1	2	3	1
2780	3183	FxaC_27g35170	FxaC_27g35170.t1	TALONG000002780	TALONT000003183	1	2019	Known	Known	None	66	46	41	30	29	29	42	58	41	20	23	32
2786	3189	FxaC_27g35240	FxaC_27g35240.t1	TALONG000002786	TALONT000003189	12	1495	Known	Known	None	4	0	4	69	54	80	44	27	19	3	3	5
2787	3190	FxaC_27g35250	FxaC_27g35250.t1	TALONG000002787	TALONT000003190	2	2625	Known	Known	None	5	1	2	74	64	62	23	23	17	8	2	9
2797	3203	FxaC_27g35460	FxaC_27g35460.t1	TALONG000002797	TALONT000003203	1	900	Known	Known	None	5	3	5	3	4	4	6	3	2	2	3	3
2805	3211	FxaC_27g35550	FxaC_27g35550.t1	TALONG000002805	TALONT000003211	2	816	Known	Known	None	9	6	5	14	23	16	14	8	7	12	5	10
2819	3226	FxaC_27g35710	FxaC_27g35710.t1	TALONG000002819	TALONT000003226	1	978	Known	Known	None	4	2	1	4	5	2	5	3	1	2	1	5
2834	3243	FxaC_27g35930	FxaC_27g35930.t1	TALONG000002834	TALONT000003243	4	1104	Known	Known	None	10	8	17	1	0	0	7	5	5	45	33	32
2836	3246	FxaC_27g35960	FxaC_27g35960.t1	TALONG000002836	TALONT000003246	8	927	Known	Known	None	2	5	2	7	4	5	1	0	0	1	2	2
2839	3252	FxaC_27g35990	FxaC_27g35990.t1	TALONG000002839	TALONT000003252	3	1127	Known	Known	None	5	5	1	0	2	1	0	0	1	7	1	2
2843	3257	FxaC_27g36030	FxaC_27g36030.t1	TALONG000002843	TALONT000003257	9	2613	Known	Known	None	11	2	1	5	0	0	4	2	0	3	0	6
2847	3261	FxaC_27g36100	FxaC_27g36100.t1	TALONG000002847	TALONT000003261	12	1967	Known	Known	None	6	12	1	5	6	12	12	3	10	11	2	7
2850	3264	FxaC_27g36150	FxaC_27g36150.t1	TALONG000002850	TALONT000003264	5	1319	Known	Known	None	231	268	253	71	84	48	160	129	192	831	509	485
2853	3268	FxaC_27g36180	FxaC_27g36180.t1	TALONG000002853	TALONT000003268	9	1537	Known	Known	None	2	1	4	0	1	4	3	0	2	2	0	0
2855	3270	FxaC_27g36200	FxaC_27g36200.t1	TALONG000002855	TALONT000003270	2	1660	Known	Known	None	40	40	26	36	40	36	27	28	39	34	10	23
2859	3274	FxaC_27g36250	FxaC_27g36250.t1	TALONG000002859	TALONT000003274	1	1526	Known	Known	None	31	17	24	22	24	30	39	25	25	24	18	14
2859	3275	FxaC_27g36250	FxaC_27g36250.t2	TALONG000002859	TALONT000003275	3	1972	Known	Known	None	13	7	10	16	12	16	14	14	5	10	6	9
2861	3277	FxaC_27g36270	FxaC_27g36270.t1	TALONG000002861	TALONT000003277	1	1971	Known	Known	None	3	10	10	9	25	30	16	11	19	20	27	21
2866	3282	FxaC_27g36320	FxaC_27g36320.t1	TALONG000002866	TALONT000003282	5	959	Known	Known	None	423	488	571	527	702	672	753	610	745	641	348	430
2871	3287	FxaC_27g36370	FxaC_27g36370.t1	TALONG000002871	TALONT000003287	3	4013	Known	Known	None	14	13	6	3	3	0	17	12	11	54	20	20
2872	3288	FxaC_27g36380	FxaC_27g36380.t1	TALONG000002872	TALONT000003288	12	1408	Known	Known	None	16	9	15	21	16	30	19	14	15	6	3	4
2873	3289	FxaC_27g36390	FxaC_27g36390.t1	TALONG000002873	TALONT000003289	2	333	Known	Known	None	1	1	2	3	0	3	3	1	2	1	1	2
2886	3302	FxaC_27g36560	FxaC_27g36560.t1	TALONG000002886	TALONT000003302	8	2189	Known	Known	None	1	2	1	2	2	2	1	2	1	5	0	1
2892	3309	FxaC_27g36630	FxaC_27g36630.t1	TALONG000002892	TALONT000003309	7	2033	Known	Known	None	13	4	4	9	9	13	8	9	2	5	1	9
2905	3322	FxaC_27g36850	FxaC_27g36850.t1	TALONG000002905	TALONT000003322	8	1122	Known	Known	None	14	29	22	46	35	40	48	32	33	32	9	10
2906	3323	FxaC_27g36851	FxaC_27g36851.t1	TALONG000002906	TALONT000003323	4	1218	Known	Known	None	9	13	19	23	14	23	20	8	17	7	2	0
2908	3325	FxaC_27g36870	FxaC_27g36870.t1	TALONG000002908	TALONT000003325	5	1254	Known	Known	None	1	0	6	0	0	11	5	2	3	1	2	0
2914	3332	FxaC_27g36930	FxaC_27g36930.t1	TALONG000002914	TALONT000003332	7	2053	Known	Known	None	4	2	1	9	8	3	7	3	3	2	1	3
2919	3338	FxaC_27g37000	FxaC_27g37000.t1	TALONG000002919	TALONT000003338	7	1714	Known	Known	None	18	12	2	30	32	23	23	15	8	5	5	12
2925	3344	FxaC_27g37070	FxaC_27g37070.t1	TALONG000002925	TALONT000003344	7	1520	Known	Known	None	23	24	21	9	6	23	26	23	32	38	31	42
2925	3345	FxaC_27g37070	FxaC_27g37070.t2	TALONG000002925	TALONT000003345	7	1709	Known	Known	None	2	2	1	0	1	3	1	0	2	2	2	1
2927	3347	FxaC_27g37090	FxaC_27g37090.t1	TALONG000002927	TALONT000003347	2	946	Known	Known	None	803	347	527	82	146	106	337	218	321	175	125	134
2927	3348	FxaC_27g37090	FxaC_27g37090.t2	TALONG000002927	TALONT000003348	1	1064	Known	Known	None	181	82	170	23	40	23	74	50	90	39	22	49
2930	3352	FxaC_27g37121	FxaC_27g37121.t1	TALONG000002930	TALONT000003352	2	846	Known	Known	None	455	336	448	90	123	147	229	189	291	133	103	97
2935	3358	FxaC_27g37220	FxaC_27g37220.t2	TALONG000002935	TALONT000003358	1	3450	Known	Known	None	4	6	10	1	0	0	6	2	0	1	0	0
2937	3360	FxaC_27g37240	FxaC_27g37240.t1	TALONG000002937	TALONT000003360	4	1151	Known	Known	None	59	34	55	350	487	348	572	412	388	75	35	60
2938	3361	FxaC_27g37250	FxaC_27g37250.t1	TALONG000002938	TALONT000003361	18	2574	Known	Known	None	2	1	1	1	0	4	2	0	1	0	2	1
2940	3363	FxaC_27g37270	FxaC_27g37270.t1	TALONG000002940	TALONT000003363	4	2296	Known	Known	None	9	5	4	11	11	8	13	6	10	5	0	1
2949	3372	FxaC_27g37370	FxaC_27g37370.t1	TALONG000002949	TALONT000003372	4	532	Known	Known	None	880	770	1071	747	1089	1137	1058	841	1153	767	583	533
2950	3373	FxaC_27g37380	FxaC_27g37380.t1	TALONG000002950	TALONT000003373	6	4066	Known	Known	None	1	1	0	3	1	3	3	0	1	2	5	7
2956	3382	FxaC_27g37470	FxaC_27g37470.t1	TALONG000002956	TALONT000003382	3	1221	Known	Known	None	0	0	0	0	0	0	0	2	0	75	17	63
2959	3385	FxaC_27g37500	FxaC_27g37500.t1	TALONG000002959	TALONT000003385	6	1627	Known	Known	None	0	1	3	27	18	23	14	11	6	1	1	1
2969	3396	FxaC_27g37630	FxaC_27g37630.t1	TALONG000002969	TALONT000003396	4	852	Known	Known	None	1222	983	1245	1377	1684	1722	1567	1071	1572	775	578	651
2979	3406	FxaC_27g37750	FxaC_27g37750.t1	TALONG000002979	TALONT000003406	3	837	Known	Known	None	6	12	18	26	21	27	27	24	16	5	1	3
2981	3408	FxaC_27g37770	FxaC_27g37770.t1	TALONG000002981	TALONT000003408	4	877	Known	Known	None	358	281	317	213	322	348	325	221	272	421	251	323
2986	3414	FxaC_27g37830	FxaC_27g37830.t1	TALONG000002986	TALONT000003414	6	1245	Known	Known	None	33	39	26	17	19	17	31	26	29	29	16	29
2992	3432	FxaC_27g37880	FxaC_27g37880.t1	TALONG000002992	TALONT000003432	1	702	Known	Known	None	9	12	1	3	11	4	7	12	7	4	6	6
2994	3434	FxaC_27g37900	FxaC_27g37900.t1	TALONG000002994	TALONT000003434	6	1883	Known	Known	None	0	0	0	4	0	0	1	0	0	10	2	5
2996	3436	FxaC_27g37920	FxaC_27g37920.t1	TALONG000002996	TALONT000003436	12	2060	Known	Known	None	35	37	29	24	12	27	26	10	22	26	20	17
2996	3437	FxaC_27g37920	FxaC_27g37920.t2	TALONG000002996	TALONT000003437	12	1614	Known	Known	None	2	5	9	7	2	3	5	6	7	30	6	13
2999	3440	FxaC_27g37990	FxaC_27g37990.t1	TALONG000002999	TALONT000003440	6	789	Known	Known	None	0	2	0	8	9	11	5	1	2	1	2	0
3003	3445	FxaC_27g38060	FxaC_27g38060.t1	TALONG000003003	TALONT000003445	11	1437	Known	Known	None	11	3	7	26	27	17	19	10	10	8	5	3
3005	3447	FxaC_27g38080	FxaC_27g38080.t1	TALONG000003005	TALONT000003447	2	2526	Known	Known	None	9	3	3	2	6	7	12	2	7	0	0	2
3015	3457	FxaC_27g38200	FxaC_27g38200.t1	TALONG000003015	TALONT000003457	1	1173	Known	Known	None	11	11	5	5	7	7	11	14	4	9	6	2
3017	3459	FxaC_27g38220	FxaC_27g38220.t1	TALONG000003017	TALONT000003459	8	1606	Known	Known	None	142	109	108	131	148	146	172	94	162	96	63	81
3021	3463	FxaC_27g38250	FxaC_27g38250.t1	TALONG000003021	TALONT000003463	9	1298	Known	Known	None	429	420	422	452	609	664	700	540	511	605	329	354
3022	3464	FxaC_27g38260	FxaC_27g38260.t1	TALONG000003022	TALONT000003464	8	1069	Known	Known	None	3	3	5	1	4	0	1	0	0	0	0	0
3023	3465	FxaC_27g38270	FxaC_27g38270.t1	TALONG000003023	TALONT000003465	3	1912	Known	Known	None	1	0	0	1	1	7	5	1	0	1	1	1
3036	3478	FxaC_27g38420	FxaC_27g38420.t1	TALONG000003036	TALONT000003478	1	1723	Known	Known	None	4	1	9	24	19	48	15	12	22	0	1	0
3039	3481	FxaC_27g38460	FxaC_27g38460.t1	TALONG000003039	TALONT000003481	9	1604	Known	Known	None	19	8	14	19	8	13	12	21	10	19	4	18
3041	3483	FxaC_27g38490	FxaC_27g38490.t1	TALONG000003041	TALONT000003483	1	2667	Known	Known	None	13	4	10	8	11	5	13	11	15	7	5	4
3042	3484	FxaC_27g38510	FxaC_27g38510.t1	TALONG000003042	TALONT000003484	2	2010	Known	Known	None	1	2	2	3	0	0	0	1	3	1	8	0
3052	3496	FxaC_27g38630	FxaC_27g38630.t1	TALONG000003052	TALONT000003496	1	4820	Known	Known	None	1	1	5	1	0	1	4	3	4	1	2	0
3056	3500	FxaC_27g38680	FxaC_27g38680.t1	TALONG000003056	TALONT000003500	7	2033	Known	Known	None	17	4	7	2	0	0	13	13	13	20	5	9
3057	3501	FxaC_27g38641	FxaC_27g38641.t1	TALONG000003057	TALONT000003501	1	1396	Known	Known	None	1	0	6	0	1	0	0	1	0	1	4	1
3062	3507	FxaC_27g38750	FxaC_27g38750.t1	TALONG000003062	TALONT000003507	4	2053	Known	Known	None	1	0	1	2	6	4	0	0	2	1	0	0
3071	3516	FxaC_27g38850	FxaC_27g38850.t1	TALONG000003071	TALONT000003516	5	1707	Known	Known	None	24	6	8	21	19	21	16	15	13	10	12	18
3072	3517	FxaC_27g38860	FxaC_27g38860.t1	TALONG000003072	TALONT000003517	3	1016	Known	Known	None	70	44	59	85	97	96	88	69	50	25	15	15
3073	3518	FxaC_27g38870	FxaC_27g38870.t1	TALONG000003073	TALONT000003518	3	1066	Known	Known	None	405	273	388	425	535	654	521	314	446	90	75	50
3078	3523	FxaC_27g38920	FxaC_27g38920.t1	TALONG000003078	TALONT000003523	6	1454	Known	Known	None	4	6	3	6	6	10	10	8	5	6	2	5
3080	3525	FxaC_27g38950	FxaC_27g38950.t1	TALONG000003080	TALONT000003525	1	936	Known	Known	None	3	3	3	3	2	5	1	3	2	1	2	1
3081	3526	FxaC_27g38960	FxaC_27g38960.t1	TALONG000003081	TALONT000003526	1	1475	Known	Known	None	2	3	7	3	2	2	0	3	3	12	5	12
3084	3531	FxaC_27g38981	FxaC_27g38981.t1	TALONG000003084	TALONT000003531	4	1660	Known	Known	None	16	11	5	29	18	20	10	5	8	4	4	2
3090	3538	FxaC_27g39050	FxaC_27g39050.t1	TALONG000003090	TALONT000003538	5	1118	Known	Known	None	1	3	4	5	4	4	5	15	3	0	9	0
3091	3539	FxaC_27g39060	FxaC_27g39060.t1	TALONG000003091	TALONT000003539	2	1840	Known	Known	None	84	218	59	20	21	4	27	5	33	3085	412	768
3093	3541	FxaC_27g39080	FxaC_27g39080.t1	TALONG000003093	TALONT000003541	10	1599	Known	Known	None	0	0	1	6	4	10	9	1	2	1	0	0
3095	3543	FxaC_27g39110	FxaC_27g39110.t1	TALONG000003095	TALONT000003543	2	1050	Known	Known	None	34	51	68	74	98	86	90	89	88	56	38	37
3096	3544	FxaC_27g39120	FxaC_27g39120.t1	TALONG000003096	TALONT000003544	1	1439	Known	Known	None	59	95	157	25	31	51	127	158	118	36	26	20
3097	3545	FxaC_27g39130	FxaC_27g39130.t1	TALONG000003097	TALONT000003545	1	1231	Known	Known	None	307	877	978	295	189	281	1142	1270	836	62	520	76
3100	3549	FxaC_27g39160	FxaC_27g39160.t1	TALONG000003100	TALONT000003549	2	1909	Known	Known	None	4	1	1	3	4	3	0	1	3	3	2	3
3106	3555	FxaC_27g39270	FxaC_27g39270.t1	TALONG000003106	TALONT000003555	5	683	Known	Known	None	353	272	377	300	382	412	371	212	369	191	156	178
3107	3556	FxaC_27g39280	FxaC_27g39280.t1	TALONG000003107	TALONT000003556	4	1614	Known	Known	None	13	2	3	24	15	17	11	8	5	5	6	12
3108	3557	FxaC_27g39290	FxaC_27g39290.t1	TALONG000003108	TALONT000003557	6	1582	Known	Known	None	33	25	28	28	14	20	20	9	21	14	9	6
3119	3574	FxaC_27g39402	FxaC_27g39402.t2	TALONG000003119	TALONT000003574	4	1022	Known	Known	None	3	1	3	1	1	1	2	3	1	2	2	0
3120	3575	FxaC_27g39401	FxaC_27g39401.t1	TALONG000003120	TALONT000003575	11	1673	Known	Known	None	13	9	9	12	12	16	12	11	8	17	10	17
3124	3581	FxaC_27g39480	FxaC_27g39480.t1	TALONG000003124	TALONT000003581	1	573	Known	Known	None	5	6	0	5	5	10	12	8	5	3	2	2
3126	3583	FxaC_27g39500	FxaC_27g39500.t1	TALONG000003126	TALONT000003583	6	1378	Known	Known	None	40	23	27	41	50	39	46	29	29	25	16	13
3127	3584	FxaC_27g39510	FxaC_27g39510.t1	TALONG000003127	TALONT000003584	4	1428	Known	Known	None	595	217	622	3865	3198	2298	2319	1359	1105	112	69	38
3128	3585	FxaC_27g39540	FxaC_27g39540.t1	TALONG000003128	TALONT000003585	5	3755	Known	Known	None	13	8	11	40	26	15	21	13	14	11	2	7
3131	3588	FxaC_27g39570	FxaC_27g39570.t1	TALONG000003131	TALONT000003588	5	1377	Known	Known	None	224	155	168	319	376	438	257	162	207	72	70	59
3142	3605	FxaC_27g39680	FxaC_27g39680.t1	TALONG000003142	TALONT000003605	3	1319	Known	Known	None	108	148	146	99	162	118	208	219	221	132	88	91
3146	3609	FxaC_27g39740	FxaC_27g39740.t1	TALONG000003146	TALONT000003609	5	931	Known	Known	None	29	32	59	35	52	44	61	49	45	66	45	57
3146	3610	FxaC_27g39740	FxaC_27g39740.t2	TALONG000003146	TALONT000003610	6	829	Known	Known	None	90	92	110	70	131	87	158	106	127	128	85	68
3146	3611	FxaC_27g39740	FxaC_27g39740.t3	TALONG000003146	TALONT000003611	6	798	Known	Known	None	5	2	3	8	5	1	5	5	6	6	0	2
3147	3612	FxaC_27g39750	FxaC_27g39750.t1	TALONG000003147	TALONT000003612	2	1076	Known	Known	None	8	6	19	0	0	0	12	5	11	17	9	13
3148	3613	FxaC_27g39760	FxaC_27g39760.t1	TALONG000003148	TALONT000003613	8	1023	Known	Known	None	79	134	159	37	72	26	138	131	177	86	45	59
3153	3618	FxaC_27g39801	FxaC_27g39801.t1	TALONG000003153	TALONT000003618	4	1485	Known	Known	None	5	2	2	1	6	0	2	1	3	10	2	6
3155	3620	FxaC_27g39821	FxaC_27g39821.t1	TALONG000003155	TALONT000003620	6	1795	Known	Known	None	10	8	10	11	11	4	17	10	14	11	9	9
3156	3621	FxaC_27g39830	FxaC_27g39830.t1	TALONG000003156	TALONT000003621	7	1177	Known	Known	None	24	18	29	22	20	37	25	16	25	9	3	4
3157	3622	FxaC_27g39840	FxaC_27g39840.t1	TALONG000003157	TALONT000003622	1	360	Known	Known	None	5	12	12	13	12	11	14	16	16	6	8	11
3163	3634	FxaC_27g39900	FxaC_27g39900.t1	TALONG000003163	TALONT000003634	5	2072	Known	Known	None	0	0	4	0	0	0	0	0	0	6	1	7
3164	3635	FxaC_27g39910	FxaC_27g39910.t1	TALONG000003164	TALONT000003635	2	1745	Known	Known	None	13	6	9	8	15	23	10	9	8	6	4	2
3168	3639	FxaC_27g39950	FxaC_27g39950.t1	TALONG000003168	TALONT000003639	2	2623	Known	Known	None	4	3	1	2	0	0	0	0	2	0	0	3
3174	3651	FxaC_27g40040	FxaC_27g40040.t1	TALONG000003174	TALONT000003651	7	2631	Known	Known	None	2	2	0	3	0	5	0	2	0	0	0	1
3175	3652	FxaC_27g40050	FxaC_27g40050.t1	TALONG000003175	TALONT000003652	6	1463	Known	Known	None	12	5	11	16	9	10	12	11	6	7	1	1
3180	3658	FxaC_27g40091	FxaC_27g40091.t1	TALONG000003180	TALONT000003658	9	2219	Known	Known	None	5	1	2	7	5	2	3	3	0	1	1	2
3184	3663	FxaC_27g40140	FxaC_27g40140.t1	TALONG000003184	TALONT000003663	7	1672	Known	Known	None	11	2	2	7	9	7	8	9	2	3	5	7
3185	3664	FxaC_27g40150	FxaC_27g40150.t1	TALONG000003185	TALONT000003664	1	1361	Known	Known	None	0	1	3	1	1	2	4	1	0	0	0	2
3187	3666	FxaC_27g40170	FxaC_27g40170.t1	TALONG000003187	TALONT000003666	2	1265	Known	Known	None	6	26	8	0	4	0	8	10	4	34	11	19
3197	3676	FxaC_27g40300	FxaC_27g40300.t1	TALONG000003197	TALONT000003676	2	1238	Known	Known	None	3	7	4	13	9	5	17	11	6	8	8	7
3198	3677	FxaC_27g40310	FxaC_27g40310.t1	TALONG000003198	TALONT000003677	1	540	Known	Known	None	0	0	0	1	1	0	0	0	0	23	0	6
3204	3683	FxaC_27g40390	FxaC_27g40390.t1	TALONG000003204	TALONT000003683	4	2680	Known	Known	None	5	2	0	7	5	2	3	3	0	5	0	0
3215	3695	FxaC_27g40510	FxaC_27g40510.t1	TALONG000003215	TALONT000003695	7	1448	Known	Known	None	20	17	27	26	28	50	32	19	27	23	9	20
3218	3699	FxaC_27g40540	FxaC_27g40540.t1	TALONG000003218	TALONT000003699	8	825	Known	Known	None	21	7	11	18	25	53	12	10	10	20	4	8
3219	3700	FxaC_27g40550	FxaC_27g40550.t1	TALONG000003219	TALONT000003700	2	863	Known	Known	None	1	0	0	0	1	1	0	3	1	10	2	10
3221	3706	FxaC_27g40590	FxaC_27g40590.t5	TALONG000003221	TALONT000003706	11	1601	Known	Known	None	2	1	0	14	19	27	6	4	3	1	4	1
3225	3711	FxaC_27g40640	FxaC_27g40640.t1	TALONG000003225	TALONT000003711	2	1807	Known	Known	None	0	0	0	4	5	0	1	2	1	2	0	0
3236	3723	FxaC_27g40740	FxaC_27g40740.t1	TALONG000003236	TALONT000003723	9	1647	Known	Known	None	34	17	20	48	46	66	26	25	13	29	18	29
3238	3725	FxaC_27g40770	FxaC_27g40770.t2	TALONG000003238	TALONT000003725	3	725	Known	Known	None	96	110	115	54	58	87	145	157	132	70	98	55
3238	3726	FxaC_27g40770	FxaC_27g40770.t1	TALONG000003238	TALONT000003726	2	829	Known	Known	None	161	240	209	67	113	118	249	238	202	264	290	169
3239	3727	FxaC_27g40780	FxaC_27g40780.t1	TALONG000003239	TALONT000003727	3	1347	Known	Known	None	485	496	465	88	133	82	330	329	597	1411	390	288
3245	3733	FxaC_27g40860	FxaC_27g40860.t1	TALONG000003245	TALONT000003733	1	2648	Known	Known	None	8	6	15	4	9	18	9	5	13	4	2	2
3256	3744	FxaC_27g40960	FxaC_27g40960.t1	TALONG000003256	TALONT000003744	3	732	Known	Known	None	0	3	0	0	0	1	0	15	0	3	40	2
3263	3751	FxaC_27g41050	FxaC_27g41050.t1	TALONG000003263	TALONT000003751	3	1180	Known	Known	None	0	3	0	0	1	0	0	1	0	3	9	8
3264	3752	FxaC_27g41060	FxaC_27g41060.t1	TALONG000003264	TALONT000003752	1	1300	Known	Known	None	0	1	3	0	0	1	1	1	6	2	8	5
3267	3755	FxaC_27g41090	FxaC_27g41090.t1	TALONG000003267	TALONT000003755	6	1182	Known	Known	None	0	0	0	2	0	0	5	0	3	1	3	2
3270	3758	FxaC_27g41120	FxaC_27g41120.t1	TALONG000003270	TALONT000003758	1	2344	Known	Known	None	1	0	0	4	1	2	5	3	1	1	0	0
3273	3765	FxaC_27g41170	FxaC_27g41170.t1	TALONG000003273	TALONT000003765	5	1273	Known	Known	None	14	12	10	25	21	21	9	16	15	15	6	6
3275	3767	FxaC_27g41190	FxaC_27g41190.t1	TALONG000003275	TALONT000003767	6	1148	Known	Known	None	93	108	93	102	124	163	128	114	120	72	55	54
3287	3786	FxaC_27g41310	FxaC_27g41310.t1	TALONG000003287	TALONT000003786	3	1185	Known	Known	None	44	20	77	7	4	7	62	7	120	22	24	17
3288	3787	FxaC_27g41320	FxaC_27g41320.t1	TALONG000003288	TALONT000003787	14	2224	Known	Known	None	16	2	3	8	12	8	10	0	4	0	0	0
3289	3788	FxaC_27g41400	FxaC_27g41400.t1	TALONG000003289	TALONT000003788	2	745	Known	Known	None	0	1	6	5	12	2	12	11	9	0	0	0
3291	3790	FxaC_27g41440	FxaC_27g41440.t1	TALONG000003291	TALONT000003790	1	1520	Known	Known	None	29	26	16	0	6	0	2	7	8	8	10	11
3294	3794	FxaC_27g41470	FxaC_27g41470.t1	TALONG000003294	TALONT000003794	1	1295	Known	Known	None	4	2	8	0	6	1	16	21	22	7	9	2
3302	3802	FxaC_27g41580	FxaC_27g41580.t1	TALONG000003302	TALONT000003802	12	1626	Known	Known	None	33	40	35	42	44	31	34	24	35	32	30	41
3309	3811	FxaC_27g41670	FxaC_27g41670.t1	TALONG000003309	TALONT000003811	3	1400	Known	Known	None	1	1	1	0	0	0	2	1	2	5	3	1
3310	3812	FxaC_27g41680	FxaC_27g41680.t1	TALONG000003310	TALONT000003812	5	1796	Known	Known	None	2	3	2	5	2	8	5	4	3	0	3	3
3311	3813	FxaC_27g41690	FxaC_27g41690.t1	TALONG000003311	TALONT000003813	2	557	Known	Known	None	710	888	1052	687	902	764	1063	869	1303	895	769	644
3312	3814	FxaC_27g41700	FxaC_27g41700.t1	TALONG000003312	TALONT000003814	2	2122	Known	Known	None	20	6	11	19	23	19	21	11	18	29	6	19
3316	3818	FxaC_27g41780	FxaC_27g41780.t1	TALONG000003316	TALONT000003818	4	939	Known	Known	None	69	73	79	59	101	66	101	81	109	50	36	40
3321	3823	FxaC_27g41850	FxaC_27g41850.t1	TALONG000003321	TALONT000003823	2	713	Known	Known	None	7	2	12	0	1	1	2	2	8	2	4	3
3322	3824	FxaC_27g41860	FxaC_27g41860.t1	TALONG000003322	TALONT000003824	3	1081	Known	Known	None	94	88	129	16	7	8	87	48	101	110	73	86
3325	3827	FxaC_27g41881	FxaC_27g41881.t1	TALONG000003325	TALONT000003827	8	2390	Known	Known	None	0	0	0	3	2	5	3	1	2	1	1	1
3329	3833	FxaC_27g41910	FxaC_27g41910.t1	TALONG000003329	TALONT000003833	6	2318	Known	Known	None	5	1	1	9	2	2	3	1	1	1	1	2
3329	3834	FxaC_27g41910	FxaC_27g41910.t2	TALONG000003329	TALONT000003834	5	1916	Known	Known	None	1	2	1	3	1	4	7	1	4	1	0	1
3330	3835	FxaC_27g41920	FxaC_27g41920.t1	TALONG000003330	TALONT000003835	7	2080	Known	Known	None	46	1	35	912	883	1171	779	327	321	0	0	0
3331	3837	FxaC_27g41930	FxaC_27g41930.t2	TALONG000003331	TALONT000003837	5	1698	Known	Known	None	9	5	3	8	4	8	6	1	1	3	2	1
3334	3840	FxaC_27g41960	FxaC_27g41960.t1	TALONG000003334	TALONT000003840	7	1125	Known	Known	None	45	19	41	36	72	56	65	58	49	59	29	44
3336	3842	FxaC_27g41990	FxaC_27g41990.t1	TALONG000003336	TALONT000003842	3	1376	Known	Known	None	40	18	20	22	41	49	43	32	36	22	12	10
3341	3848	FxaC_27g42040	FxaC_27g42040.t1	TALONG000003341	TALONT000003848	4	1211	Known	Known	None	0	2	2	0	2	2	2	1	0	14	3	9
3348	3857	FxaC_27g42130	FxaC_27g42130.t1	TALONG000003348	TALONT000003857	1	501	Known	Known	None	2	1	4	0	2	3	2	7	2	5	10	13
3358	3867	FxaC_27g42231	FxaC_27g42231.t1	TALONG000003358	TALONT000003867	9	1254	Known	Known	None	4	13	8	0	2	1	3	4	7	12	9	9
3362	3871	FxaC_27g42260	FxaC_27g42260.t1	TALONG000003362	TALONT000003871	6	1290	Known	Known	None	0	3	6	4	4	10	1	5	1	1	2	0
3366	3875	FxaC_27g42290	FxaC_27g42290.t1	TALONG000003366	TALONT000003875	8	1768	Known	Known	None	8	2	19	8	3	3	14	7	7	2	0	2
3378	3888	FxaC_27g42420	FxaC_27g42420.t1	TALONG000003378	TALONT000003888	8	1579	Known	Known	None	13	14	14	6	2	6	8	9	8	50	16	28
3382	3892	FxaC_27g42480	FxaC_27g42480.t1	TALONG000003382	TALONT000003892	2	1039	Known	Known	None	13	10	11	4	5	5	14	12	13	4	8	10
3383	3893	FxaC_27g42490	FxaC_27g42490.t1	TALONG000003383	TALONT000003893	2	1322	Known	Known	None	67	71	64	48	65	86	106	81	68	35	30	23
3384	3894	FxaC_27g42500	FxaC_27g42500.t1	TALONG000003384	TALONT000003894	2	819	Known	Known	None	1	4	0	0	0	0	0	2	6	0	10	0
3391	3902	FxaC_27g42600	FxaC_27g42600.t1	TALONG000003391	TALONT000003902	1	1355	Known	Known	None	298	808	519	220	105	174	494	762	385	137	1702	136
3397	3908	FxaC_27g42670	FxaC_27g42670.t1	TALONG000003397	TALONT000003908	1	828	Known	Known	None	3	0	8	0	3	0	4	4	1	19	5	15
3398	3909	FxaC_27g42680	FxaC_27g42680.t1	TALONG000003398	TALONT000003909	1	1667	Known	Known	None	31	23	26	21	26	15	37	49	33	64	21	28
3399	3910	FxaC_27g42700	FxaC_27g42700.t1	TALONG000003399	TALONT000003910	1	636	Known	Known	None	23	22	42	32	29	44	102	60	80	118	49	62
3404	3915	FxaC_27g42790	FxaC_27g42790.t1	TALONG000003404	TALONT000003915	8	1293	Known	Known	None	11	7	5	1	11	4	2	5	3	0	5	1
3404	3916	FxaC_27g42790	FxaC_27g42790.t2	TALONG000003404	TALONT000003916	8	1251	Known	Known	None	2	0	0	1	1	6	7	3	1	2	1	6
3405	3917	FxaC_27g42800	FxaC_27g42800.t1	TALONG000003405	TALONT000003917	3	1574	Known	Known	None	3	5	3	1	5	5	5	1	2	0	2	0
3409	3923	FxaC_27g42850	FxaC_27g42850.t1	TALONG000003409	TALONT000003923	7	1477	Known	Known	None	3	2	1	1	2	4	1	5	0	1	3	0
3425	3941	FxaC_27g43090	FxaC_27g43090.t1	TALONG000003425	TALONT000003941	9	1423	Known	Known	None	0	1	1	1	3	9	0	1	1	1	0	0
3446	3964	FxaC_27g43371	FxaC_27g43371.t1	TALONG000003446	TALONT000003964	7	1047	Known	Known	None	5	10	5	7	10	10	9	5	10	7	5	7
3450	3968	FxaC_27g43401	FxaC_27g43401.t1	TALONG000003450	TALONT000003968	1	243	Known	Known	None	11	6	6	4	3	4	2	7	7	6	4	5
3452	3970	FxaC_27g43430	FxaC_27g43430.t1	TALONG000003452	TALONT000003970	1	1256	Known	Known	None	4	3	1	4	4	11	10	4	10	9	10	12
3453	3971	FxaC_27g43450	FxaC_27g43450.t1	TALONG000003453	TALONT000003971	3	2095	Known	Known	None	0	0	0	9	9	4	2	1	0	2	1	0
3455	3973	FxaC_27g43480	FxaC_27g43480.t1	TALONG000003455	TALONT000003973	13	3007	Known	Known	None	6	2	1	6	2	3	4	2	0	3	0	1
3465	3991	FxaC_27g43610	FxaC_27g43610.t1	TALONG000003465	TALONT000003991	2	668	Known	Known	None	15	34	32	21	32	26	53	33	38	19	23	12
3476	4002	FxaC_27g43720	FxaC_27g43720.t1	TALONG000003476	TALONT000004002	1	612	Known	Known	None	11	24	17	4	6	3	35	42	12	22	16	13
3479	4005	FxaC_27g43770	FxaC_27g43770.t1	TALONG000003479	TALONT000004005	1	1501	Known	Known	None	915	940	826	379	650	574	923	870	644	1030	622	621
3485	4011	FxaC_27g43830	FxaC_27g43830.t1	TALONG000003485	TALONT000004011	9	1343	Known	Known	None	0	1	2	0	1	0	3	2	1	0	0	6
3485	4012	FxaC_27g43830	FxaC_27g43830.t2	TALONG000003485	TALONT000004012	9	1288	Known	Known	None	8	13	16	18	14	20	23	21	15	21	14	5
3491	4018	FxaC_27g43900	FxaC_27g43900.t1	TALONG000003491	TALONT000004018	2	1075	Known	Known	None	2	7	2	1	0	1	5	1	4	73	38	51
3499	4040	FxaC_27g43990	FxaC_27g43990.t1	TALONG000003499	TALONT000004040	1	1742	Known	Known	None	171	122	73	3	9	4	52	41	44	175	80	105
3506	4047	FxaC_27g44070	FxaC_27g44070.t1	TALONG000003506	TALONT000004047	4	693	Known	Known	None	401	321	465	610	776	851	581	398	631	175	174	139
3507	4048	FxaC_27g44080	FxaC_27g44080.t1	TALONG000003507	TALONT000004048	8	1261	Known	Known	None	27	34	43	23	41	54	28	20	33	26	19	23
3508	4049	FxaC_27g44081	FxaC_27g44081.t1	TALONG000003508	TALONT000004049	4	849	Known	Known	None	677	778	851	588	704	733	823	628	766	798	530	637
3515	4060	FxaC_27g44170	FxaC_27g44170.t1	TALONG000003515	TALONT000004060	5	1277	Known	Known	None	21	16	19	38	45	66	43	31	43	14	15	7
3517	4063	FxaC_27g44190	FxaC_27g44190.t2	TALONG000003517	TALONT000004063	11	1830	Known	Known	None	7	2	6	8	5	10	8	2	2	2	1	2
3519	4065	FxaC_27g44210	FxaC_27g44210.t1	TALONG000003519	TALONT000004065	2	1384	Known	Known	None	57	60	93	49	128	129	86	67	98	30	36	23
3536	4085	FxaC_27g44390	FxaC_27g44390.t1	TALONG000003536	TALONT000004085	5	1122	Known	Known	None	82	71	84	113	140	151	117	83	130	110	81	71
3539	4088	FxaC_27g44410	FxaC_27g44410.t1	TALONG000003539	TALONT000004088	2	977	Known	Known	None	151	128	313	297	369	378	471	276	355	99	80	55
3546	4098	FxaC_27g44470	FxaC_27g44470.t1	TALONG000003546	TALONT000004098	3	1046	Known	Known	None	12	6	12	34	30	28	29	18	14	5	4	3
3547	4099	FxaC_27g44480	FxaC_27g44480.t1	TALONG000003547	TALONT000004099	14	2677	Known	Known	None	3	0	0	1	2	2	3	1	0	1	1	5
3561	4116	FxaC_27g44620	FxaC_27g44620.t1	TALONG000003561	TALONT000004116	1	3014	Known	Known	None	1	4	2	0	0	0	3	3	0	1	7	15
3564	4119	FxaC_27g44650	FxaC_27g44650.t1	TALONG000003564	TALONT000004119	7	1996	Known	Known	None	49	25	28	33	54	36	32	27	22	28	28	26
3564	4120	FxaC_27g44650	FxaC_27g44650.t2	TALONG000003564	TALONT000004120	8	1919	Known	Known	None	1	4	2	9	3	7	4	3	2	4	3	2
3566	4122	FxaC_27g44700	FxaC_27g44700.t1	TALONG000003566	TALONT000004122	1	2039	Known	Known	None	0	0	1	0	5	5	2	6	2	0	2	0
3575	4131	FxaC_27g44820	FxaC_27g44820.t1	TALONG000003575	TALONT000004131	3	1699	Known	Known	None	43	30	25	0	2	3	18	11	13	0	0	3
3579	4135	FxaC_27g44860	FxaC_27g44860.t1	TALONG000003579	TALONT000004135	7	1419	Known	Known	None	29	49	39	43	42	36	53	55	52	31	34	37
3586	4143	FxaC_27g44931	FxaC_27g44931.t1	TALONG000003586	TALONT000004143	1	300	Known	Known	None	0	2	1	0	1	1	0	1	1	7	7	7
3596	4156	FxaC_27g45070	FxaC_27g45070.t1	TALONG000003596	TALONT000004156	4	2032	Known	Known	None	5	0	0	2	1	1	4	0	0	2	1	2
3610	4170	FxaC_27g45240	FxaC_27g45240.t1	TALONG000003610	TALONT000004170	2	1427	Known	Known	None	4	2	6	7	4	3	13	4	10	0	2	1
3611	4171	FxaC_27g45250	FxaC_27g45250.t1	TALONG000003611	TALONT000004171	1	2751	Known	Known	None	2	1	0	4	1	1	1	3	2	1	1	1
3614	4176	FxaC_27g45280	FxaC_27g45280.t2	TALONG000003614	TALONT000004176	5	968	Known	Known	None	3	4	7	13	19	25	19	11	21	6	6	1
3614	4177	FxaC_27g45280	FxaC_27g45280.t1	TALONG000003614	TALONT000004177	5	938	Known	Known	None	95	132	131	137	234	200	181	166	237	152	109	48
3615	4178	FxaC_27g45300	FxaC_27g45300.t1	TALONG000003615	TALONT000004178	7	1067	Known	Known	None	17	8	18	30	51	32	31	26	31	18	8	5
3616	4179	FxaC_27g45310	FxaC_27g45310.t1	TALONG000003616	TALONT000004179	2	1153	Known	Known	None	345	365	325	94	168	109	160	103	388	83	94	123
3618	4181	FxaC_27g45330	FxaC_27g45330.t1	TALONG000003618	TALONT000004181	2	2535	Known	Known	None	3	9	0	3	0	6	9	1	0	8	3	5
3620	4183	FxaC_27g45350	FxaC_27g45350.t1	TALONG000003620	TALONT000004183	2	1405	Known	Known	None	120	122	180	149	207	182	266	207	222	224	98	126
3622	4185	FxaC_27g45380	FxaC_27g45380.t1	TALONG000003622	TALONT000004185	2	1569	Known	Known	None	1	0	3	1	2	1	5	2	1	0	0	0
3623	4186	FxaC_27g45390	FxaC_27g45390.t1	TALONG000003623	TALONT000004186	2	1828	Known	Known	None	1	1	2	1	3	2	1	1	3	4	3	0
3623	4187	FxaC_27g45390	FxaC_27g45390.t2	TALONG000003623	TALONT000004187	3	1223	Known	Known	None	10	11	10	11	18	21	19	11	16	18	5	18
3625	4189	FxaC_27g45410	FxaC_27g45410.t1	TALONG000003625	TALONT000004189	1	1639	Known	Known	None	9	2	6	0	0	0	13	7	20	3	3	1
3627	4191	FxaC_27g45430	FxaC_27g45430.t1	TALONG000003627	TALONT000004191	7	1369	Known	Known	None	27	19	24	37	36	55	25	17	13	20	8	19
3630	4194	FxaC_27g45460	FxaC_27g45460.t1	TALONG000003630	TALONT000004194	5	1420	Known	Known	None	3	1	4	3	3	18	6	3	0	10	6	7
3632	4198	FxaC_27g45480	FxaC_27g45480.t1	TALONG000003632	TALONT000004198	3	789	Known	Known	None	619	1011	882	1887	2864	3063	1427	1080	1752	799	459	391
3639	4206	FxaC_27g45580	FxaC_27g45580.t1	TALONG000003639	TALONT000004206	6	1513	Known	Known	None	9	8	8	20	23	26	24	19	17	5	8	6
3649	4216	FxaC_27g45680	FxaC_27g45680.t1	TALONG000003649	TALONT000004216	6	1412	Known	Known	None	0	14	5	0	0	0	0	1	0	10	15	4
3653	4221	FxaC_27g45711	FxaC_27g45711.t2	TALONG000003653	TALONT000004221	2	1069	Known	Known	None	5	1	5	1	2	0	7	2	12	2	1	1
3654	4222	FxaC_27g45730	FxaC_27g45730.t1	TALONG000003654	TALONT000004222	5	1788	Known	Known	None	3	2	3	10	7	7	8	5	2	0	0	1
3660	4228	FxaC_27g45761	FxaC_27g45761.t1	TALONG000003660	TALONT000004228	5	2532	Known	Known	None	1	0	2	5	3	4	14	4	5	0	0	0
3669	4239	FxaC_27g45890	FxaC_27g45890.t1	TALONG000003669	TALONT000004239	3	1856	Known	Known	None	34	20	24	66	40	63	56	36	31	37	17	20
3679	4250	FxaC_27g45990	FxaC_27g45990.t1	TALONG000003679	TALONT000004250	2	1848	Known	Known	None	3	0	2	0	1	1	0	1	2	8	3	2
3685	4256	FxaC_27g46070	FxaC_27g46070.t1	TALONG000003685	TALONT000004256	1	2752	Known	Known	None	6	9	6	1	3	1	4	6	5	3	7	11
3697	4270	FxaC_27g46200	FxaC_27g46200.t1	TALONG000003697	TALONT000004270	8	1711	Known	Known	None	8	8	4	15	3	8	8	5	5	6	2	2
3714	4288	FxaC_27g46351	FxaC_27g46351.t1	TALONG000003714	TALONT000004288	4	447	Known	Known	None	312	286	423	465	576	660	546	355	535	117	163	82
3715	4289	FxaC_27g46380	FxaC_27g46380.t1	TALONG000003715	TALONT000004289	6	1996	Known	Known	None	2	0	1	3	1	3	1	2	2	1	0	0
3720	4294	FxaC_27g46420	FxaC_27g46420.t1	TALONG000003720	TALONT000004294	5	2223	Known	Known	None	0	0	5	0	3	0	2	3	1	1	2	2
3722	4297	FxaC_27g46440	FxaC_27g46440.t1	TALONG000003722	TALONT000004297	1	768	Known	Known	None	3	1	10	1	0	1	4	5	2	0	3	0
3723	4298	FxaC_27g46450	FxaC_27g46450.t1	TALONG000003723	TALONT000004298	1	774	Known	Known	None	4	4	6	1	0	0	6	2	9	3	7	2
3738	4313	FxaC_27g46600	FxaC_27g46600.t1	TALONG000003738	TALONT000004313	1	3180	Known	Known	None	6	8	16	263	244	321	168	111	115	26	15	20
3743	4318	FxaC_27g46650	FxaC_27g46650.t1	TALONG000003743	TALONT000004318	6	1668	Known	Known	None	4	1	0	0	2	0	1	3	0	2	0	3
3744	4319	FxaC_27g46651	FxaC_27g46651.t1	TALONG000003744	TALONT000004319	5	804	Known	Known	None	5	5	4	4	5	6	12	6	3	1	6	2
3747	4322	FxaC_27g46680	FxaC_27g46680.t1	TALONG000003747	TALONT000004322	2	1506	Known	Known	None	9	18	12	11	21	15	22	14	14	5	4	2
3748	4323	FxaC_27g46700	FxaC_27g46700.t1	TALONG000003748	TALONT000004323	1	984	Known	Known	None	8	5	5	5	8	3	8	2	2	5	5	5
3749	4324	FxaC_27g46710	FxaC_27g46710.t1	TALONG000003749	TALONT000004324	7	1474	Known	Known	None	4	4	6	4	9	6	4	8	4	0	1	1
3752	4327	FxaC_27g46740	FxaC_27g46740.t1	TALONG000003752	TALONT000004327	11	1403	Known	Known	None	2	1	1	4	0	4	3	1	1	2	0	0
3753	4328	FxaC_27g46750	FxaC_27g46750.t1	TALONG000003753	TALONT000004328	4	3461	Known	Known	None	41	64	57	30	73	91	80	65	76	46	61	36
3759	4337	FxaC_27g46800	FxaC_27g46800.t1	TALONG000003759	TALONT000004337	1	360	Known	Known	None	10	12	9	1	1	0	3	3	3	28	12	23
3764	4342	FxaC_27g46850	FxaC_27g46850.t1	TALONG000003764	TALONT000004342	1	1277	Known	Known	None	15	22	5	31	33	40	46	37	20	30	9	13
3773	4352	FxaC_27g46940	FxaC_27g46940.t1	TALONG000003773	TALONT000004352	2	993	Known	Known	None	1	1	1	2	2	1	2	2	2	2	2	1
3775	4354	FxaC_27g46960	FxaC_27g46960.t1	TALONG000003775	TALONT000004354	10	1455	Known	Known	None	48	29	51	66	82	95	76	47	43	22	15	22
3798	4380	FxaC_27g47190	FxaC_27g47190.t1	TALONG000003798	TALONT000004380	12	2265	Known	Known	None	3	0	1	13	9	16	6	5	1	1	1	0
3800	4382	FxaC_27g47230	FxaC_27g47230.t1	TALONG000003800	TALONT000004382	2	1316	Known	Known	None	87	74	93	39	52	49	84	68	90	50	43	66
3806	4389	FxaC_27g47320	FxaC_27g47320.t1	TALONG000003806	TALONT000004389	4	3699	Known	Known	None	7	5	3	6	14	3	8	5	3	6	2	2
3807	4390	FxaC_27g47330	FxaC_27g47330.t1	TALONG000003807	TALONT000004390	5	1000	Known	Known	None	244	276	236	239	397	362	241	257	264	227	119	215
3809	4392	FxaC_27g47360	FxaC_27g47360.t1	TALONG000003809	TALONT000004392	2	1657	Known	Known	None	8	8	11	12	6	16	9	11	11	2	6	7
3819	4405	FxaC_27g47470	FxaC_27g47470.t1	TALONG000003819	TALONT000004405	6	2070	Known	Known	None	7	3	5	2	7	0	15	4	2	3	2	3
3826	4412	FxaC_27g47520	FxaC_27g47520.t1	TALONG000003826	TALONT000004412	5	1951	Known	Known	None	14	13	3	9	18	22	14	8	12	34	9	9
3826	4413	FxaC_27g47520	FxaC_27g47520.t2	TALONG000003826	TALONT000004413	5	1194	Known	Known	None	4	1	2	5	6	6	4	4	4	13	2	5
3837	4424	FxaC_27g47640	FxaC_27g47640.t1	TALONG000003837	TALONT000004424	4	1385	Known	Known	None	4	2	4	2	6	3	1	1	4	1	3	2
3842	4432	FxaC_27g47690	FxaC_27g47690.t1	TALONG000003842	TALONT000004432	1	387	Known	Known	None	3	2	3	5	1	3	2	3	5	3	3	3
3848	4443	FxaC_27g47770	FxaC_27g47770.t1	TALONG000003848	TALONT000004443	3	2478	Known	Known	None	17	4	4	5	2	2	9	4	3	1	1	2
3850	4445	FxaC_27g47810	FxaC_27g47810.t1	TALONG000003850	TALONT000004445	6	1327	Known	Known	None	7	5	2	5	4	2	3	5	4	6	4	3
3851	4446	FxaC_27g47820	FxaC_27g47820.t1	TALONG000003851	TALONT000004446	4	1434	Known	Known	None	3	3	3	1	4	0	1	3	5	4	6	1
3853	4449	FxaC_27g47840	FxaC_27g47840.t1	TALONG000003853	TALONT000004449	4	1068	Known	Known	None	0	3	0	0	1	0	2	3	2	7	1	3
3860	4456	FxaC_27g47930	FxaC_27g47930.t1	TALONG000003860	TALONT000004456	1	318	Known	Known	None	80	91	114	55	85	85	120	104	128	49	40	25
3875	4474	FxaC_27g48080	FxaC_27g48080.t1	TALONG000003875	TALONT000004474	4	498	Known	Known	None	0	3	5	1	3	3	4	1	5	0	2	0
3877	4477	FxaC_27g48100	FxaC_27g48100.t2	TALONG000003877	TALONT000004477	3	1728	Known	Known	None	14	5	2	19	13	15	7	13	6	8	0	3
3880	4480	FxaC_27g48120	FxaC_27g48120.t1	TALONG000003880	TALONT000004480	6	1108	Known	Known	None	11	1	6	10	6	12	12	3	9	9	2	1
3882	4482	FxaC_27g48140	FxaC_27g48140.t1	TALONG000003882	TALONT000004482	4	851	Known	Known	None	15	17	18	5	6	17	24	14	27	22	13	8
3891	4491	FxaC_27g48230	FxaC_27g48230.t1	TALONG000003891	TALONT000004491	6	1585	Known	Known	None	2	4	2	5	3	0	5	2	4	0	2	2
3896	4502	FxaC_27g48271	FxaC_27g48271.t1	TALONG000003896	TALONT000004502	6	1032	Known	Known	None	4	3	4	0	4	1	1	1	2	0	0	1
3898	4504	FxaC_27g48320	FxaC_27g48320.t1	TALONG000003898	TALONT000004504	2	1812	Known	Known	None	18	1	2	11	2	1	5	2	0	0	1	0
3906	4515	FxaC_27g48440	FxaC_27g48440.t1	TALONG000003906	TALONT000004515	6	1177	Known	Known	None	6	12	31	0	1	1	6	1	8	78	21	59
3916	4526	FxaC_27g48530	FxaC_27g48530.t1	TALONG000003916	TALONT000004526	4	875	Known	Known	None	19	21	22	20	16	21	12	12	27	17	15	5
3918	4528	FxaC_27g48550	FxaC_27g48550.t1	TALONG000003918	TALONT000004528	3	1638	Known	Known	None	94	85	82	114	119	124	150	104	119	95	65	62
3919	4529	FxaC_27g48531	FxaC_27g48531.t1	TALONG000003919	TALONT000004529	5	387	Known	Known	None	1310	1454	1601	1142	1630	1554	1614	1188	2010	1175	1257	860
3923	4534	FxaC_27g48630	FxaC_27g48630.t1	TALONG000003923	TALONT000004534	1	378	Known	Known	None	1	1	1	6	1	5	4	9	3	14	2	10
3938	4549	FxaC_27g48770	FxaC_27g48770.t1	TALONG000003938	TALONT000004549	2	1372	Known	Known	None	13	12	64	21	15	10	38	59	62	23	5	3
3941	4554	FxaC_27g48800	FxaC_27g48800.t1	TALONG000003941	TALONT000004554	4	1220	Known	Known	None	4	9	5	3	3	2	11	14	6	16	5	8
3942	4555	FxaC_27g48810	FxaC_27g48810.t1	TALONG000003942	TALONT000004555	8	2465	Known	Known	None	2	0	0	5	1	0	3	1	1	2	0	2
3943	4556	FxaC_27g48820	FxaC_27g48820.t1	TALONG000003943	TALONT000004556	1	831	Known	Known	None	36	24	35	26	28	29	50	22	61	11	17	14
3947	4560	FxaC_27g48890	FxaC_27g48890.t1	TALONG000003947	TALONT000004560	4	2244	Known	Known	None	26	26	7	0	0	0	0	0	0	215	64	156
3948	4561	FxaC_27g48900	FxaC_27g48900.t1	TALONG000003948	TALONT000004561	3	1008	Known	Known	None	3	2	3	1	0	2	1	1	1	0	0	2
3949	4562	FxaC_27g48910	FxaC_27g48910.t1	TALONG000003949	TALONT000004562	4	1514	Known	Known	None	59	54	60	90	126	150	103	59	58	62	44	47
3950	4563	FxaC_27g48920	FxaC_27g48920.t1	TALONG000003950	TALONT000004563	4	1209	Known	Known	None	3	0	0	0	0	0	0	2	0	2	4	4
3954	4568	FxaC_27g48960	FxaC_27g48960.t1	TALONG000003954	TALONT000004568	5	1539	Known	Known	None	2	5	4	2	0	2	1	6	3	0	10	1
3959	4575	FxaC_27g49020	FxaC_27g49020.t1	TALONG000003959	TALONT000004575	3	976	Known	Known	None	1405	1155	1772	1525	2010	2222	1985	1329	2017	877	721	739
3960	4576	FxaC_27g49030	FxaC_27g49030.t1	TALONG000003960	TALONT000004576	1	2643	Known	Known	None	0	1	2	10	2	5	2	1	0	1	0	0
3961	4577	FxaC_27g49040	FxaC_27g49040.t1	TALONG000003961	TALONT000004577	9	1901	Known	Known	None	1	2	1	10	5	3	10	2	3	2	1	3
3963	4579	FxaC_27g49070	FxaC_27g49070.t1	TALONG000003963	TALONT000004579	2	1923	Known	Known	None	5	2	6	5	5	7	10	6	1	9	1	0
3971	4595	FxaC_27g49140	FxaC_27g49140.t1	TALONG000003971	TALONT000004595	2	1846	Known	Known	None	6	7	3	0	0	4	3	0	2	14	10	5
3973	4597	FxaC_27g49160	FxaC_27g49160.t1	TALONG000003973	TALONT000004597	12	1705	Known	Known	None	6	4	6	1	0	5	5	1	3	2	2	1
3974	4598	FxaC_27g49170	FxaC_27g49170.t1	TALONG000003974	TALONT000004598	6	1194	Known	Known	None	79	77	79	97	137	138	108	109	101	74	64	63
3975	4599	FxaC_27g49180	FxaC_27g49180.t1	TALONG000003975	TALONT000004599	1	1259	Known	Known	None	55	59	113	339	564	1251	295	192	225	121	67	45
3983	4607	FxaC_27g49260	FxaC_27g49260.t1	TALONG000003983	TALONT000004607	4	1208	Known	Known	None	8	11	5	7	6	4	11	13	9	7	11	8
3987	4612	FxaC_27g49290	FxaC_27g49290.t1	TALONG000003987	TALONT000004612	5	961	Known	Known	None	237	160	285	249	340	460	368	228	375	174	118	137
3989	4614	FxaC_27g49310	FxaC_27g49310.t1	TALONG000003989	TALONT000004614	2	906	Known	Known	None	397	645	500	427	615	771	788	808	760	870	513	471
3990	4615	FxaC_27g49320	FxaC_27g49320.t1	TALONG000003990	TALONT000004615	6	1144	Known	Known	None	4	0	4	1	0	0	1	0	4	0	3	1
3993	4620	FxaC_27g49370	FxaC_27g49370.t2	TALONG000003993	TALONT000004620	12	1617	Known	Known	None	3	3	3	7	1	7	6	2	1	6	0	0
4000	4628	FxaC_27g49460	FxaC_27g49460.t1	TALONG000004000	TALONT000004628	8	1180	Known	Known	None	7	9	14	11	23	22	13	16	17	12	11	13
4001	4629	FxaC_27g49470	FxaC_27g49470.t1	TALONG000004001	TALONT000004629	3	312	Known	Known	None	9	12	10	18	26	14	13	9	8	7	1	0
4004	4632	FxaC_27g49500	FxaC_27g49500.t1	TALONG000004004	TALONT000004632	5	834	Known	Known	None	3	0	1	6	8	4	1	2	3	1	1	2
4005	4633	FxaC_27g49510	FxaC_27g49510.t1	TALONG000004005	TALONT000004633	3	1431	Known	Known	None	1	0	0	0	0	0	0	0	0	7	4	3
4013	4642	FxaC_27g49600	FxaC_27g49600.t1	TALONG000004013	TALONT000004642	4	1850	Known	Known	None	6	3	1	2	4	4	1	3	0	1	1	1
4021	4651	FxaC_27g49651	FxaC_27g49651.t1	TALONG000004021	TALONT000004651	4	354	Known	Known	None	433	378	523	391	632	634	579	396	551	241	194	165
4022	4652	FxaC_27g49700	FxaC_27g49700.t1	TALONG000004022	TALONT000004652	6	2038	Known	Known	None	2	0	1	3	2	3	3	3	0	0	0	0
4026	4656	FxaC_27g49730	FxaC_27g49730.t1	TALONG000004026	TALONT000004656	5	1742	Known	Known	None	2	0	0	4	4	1	3	3	2	8	2	3
4028	4659	FxaC_27g49760	FxaC_27g49760.t2	TALONG000004028	TALONT000004659	1	2531	Known	Known	None	9	14	6	0	1	4	9	9	7	6	9	3
4030	4661	FxaC_27g49780	FxaC_27g49780.t1	TALONG000004030	TALONT000004661	8	1218	Known	Known	None	15	13	33	5	2	5	36	15	20	8	2	5
4030	4662	FxaC_27g49780	FxaC_27g49780.t2	TALONG000004030	TALONT000004662	8	1236	Known	Known	None	6	3	10	1	2	0	7	2	12	1	0	2
4036	4669	FxaC_27g49850	FxaC_27g49850.t1	TALONG000004036	TALONT000004669	6	1217	Known	Known	None	17	14	11	5	18	11	9	7	11	15	10	11
4040	4673	FxaC_27g49900	FxaC_27g49900.t1	TALONG000004040	TALONT000004673	7	1257	Known	Known	None	55	32	27	29	44	66	33	18	31	8	11	11
4047	4680	FxaC_27g49990	FxaC_27g49990.t1	TALONG000004047	TALONT000004680	1	2968	Known	Known	None	1	1	3	4	5	5	11	4	4	0	1	0
4053	4687	FxaC_27g50050	FxaC_27g50050.t1	TALONG000004053	TALONT000004687	4	1382	Known	Known	None	1	2	1	5	4	0	2	2	0	0	2	3
4054	4688	FxaC_27g50060	FxaC_27g50060.t1	TALONG000004054	TALONT000004688	2	1515	Known	Known	None	4	2	1	6	1	5	3	4	6	1	1	1
4055	4689	FxaC_27g50080	FxaC_27g50080.t1	TALONG000004055	TALONT000004689	1	2063	Known	Known	None	1	0	3	2	5	2	6	5	3	4	3	3
4056	4690	FxaC_27g50090	FxaC_27g50090.t1	TALONG000004056	TALONT000004690	7	1477	Known	Known	None	8	2	2	18	17	4	11	13	9	0	0	2
4059	4693	FxaC_27g50120	FxaC_27g50120.t1	TALONG000004059	TALONT000004693	11	1408	Known	Known	None	0	1	4	1	3	4	2	2	2	1	0	0
4060	4694	FxaC_27g50130	FxaC_27g50130.t1	TALONG000004060	TALONT000004694	4	3373	Known	Known	None	110	179	162	85	138	270	208	153	207	108	155	77
4062	4696	FxaC_27g50150	FxaC_27g50150.t1	TALONG000004062	TALONT000004696	4	2536	Known	Known	None	7	5	7	6	3	1	3	1	4	5	1	5
4066	4700	FxaC_27g50190	FxaC_27g50190.t1	TALONG000004066	TALONT000004700	3	776	Known	Known	None	1	4	3	1	3	0	0	4	0	3	1	2
4067	4701	FxaC_27g50200	FxaC_27g50200.t1	TALONG000004067	TALONT000004701	1	360	Known	Known	None	10	15	8	0	0	0	2	7	4	19	10	18
4073	4707	FxaC_27g50260	FxaC_27g50260.t1	TALONG000004073	TALONT000004707	1	1002	Known	Known	None	5	3	10	11	15	7	13	10	9	3	7	3
4074	4708	FxaC_27g50270	FxaC_27g50270.t1	TALONG000004074	TALONT000004708	5	1234	Known	Known	None	8	8	13	4	7	6	6	19	10	11	6	3
4079	4714	FxaC_27g50320	FxaC_27g50320.t1	TALONG000004079	TALONT000004714	2	1178	Known	Known	None	84	92	88	64	122	129	101	105	98	89	73	22
4081	4716	FxaC_27g50340	FxaC_27g50340.t1	TALONG000004081	TALONT000004716	10	1439	Known	Known	None	50	34	29	98	79	91	80	49	37	27	30	15
4084	4719	FxaC_27g50360	FxaC_27g50360.t1	TALONG000004084	TALONT000004719	3	1726	Known	Known	None	0	0	0	1	2	1	0	0	0	6	4	3
4093	4729	FxaC_27g50460	FxaC_27g50460.t1	TALONG000004093	TALONT000004729	2	1555	Known	Known	None	18	13	1	3	1	1	3	14	1	7	1	13
4103	4739	FxaC_27g50560	FxaC_27g50560.t1	TALONG000004103	TALONT000004739	2	896	Known	Known	None	14	19	25	40	49	66	36	42	28	19	21	15
4107	4744	FxaC_27g50600	FxaC_27g50600.t1	TALONG000004107	TALONT000004744	5	1230	Known	Known	None	13	15	12	19	29	28	21	9	5	3	4	6
4110	4747	FxaC_27g50620	FxaC_27g50620.t1	TALONG000004110	TALONT000004747	4	3669	Known	Known	None	15	18	21	20	14	14	37	18	25	19	10	10
4111	4748	FxaC_27g50630	FxaC_27g50630.t1	TALONG000004111	TALONT000004748	5	982	Known	Known	None	97	64	80	147	98	99	183	55	122	64	45	49
4113	4750	FxaC_27g50660	FxaC_27g50660.t1	TALONG000004113	TALONT000004750	2	870	Known	Known	None	5	7	9	17	12	12	14	9	14	3	6	5
4126	4763	FxaC_27g50810	FxaC_27g50810.t1	TALONG000004126	TALONT000004763	3	1216	Known	Known	None	1	17	7	7	3	1	5	16	13	4	43	2
4131	4768	FxaC_27g50870	FxaC_27g50870.t1	TALONG000004131	TALONT000004768	5	1645	Known	Known	None	10	15	9	15	12	30	26	25	9	38	20	25
4131	4769	FxaC_27g50870	FxaC_27g50870.t2	TALONG000004131	TALONT000004769	5	1204	Known	Known	None	2	6	3	5	9	6	11	8	4	12	6	6
4136	4778	FxaC_27g50950	FxaC_27g50950.t1	TALONG000004136	TALONT000004778	9	1647	Known	Known	None	9	6	5	21	11	18	11	11	6	8	2	4
4142	4784	FxaC_27g51010	FxaC_27g51010.t1	TALONG000004142	TALONT000004784	1	1404	Known	Known	None	10	7	8	10	7	6	14	4	5	6	2	0
4150	4792	FxaC_27g51100	FxaC_27g51100.t1	TALONG000004150	TALONT000004792	1	387	Known	Known	None	4	5	7	0	3	2	3	1	7	2	3	0
4153	4795	FxaC_27g51121	FxaC_27g51121.t1	TALONG000004153	TALONT000004795	3	1657	Known	Known	None	17	10	5	15	12	15	19	3	4	6	8	8
4156	4798	FxaC_27g51170	FxaC_27g51170.t1	TALONG000004156	TALONT000004798	3	2427	Known	Known	None	43	9	16	33	22	15	36	18	13	8	1	4
4158	4800	FxaC_27g51190	FxaC_27g51190.t1	TALONG000004158	TALONT000004800	6	930	Known	Known	None	6	5	2	6	11	14	8	6	8	4	3	2
4159	4801	FxaC_27g51200	FxaC_27g51200.t1	TALONG000004159	TALONT000004801	4	1454	Known	Known	None	1	1	1	0	0	0	5	1	0	4	1	3
4168	4810	FxaC_27g51290	FxaC_27g51290.t1	TALONG000004168	TALONT000004810	1	318	Known	Known	None	7	6	14	1	10	0	9	3	13	1	9	4
4171	4813	FxaC_27g51320	FxaC_27g51320.t1	TALONG000004171	TALONT000004813	3	1546	Known	Known	None	0	0	0	2	2	2	8	1	5	0	0	1
4172	4815	FxaC_27g51340	FxaC_27g51340.t2	TALONG000004172	TALONT000004815	11	1666	Known	Known	None	14	5	10	4	10	6	9	2	0	31	7	21
4181	4824	FxaC_27g51410	FxaC_27g51410.t1	TALONG000004181	TALONT000004824	4	823	Known	Known	None	86	100	124	96	118	132	140	102	153	57	38	9
4190	4834	FxaC_27g51520	FxaC_27g51520.t1	TALONG000004190	TALONT000004834	6	1600	Known	Known	None	12	7	1	3	2	2	3	3	3	0	0	6
4194	4838	FxaC_27g51560	FxaC_27g51560.t1	TALONG000004194	TALONT000004838	4	1076	Known	Known	None	4	2	11	1	0	4	7	4	6	17	7	9
4197	4843	FxaC_27g51581	FxaC_27g51581.t1	TALONG000004197	TALONT000004843	6	1032	Known	Known	None	10	5	8	1	5	10	5	4	9	3	0	0
4199	4845	FxaC_27g51620	FxaC_27g51620.t1	TALONG000004199	TALONT000004845	2	2068	Known	Known	None	14	8	9	3	3	4	11	5	6	6	5	0
4201	4847	FxaC_27g51640	FxaC_27g51640.t1	TALONG000004201	TALONT000004847	4	574	Known	Known	None	23	49	112	94	108	77	108	73	114	36	27	7
4202	4848	FxaC_27g51660	FxaC_27g51660.t1	TALONG000004202	TALONT000004848	7	1292	Known	Known	None	13	2	3	17	11	13	17	4	4	4	2	11
4208	4855	FxaC_27g51720	FxaC_27g51720.t1	TALONG000004208	TALONT000004855	8	1862	Known	Known	None	21	12	0	16	13	9	10	9	2	4	1	19
4211	4858	FxaC_27g51750	FxaC_27g51750.t1	TALONG000004211	TALONT000004858	4	1160	Known	Known	None	6	12	11	11	14	12	20	8	13	14	8	4
4218	4866	FxaC_27g51840	FxaC_27g51840.t1	TALONG000004218	TALONT000004866	4	849	Known	Known	None	38	30	28	37	34	45	35	30	31	37	35	7
4221	4869	FxaC_27g51841	FxaC_27g51841.t1	TALONG000004221	TALONT000004869	5	387	Known	Known	None	1004	856	1373	1010	1233	1314	1336	899	1471	922	843	771
4223	4871	FxaC_27g51880	FxaC_27g51880.t1	TALONG000004223	TALONT000004871	2	1267	Known	Known	None	17	22	23	9	36	37	52	45	28	54	26	28
4234	4883	FxaC_27g52000	FxaC_27g52000.t2	TALONG000004234	TALONT000004883	4	2030	Known	Known	None	3	0	1	3	1	1	1	3	1	0	6	0
4240	4892	FxaC_27g52080	FxaC_27g52080.t1	TALONG000004240	TALONT000004892	2	1444	Known	Known	None	11	8	62	18	11	5	39	56	59	14	6	3
4243	4895	FxaC_27g52110	FxaC_27g52110.t1	TALONG000004243	TALONT000004895	2	1113	Known	Known	None	2	2	3	1	3	2	1	1	2	4	6	2
4246	4898	FxaC_27g52150	FxaC_27g52150.t1	TALONG000004246	TALONT000004898	1	822	Known	Known	None	9	10	8	9	12	7	19	10	13	2	4	5
4248	4900	FxaC_27g52170	FxaC_27g52170.t1	TALONG000004248	TALONT000004900	2	1646	Known	Known	None	20	8	9	5	5	7	12	4	8	6	7	8
4250	4902	FxaC_27g52190	FxaC_27g52190.t1	TALONG000004250	TALONT000004902	4	2177	Known	Known	None	36	32	2	0	0	0	0	0	0	242	60	171
4251	4903	FxaC_27g52200	FxaC_27g52200.t1	TALONG000004251	TALONT000004903	3	1030	Known	Known	None	11	4	1	5	12	12	7	9	3	9	3	8
4252	4904	FxaC_27g52210	FxaC_27g52210.t1	TALONG000004252	TALONT000004904	4	1518	Known	Known	None	11	5	28	15	3	14	18	29	21	3	3	2
4253	4905	FxaC_27g52220	FxaC_27g52220.t1	TALONG000004253	TALONT000004905	4	1704	Known	Known	None	0	6	4	0	0	0	1	1	1	19	15	23
4255	4907	FxaC_27g52240	FxaC_27g52240.t1	TALONG000004255	TALONT000004907	1	213	Known	Known	None	0	0	4	19	15	8	4	4	9	2	1	4
4261	4917	FxaC_27g52310	FxaC_27g52310.t1	TALONG000004261	TALONT000004917	3	959	Known	Known	None	14	15	13	22	34	28	33	6	29	8	5	3
4262	4918	FxaC_27g52320	FxaC_27g52320.t1	TALONG000004262	TALONT000004918	1	2943	Known	Known	None	7	3	8	17	17	21	23	28	7	15	4	0
4263	4919	FxaC_27g52330	FxaC_27g52330.t1	TALONG000004263	TALONT000004919	9	2070	Known	Known	None	20	3	5	20	15	32	16	11	6	6	2	2
4268	4924	FxaC_27g52410	FxaC_27g52410.t1	TALONG000004268	TALONT000004924	2	2557	Known	Known	None	3	5	2	9	7	5	9	1	6	3	7	4
4272	4931	FxaC_27g52460	FxaC_27g52460.t1	TALONG000004272	TALONT000004931	2	944	Known	Known	None	8	10	13	6	9	8	28	18	23	21	22	24
4274	4936	FxaC_27g52480	FxaC_27g52480.t1	TALONG000004274	TALONT000004936	2	2053	Known	Known	None	8	16	10	4	6	6	0	6	8	28	43	35
4277	4941	FxaC_27g52530	FxaC_27g52530.t1	TALONG000004277	TALONT000004941	1	1403	Known	Known	None	17	20	49	196	375	687	175	125	116	50	43	39
4285	4949	FxaC_27g52610	FxaC_27g52610.t1	TALONG000004285	TALONT000004949	4	1186	Known	Known	None	47	45	68	83	99	117	94	73	71	43	33	22
4287	4951	FxaC_27g52640	FxaC_27g52640.t1	TALONG000004287	TALONT000004951	5	975	Known	Known	None	1527	1467	1671	1329	1783	1930	1757	1322	2311	1092	888	867
4289	4953	FxaC_27g52670	FxaC_27g52670.t1	TALONG000004289	TALONT000004953	2	925	Known	Known	None	58	68	65	121	143	209	87	97	127	113	69	72
4293	4957	FxaC_27g52710	FxaC_27g52710.t1	TALONG000004293	TALONT000004957	4	871	Known	Known	None	0	0	1	1	1	0	3	2	5	1	1	0
4302	4967	FxaC_27g52780	FxaC_27g52780.t1	TALONG000004302	TALONT000004967	8	1178	Known	Known	None	9	6	12	11	31	23	25	14	14	13	12	10
4304	4970	FxaC_27g52800	FxaC_27g52800.t1	TALONG000004304	TALONT000004970	7	1123	Known	Known	None	7	3	10	10	13	16	13	11	11	5	2	10
4305	4971	FxaC_27g52810	FxaC_27g52810.t1	TALONG000004305	TALONT000004971	2	1491	Known	Known	None	0	0	0	4	25	6	9	7	11	0	0	0
4307	4973	FxaC_27g52830	FxaC_27g52830.t1	TALONG000004307	TALONT000004973	6	1203	Known	Known	None	3	6	3	16	6	3	7	7	5	0	2	0
4310	4976	FxaC_27g52860	FxaC_27g52860.t1	TALONG000004310	TALONT000004976	8	2083	Known	Known	None	5	1	0	4	4	2	3	1	0	1	1	0
4314	4981	FxaC_27g52890	FxaC_27g52890.t1	TALONG000004314	TALONT000004981	4	1656	Known	Known	None	252	252	363	233	301	380	312	242	406	149	150	115
4315	4982	FxaC_27g52900	FxaC_27g52900.t1	TALONG000004315	TALONT000004982	8	1746	Known	Known	None	5	8	0	6	10	7	5	11	1	8	4	5
4317	4984	FxaC_27g52920	FxaC_27g52920.t1	TALONG000004317	TALONT000004984	9	1610	Known	Known	None	7	2	9	5	12	7	6	3	3	4	1	2
4317	4985	FxaC_27g52920	FxaC_27g52920.t2	TALONG000004317	TALONT000004985	9	1592	Known	Known	None	2	0	2	2	2	1	3	1	2	1	3	5
4319	4987	FxaC_27g52940	FxaC_27g52940.t1	TALONG000004319	TALONT000004987	1	1371	Known	Known	None	3	2	3	0	1	1	2	0	2	0	3	1
4320	4988	FxaC_27g52950	FxaC_27g52950.t1	TALONG000004320	TALONT000004988	3	656	Known	Known	None	1055	1417	1480	1056	1347	1260	1663	1394	1885	1754	1159	1238
4326	4994	FxaC_27g53011	FxaC_27g53011.t1	TALONG000004326	TALONT000004994	4	1532	Known	Known	None	23	16	16	39	41	48	27	23	21	21	10	11
4327	4995	FxaC_27g53020	FxaC_27g53020.t1	TALONG000004327	TALONT000004995	7	1230	Known	Known	None	36	21	22	40	33	47	52	28	31	34	21	17
4330	4999	FxaC_27g53060	FxaC_27g53060.t2	TALONG000004330	TALONT000004999	7	1556	Known	Known	None	0	1	4	0	1	0	1	2	5	3	1	0
4331	5000	FxaC_27g53080	FxaC_27g53080.t1	TALONG000004331	TALONT000005000	1	1720	Known	Known	None	1	2	0	0	0	0	0	2	0	0	11	2
4337	5007	FxaC_27g53130	FxaC_27g53130.t1	TALONG000004337	TALONT000005007	6	1419	Known	Known	None	23	18	16	41	49	42	37	34	27	23	18	21
4338	5008	FxaC_27g53140	FxaC_27g53140.t1	TALONG000004338	TALONT000005008	3	3834	Known	Known	None	9	10	5	6	6	5	23	11	7	11	8	9
4340	5011	FxaC_27g53170	FxaC_27g53170.t1	TALONG000004340	TALONT000005011	7	1617	Known	Known	None	1	1	0	1	3	2	1	3	1	1	1	0
4356	5031	FxaC_27g53330	FxaC_27g53330.t1	TALONG000004356	TALONT000005031	2	1645	Known	Known	None	3	6	4	2	4	3	5	4	1	4	1	4
4357	5033	FxaC_27g53340	FxaC_27g53340.t2	TALONG000004357	TALONT000005033	4	1541	Known	Known	None	3	2	4	5	6	3	4	3	2	2	5	2
4357	5034	FxaC_27g53340	FxaC_27g53340.t3	TALONG000004357	TALONT000005034	4	1499	Known	Known	None	2	1	3	2	3	3	5	1	2	2	2	1
4359	5036	FxaC_17g00020	FxaC_17g00020.t1	TALONG000004359	TALONT000005036	7	1358	Known	Known	None	2	7	4	32	24	18	10	8	12	5	24	19
4364	5042	FxaC_17g00070	FxaC_17g00070.t1	TALONG000004364	TALONT000005042	12	1662	Known	Known	None	2	5	3	4	12	6	10	8	4	7	5	1
4374	5053	FxaC_17g00180	FxaC_17g00180.t1	TALONG000004374	TALONT000005053	6	1389	Known	Known	None	1	1	0	0	0	0	0	0	0	11	2	11
4376	5055	FxaC_17g00190	FxaC_17g00190.t1	TALONG000004376	TALONT000005055	1	864	Known	Known	None	2	8	6	1	0	4	8	5	3	20	15	27
4383	5066	FxaC_17g00270	FxaC_17g00270.t1	TALONG000004383	TALONT000005066	1	1475	Known	Known	None	4	8	3	1	0	0	4	4	1	16	138	30
4386	5069	FxaC_17g00320	FxaC_17g00320.t1	TALONG000004386	TALONT000005069	5	892	Known	Known	None	14	10	20	17	15	24	17	13	14	32	14	24
4388	5072	FxaC_17g00340	FxaC_17g00340.t1	TALONG000004388	TALONT000005072	4	839	Known	Known	None	2	7	1	2	3	1	2	5	0	1	1	0
4389	5073	FxaC_17g00350	FxaC_17g00350.t1	TALONG000004389	TALONT000005073	1	3789	Known	Known	None	7	1	3	4	2	2	10	8	5	9	4	8
4391	5075	FxaC_17g00370	FxaC_17g00370.t1	TALONG000004391	TALONT000005075	5	910	Known	Known	None	0	3	3	5	1	2	6	3	2	3	1	0
4393	5077	FxaC_17g00390	FxaC_17g00390.t1	TALONG000004393	TALONT000005077	2	1459	Known	Known	None	230	137	221	111	95	113	245	125	212	122	97	151
4397	5081	FxaC_17g00430	FxaC_17g00430.t1	TALONG000004397	TALONT000005081	2	1154	Known	Known	None	270	169	211	79	106	123	219	148	220	97	117	151
4401	5085	FxaC_17g00490	FxaC_17g00490.t1	TALONG000004401	TALONT000005085	5	1889	Known	Known	None	16	22	11	0	2	0	4	7	7	20	21	15
4403	5087	FxaC_17g00590	FxaC_17g00590.t1	TALONG000004403	TALONT000005087	2	1229	Known	Known	None	4	8	4	0	0	0	0	0	1	5	6	4
4404	5088	FxaC_17g00600	FxaC_17g00600.t1	TALONG000004404	TALONT000005088	7	2287	Known	Known	None	14	7	7	8	7	17	15	9	6	4	5	13
4407	5092	FxaC_17g00630	FxaC_17g00630.t1	TALONG000004407	TALONT000005092	1	1570	Known	Known	None	56	84	122	390	748	645	342	235	310	19	20	6
4410	5095	FxaC_17g00660	FxaC_17g00660.t1	TALONG000004410	TALONT000005095	8	1647	Known	Known	None	24	19	25	11	12	20	19	17	16	36	13	29
4412	5097	FxaC_17g00680	FxaC_17g00680.t1	TALONG000004412	TALONT000005097	3	968	Known	Known	None	285	352	326	155	198	112	294	291	340	393	278	315
4413	5098	FxaC_17g00690	FxaC_17g00690.t1	TALONG000004413	TALONT000005098	11	1745	Known	Known	None	42	25	41	61	63	94	88	53	53	30	27	20
4414	5099	FxaC_17g00700	FxaC_17g00700.t1	TALONG000004414	TALONT000005099	2	1458	Known	Known	None	1	6	1	2	0	0	4	15	1	26	39	32
4415	5100	FxaC_17g00710	FxaC_17g00710.t1	TALONG000004415	TALONT000005100	2	1051	Known	Known	None	11	18	20	23	34	26	40	14	29	12	8	8
4420	5105	FxaC_17g00800	FxaC_17g00800.t1	TALONG000004420	TALONT000005105	2	2538	Known	Known	None	1	1	0	1	2	0	1	1	1	5	2	1
4426	5114	FxaC_17g00850	FxaC_17g00850.t1	TALONG000004426	TALONT000005114	7	1324	Known	Known	None	6	6	14	14	7	14	9	10	14	11	6	2
4426	5115	FxaC_17g00850	FxaC_17g00850.t2	TALONG000004426	TALONT000005115	7	1282	Known	Known	None	3	4	0	2	1	2	5	4	3	1	4	4
4430	5122	FxaC_17g00890	FxaC_17g00890.t1	TALONG000004430	TALONT000005122	1	2214	Known	Known	None	0	1	2	5	2	3	7	5	2	1	1	0
4432	5124	FxaC_17g00910	FxaC_17g00910.t1	TALONG000004432	TALONT000005124	8	1629	Known	Known	None	24	16	19	17	11	5	18	15	9	16	7	18
4435	5127	FxaC_17g00940	FxaC_17g00940.t1	TALONG000004435	TALONT000005127	6	1968	Known	Known	None	10	7	6	22	23	37	21	10	9	7	1	2
4436	5128	FxaC_17g00950	FxaC_17g00950.t1	TALONG000004436	TALONT000005128	2	1261	Known	Known	None	0	6	7	0	3	2	4	11	6	1	4	2
4438	5130	FxaC_17g00960	FxaC_17g00960.t1	TALONG000004438	TALONT000005130	8	1445	Known	Known	None	2	3	4	3	2	5	6	5	4	5	0	5
4447	5139	FxaC_17g01060	FxaC_17g01060.t1	TALONG000004447	TALONT000005139	1	483	Known	Known	None	4	2	4	3	0	0	1	1	8	0	0	0
4453	5146	FxaC_17g01090	FxaC_17g01090.t1	TALONG000004453	TALONT000005146	5	1546	Known	Known	None	49	33	18	22	26	29	22	24	17	7	1	13
4454	5147	FxaC_17g01100	FxaC_17g01100.t1	TALONG000004454	TALONT000005147	3	1435	Known	Known	None	4	2	6	10	17	18	20	28	11	15	13	7
4455	5148	FxaC_17g01110	FxaC_17g01110.t1	TALONG000004455	TALONT000005148	2	827	Known	Known	None	0	0	1	1	1	1	0	0	0	17	4	9
4456	5149	FxaC_17g01120	FxaC_17g01120.t1	TALONG000004456	TALONT000005149	4	1087	Known	Known	None	10	4	9	18	9	7	19	11	11	1	7	10
4457	5150	FxaC_17g01130	FxaC_17g01130.t1	TALONG000004457	TALONT000005150	9	1615	Known	Known	None	58	39	47	52	53	51	65	36	60	54	39	60
4470	5163	FxaC_17g01300	FxaC_17g01300.t1	TALONG000004470	TALONT000005163	4	1538	Known	Known	None	4	2	6	20	11	6	8	5	2	4	3	3
4479	5172	FxaC_17g01420	FxaC_17g01420.t1	TALONG000004479	TALONT000005172	7	1433	Known	Known	None	2	3	1	0	2	1	3	2	1	3	7	0
4480	5175	FxaC_17g01430	FxaC_17g01430.t1	TALONG000004480	TALONT000005175	6	2007	Known	Known	None	8	4	11	6	21	18	16	12	15	9	5	4
4491	5188	FxaC_17g01540	FxaC_17g01540.t1	TALONG000004491	TALONT000005188	10	1343	Known	Known	None	7	7	5	2	3	0	4	4	6	11	2	2
4494	5191	FxaC_17g01570	FxaC_17g01570.t1	TALONG000004494	TALONT000005191	10	2160	Known	Known	None	3	4	1	3	4	5	3	0	1	2	0	1
4495	5192	FxaC_17g01580	FxaC_17g01580.t1	TALONG000004495	TALONT000005192	4	1454	Known	Known	None	2	11	12	59	102	155	56	16	27	21	7	10
4499	5196	FxaC_17g01620	FxaC_17g01620.t1	TALONG000004499	TALONT000005196	1	2249	Known	Known	None	11	7	5	8	17	7	18	5	15	22	14	18
4500	5198	FxaC_17g01630	FxaC_17g01630.t1	TALONG000004500	TALONT000005198	11	2013	Known	Known	None	7	2	0	2	1	1	0	0	0	1	1	1
4507	5206	FxaC_17g01720	FxaC_17g01720.t1	TALONG000004507	TALONT000005206	9	1937	Known	Known	None	3	1	2	2	0	1	3	1	0	1	1	0
4516	5216	FxaC_17g01800	FxaC_17g01800.t1	TALONG000004516	TALONT000005216	4	2206	Known	Known	None	10	2	4	3	4	2	10	4	3	0	0	0
4518	5218	FxaC_17g01801	FxaC_17g01801.t1	TALONG000004518	TALONT000005218	8	1395	Known	Known	None	1	4	6	24	20	36	12	4	5	8	1	2
4521	5221	FxaC_17g01850	FxaC_17g01850.t1	TALONG000004521	TALONT000005221	3	1569	Known	Known	None	18	11	18	9	15	15	12	14	4	13	8	5
4523	5223	FxaC_17g01880	FxaC_17g01880.t1	TALONG000004523	TALONT000005223	11	2435	Known	Known	None	2	2	1	2	1	3	2	2	1	0	0	1
4532	5234	FxaC_17g01980	FxaC_17g01980.t1	TALONG000004532	TALONT000005234	2	1481	Known	Known	None	173	114	194	33	56	58	221	138	148	28	34	28
4533	5235	FxaC_17g01990	FxaC_17g01990.t1	TALONG000004533	TALONT000005235	5	1584	Known	Known	None	12	3	5	18	21	15	22	9	6	12	3	12
4534	5236	FxaC_17g02000	FxaC_17g02000.t1	TALONG000004534	TALONT000005236	4	844	Known	Known	None	793	741	791	763	898	983	927	724	1006	704	553	504
4535	5237	FxaC_17g02010	FxaC_17g02010.t1	TALONG000004535	TALONT000005237	7	1532	Known	Known	None	8	7	9	7	13	11	9	6	2	3	3	3
4536	5238	FxaC_17g02020	FxaC_17g02020.t1	TALONG000004536	TALONT000005238	5	1838	Known	Known	None	1	2	1	3	1	5	6	2	3	1	0	1
4538	5242	FxaC_17g02040	FxaC_17g02040.t1	TALONG000004538	TALONT000005242	1	606	Known	Known	None	15	23	7	11	9	5	8	13	16	18	8	17
4542	5246	FxaC_17g02090	FxaC_17g02090.t1	TALONG000004542	TALONT000005246	9	1538	Known	Known	None	22	14	16	16	23	26	24	22	17	6	4	1
4546	5250	FxaC_17g02130	FxaC_17g02130.t1	TALONG000004546	TALONT000005250	1	1198	Known	Known	None	3	1	1	16	29	13	10	15	10	1	2	0
4549	5253	FxaC_17g02150	FxaC_17g02150.t1	TALONG000004549	TALONT000005253	8	3613	Known	Known	None	0	1	1	3	4	3	4	3	1	0	1	0
4549	5254	FxaC_17g02150	FxaC_17g02150.t2	TALONG000004549	TALONT000005254	8	3667	Known	Known	None	2	0	1	2	4	2	6	0	2	0	0	0
4550	5255	FxaC_17g02160	FxaC_17g02160.t1	TALONG000004550	TALONT000005255	5	1189	Known	Known	None	45	34	63	118	153	129	110	87	88	23	15	25
4553	5260	FxaC_17g02200	FxaC_17g02200.t1	TALONG000004553	TALONT000005260	5	1145	Known	Known	None	31	24	55	155	231	183	174	107	130	8	6	0
4555	5262	FxaC_17g02250	FxaC_17g02250.t1	TALONG000004555	TALONT000005262	11	1267	Known	Known	None	2	0	3	4	3	0	5	6	6	3	5	2
4560	5267	FxaC_17g02290	FxaC_17g02290.t1	TALONG000004560	TALONT000005267	1	195	Known	Known	None	20	76	23	0	5	9	18	26	0	0	0	0
4565	5273	FxaC_17g02341	FxaC_17g02341.t1	TALONG000004565	TALONT000005273	1	1130	Known	Known	None	0	1	1	3	1	5	1	3	1	4	7	4
4576	5290	FxaC_17g02460	FxaC_17g02460.t1	TALONG000004576	TALONT000005290	7	1991	Known	Known	None	2	0	5	3	1	2	4	0	0	7	0	1
4579	5293	FxaC_17g02482	FxaC_17g02482.t1	TALONG000004579	TALONT000005293	6	983	Known	Known	None	572	510	828	652	782	905	1152	859	1053	312	486	271
4588	5303	FxaC_17g02560	FxaC_17g02560.t1	TALONG000004588	TALONT000005303	3	1737	Known	Known	None	12	5	3	0	0	0	4	3	3	12	3	7
4589	5304	FxaC_17g02570	FxaC_17g02570.t1	TALONG000004589	TALONT000005304	16	3404	Known	Known	None	6	1	1	12	1	5	2	2	1	0	0	6
4590	5305	FxaC_17g02580	FxaC_17g02580.t1	TALONG000004590	TALONT000005305	1	2398	Known	Known	None	4	3	7	9	4	9	14	5	0	8	1	2
4591	5306	FxaC_17g02590	FxaC_17g02590.t1	TALONG000004591	TALONT000005306	6	1019	Known	Known	None	11	6	6	20	17	17	15	11	19	3	4	3
4591	5307	FxaC_17g02590	FxaC_17g02590.t2	TALONG000004591	TALONT000005307	7	1105	Known	Known	None	27	26	25	52	44	72	35	27	29	26	20	29
4592	5308	FxaC_17g02601	FxaC_17g02601.t1	TALONG000004592	TALONT000005308	2	976	Known	Known	None	4	5	3	1	3	0	1	2	0	8	1	3
4604	5321	FxaC_17g02700	FxaC_17g02700.t1	TALONG000004604	TALONT000005321	10	1663	Known	Known	None	76	32	55	130	115	173	108	62	72	23	24	29
4614	5331	FxaC_17g02840	FxaC_17g02840.t1	TALONG000004614	TALONT000005331	14	2303	Known	Known	None	8	5	4	3	6	5	6	4	3	1	1	3
4615	5332	FxaC_17g02850	FxaC_17g02850.t1	TALONG000004615	TALONT000005332	4	1326	Known	Known	None	1	2	0	1	0	0	0	0	1	7	10	8
4623	5341	FxaC_17g02930	FxaC_17g02930.t1	TALONG000004623	TALONT000005341	1	2964	Known	Known	None	0	0	0	3	2	3	1	1	3	2	2	0
4639	5364	FxaC_17g03130	FxaC_17g03130.t1	TALONG000004639	TALONT000005364	7	1439	Known	Known	None	11	7	14	13	18	25	21	25	20	20	10	6
4656	5386	FxaC_17g03330	FxaC_17g03330.t1	TALONG000004656	TALONT000005386	3	2306	Known	Known	None	6	5	4	1	1	1	7	3	2	1	8	3
4663	5395	FxaC_17g03400	FxaC_17g03400.t1	TALONG000004663	TALONT000005395	2	916	Known	Known	None	2	4	5	0	0	0	3	3	0	0	2	1
4666	5398	FxaC_17g03430	FxaC_17g03430.t1	TALONG000004666	TALONT000005398	5	968	Known	Known	None	866	513	700	530	723	771	737	461	590	339	349	314
4667	5399	FxaC_17g03440	FxaC_17g03440.t1	TALONG000004667	TALONT000005399	3	1594	Known	Known	None	0	1	0	0	0	0	0	2	0	3	5	5
4677	5409	FxaC_17g03530	FxaC_17g03530.t1	TALONG000004677	TALONT000005409	8	1873	Known	Known	None	17	12	4	41	17	46	64	60	20	0	6	0
4679	5412	FxaC_17g03570	FxaC_17g03570.t1	TALONG000004679	TALONT000005412	11	1822	Known	Known	None	17	10	18	45	40	32	23	17	15	17	6	5
4680	5413	FxaC_17g03580	FxaC_17g03580.t1	TALONG000004680	TALONT000005413	4	707	Known	Known	None	23	21	28	42	32	58	60	49	36	22	15	17
4681	5414	FxaC_17g03590	FxaC_17g03590.t1	TALONG000004681	TALONT000005414	1	1027	Known	Known	None	3	3	5	3	9	0	4	7	8	25	5	17
4688	5422	FxaC_17g03680	FxaC_17g03680.t1	TALONG000004688	TALONT000005422	4	1657	Known	Known	None	27	12	8	12	18	12	9	6	3	6	11	9
4693	5427	FxaC_17g03760	FxaC_17g03760.t1	TALONG000004693	TALONT000005427	1	636	Known	Known	None	0	0	0	0	0	0	0	1	0	10	7	6
4708	5442	FxaC_17g03980	FxaC_17g03980.t1	TALONG000004708	TALONT000005442	1	3751	Known	Known	None	4	4	2	0	3	1	3	1	6	18	2	7
4713	5447	FxaC_17g04020	FxaC_17g04020.t1	TALONG000004713	TALONT000005447	2	1227	Known	Known	None	1	2	0	0	3	0	0	3	0	2	6	3
4715	5449	FxaC_17g04040	FxaC_17g04040.t1	TALONG000004715	TALONT000005449	5	1195	Known	Known	None	201	135	163	219	301	290	274	193	175	211	97	128
4725	5459	FxaC_17g04160	FxaC_17g04160.t1	TALONG000004725	TALONT000005459	8	2240	Known	Known	None	10	5	4	9	7	7	10	6	6	4	3	9
4733	5467	FxaC_17g04260	FxaC_17g04260.t1	TALONG000004733	TALONT000005467	1	1118	Known	Known	None	0	3	0	0	0	0	0	0	0	43	4	27
4745	5485	FxaC_17g04360	FxaC_17g04360.t1	TALONG000004745	TALONT000005485	6	1160	Known	Known	None	263	276	302	492	594	639	611	445	453	295	165	255
4760	5500	FxaC_17g04500	FxaC_17g04500.t1	TALONG000004760	TALONT000005500	5	1765	Known	Known	None	6	2	2	11	8	5	5	7	6	0	1	0
4777	5520	FxaC_17g04670	FxaC_17g04670.t1	TALONG000004777	TALONT000005520	5	1555	Known	Known	None	2	1	2	0	2	1	2	2	6	1	0	1
4783	5526	FxaC_17g04770	FxaC_17g04770.t1	TALONG000004783	TALONT000005526	9	1756	Known	Known	None	5	2	1	1	1	5	0	0	0	1	1	3
4786	5529	FxaC_17g04800	FxaC_17g04800.t1	TALONG000004786	TALONT000005529	6	1191	Known	Known	None	12	7	13	2	2	2	7	7	7	10	8	14
4793	5538	FxaC_17g04870	FxaC_17g04870.t1	TALONG000004793	TALONT000005538	3	1112	Known	Known	None	0	0	1	6	3	2	2	2	0	0	2	0
4806	5556	FxaC_17g05020	FxaC_17g05020.t1	TALONG000004806	TALONT000005556	3	1329	Known	Known	None	9	6	3	5	6	2	6	11	4	10	2	2
4813	5564	FxaC_17g05080	FxaC_17g05080.t1	TALONG000004813	TALONT000005564	3	1665	Known	Known	None	17	9	14	9	9	12	14	12	16	20	6	15
4821	5572	FxaC_17g05150	FxaC_17g05150.t1	TALONG000004821	TALONT000005572	1	420	Known	Known	None	3	3	5	1	14	15	3	4	3	3	4	11
4826	5579	FxaC_17g05210	FxaC_17g05210.t1	TALONG000004826	TALONT000005579	2	1024	Known	Known	None	8	6	20	15	10	11	18	15	34	8	3	3
4830	5583	FxaC_17g05250	FxaC_17g05250.t1	TALONG000004830	TALONT000005583	5	1870	Known	Known	None	1	2	2	0	0	6	4	4	3	1	0	1
4834	5587	FxaC_17g05290	FxaC_17g05290.t1	TALONG000004834	TALONT000005587	2	775	Known	Known	None	0	0	3	0	2	0	1	1	2	15	2	6
4853	5613	FxaC_17g05501	FxaC_17g05501.t1	TALONG000004853	TALONT000005613	7	708	Known	Known	None	0	0	0	2	4	1	2	3	1	1	1	0
4855	5615	FxaC_17g05520	FxaC_17g05520.t1	TALONG000004855	TALONT000005615	3	1451	Known	Known	None	1	1	5	3	7	4	5	5	4	1	5	2
4905	5677	FxaC_17g06140	FxaC_17g06140.t1	TALONG000004905	TALONT000005677	2	1237	Known	Known	None	1	1	0	1	2	2	2	0	3	4	3	1
4907	5679	FxaC_17g06160	FxaC_17g06160.t1	TALONG000004907	TALONT000005679	1	261	Known	Known	None	2	0	7	0	0	5	1	1	2	19	10	11
4908	5680	FxaC_17g06170	FxaC_17g06170.t1	TALONG000004908	TALONT000005680	8	1720	Known	Known	None	6	1	1	4	3	5	3	0	2	1	0	0
4918	5693	FxaC_17g06270	FxaC_17g06270.t1	TALONG000004918	TALONT000005693	2	3419	Known	Known	None	0	0	3	15	58	75	18	18	12	0	0	0
4919	5694	FxaC_17g06280	FxaC_17g06280.t1	TALONG000004919	TALONT000005694	4	5371	Known	Known	None	5	4	5	5	7	2	7	7	7	3	1	2
4931	5709	FxaC_17g06470	FxaC_17g06470.t1	TALONG000004931	TALONT000005709	8	1301	Known	Known	None	17	5	15	16	16	13	14	11	6	8	10	13
4947	5729	FxaC_17g06630	FxaC_17g06630.t2	TALONG000004947	TALONT000005729	6	1138	Known	Known	None	7	3	7	0	3	0	7	3	2	0	6	1
4948	5730	FxaC_17g06650	FxaC_17g06650.t1	TALONG000004948	TALONT000005730	3	831	Known	Known	None	3	2	4	0	0	0	2	1	4	6	3	1
4949	5731	FxaC_17g06680	FxaC_17g06680.t1	TALONG000004949	TALONT000005731	5	3415	Known	Known	None	3	3	0	0	0	1	0	1	0	6	1	5
4951	5733	FxaC_17g06710	FxaC_17g06710.t1	TALONG000004951	TALONT000005733	17	3838	Known	Known	None	12	7	6	4	8	10	1	0	3	2	1	2
4952	5734	FxaC_17g06730	FxaC_17g06730.t1	TALONG000004952	TALONT000005734	1	1461	Known	Known	None	3	1	4	33	25	26	18	10	11	0	0	1
4953	5735	FxaC_17g06770	FxaC_17g06770.t1	TALONG000004953	TALONT000005735	5	1899	Known	Known	None	10	8	2	7	5	12	12	7	0	4	2	5
4954	5736	FxaC_17g06800	FxaC_17g06800.t1	TALONG000004954	TALONT000005736	8	2608	Known	Known	None	30	3	8	138	78	59	64	28	14	8	1	3
4955	5737	FxaC_17g06810	FxaC_17g06810.t1	TALONG000004955	TALONT000005737	1	1791	Known	Known	None	2	1	6	8	4	16	12	17	6	0	0	0
4957	5739	FxaC_17g06830	FxaC_17g06830.t1	TALONG000004957	TALONT000005739	19	2300	Known	Known	None	11	5	3	10	11	10	7	7	3	8	4	3
4958	5740	FxaC_17g06840	FxaC_17g06840.t1	TALONG000004958	TALONT000005740	9	2009	Known	Known	None	2	2	5	3	5	0	2	0	0	1	0	0
4965	5749	FxaC_17g06900	FxaC_17g06900.t1	TALONG000004965	TALONT000005749	1	673	Known	Known	None	28	11	38	75	122	97	107	44	87	108	37	72
4974	5760	FxaC_17g07000	FxaC_17g07000.t1	TALONG000004974	TALONT000005760	9	1944	Known	Known	None	6	11	9	5	3	7	15	9	7	21	17	19
4988	5782	FxaC_17g07152	FxaC_17g07152.t2	TALONG000004988	TALONT000005782	3	2438	Known	Known	None	34	51	60	53	69	50	67	68	75	52	41	38
4996	5790	FxaC_17g07230	FxaC_17g07230.t1	TALONG000004996	TALONT000005790	6	1501	Known	Known	None	7	1	1	15	12	6	8	7	1	3	2	1
4998	5792	FxaC_17g07250	FxaC_17g07250.t1	TALONG000004998	TALONT000005792	3	1359	Known	Known	None	5	2	2	9	12	13	21	6	6	2	2	3
4999	5793	FxaC_17g07260	FxaC_17g07260.t1	TALONG000004999	TALONT000005793	2	949	Known	Known	None	16	18	21	2	5	1	16	13	25	61	25	40
5000	5794	FxaC_17g07270	FxaC_17g07270.t1	TALONG000005000	TALONT000005794	3	966	Known	Known	None	62	63	77	70	77	82	98	93	133	50	54	31
5003	5797	FxaC_17g07300	FxaC_17g07300.t1	TALONG000005003	TALONT000005797	5	1901	Known	Known	None	114	84	129	316	406	483	335	217	213	92	100	122
5007	5801	FxaC_17g07340	FxaC_17g07340.t1	TALONG000005007	TALONT000005801	2	894	Known	Known	None	282	304	364	202	284	210	407	298	445	289	187	198
5009	5803	FxaC_17g07360	FxaC_17g07360.t1	TALONG000005009	TALONT000005803	8	1120	Known	Known	None	6	5	14	8	9	8	9	3	6	3	2	1
5013	5807	FxaC_17g07400	FxaC_17g07400.t1	TALONG000005013	TALONT000005807	1	932	Known	Known	None	134	117	142	55	62	73	158	142	113	119	88	66
5015	5810	FxaC_17g07430	FxaC_17g07430.t1	TALONG000005015	TALONT000005810	4	1329	Known	Known	None	3	1	0	6	2	1	0	0	0	1	2	1
5016	5811	FxaC_17g07440	FxaC_17g07440.t1	TALONG000005016	TALONT000005811	9	1335	Known	Known	None	0	0	0	0	0	0	0	0	0	23	5	24
5017	5812	FxaC_17g07450	FxaC_17g07450.t1	TALONG000005017	TALONT000005812	11	2176	Known	Known	None	45	18	15	25	19	20	25	17	6	31	21	28
5018	5813	FxaC_17g07460	FxaC_17g07460.t1	TALONG000005018	TALONT000005813	1	2992	Known	Known	None	1	0	1	2	0	0	6	2	5	0	0	0
5021	5816	FxaC_17g07500	FxaC_17g07500.t1	TALONG000005021	TALONT000005816	6	1871	Known	Known	None	21	20	20	442	529	713	285	217	192	18	8	12
5025	5822	FxaC_17g07571	FxaC_17g07571.t3	TALONG000005025	TALONT000005822	10	1567	Known	Known	None	10	1	4	15	9	7	7	9	3	4	0	1
5027	5826	FxaC_17g07573	FxaC_17g07573.t1	TALONG000005027	TALONT000005826	3	1482	Known	Known	None	24	21	18	15	20	13	29	9	20	12	1	12
5029	5828	FxaC_17g07590	FxaC_17g07590.t1	TALONG000005029	TALONT000005828	3	1964	Known	Known	None	9	1	0	1	0	0	0	2	0	2	1	3
5032	5832	FxaC_17g07620	FxaC_17g07620.t1	TALONG000005032	TALONT000005832	9	1191	Known	Known	None	14	13	14	23	22	26	12	10	17	13	8	8
5034	5835	FxaC_17g07640	FxaC_17g07640.t1	TALONG000005034	TALONT000005835	14	2208	Known	Known	None	1	1	1	8	4	4	6	0	1	4	1	1
5035	5836	FxaC_17g07650	FxaC_17g07650.t1	TALONG000005035	TALONT000005836	12	2024	Known	Known	None	3	3	1	1	1	0	5	1	2	10	3	4
5036	5837	FxaC_17g07660	FxaC_17g07660.t1	TALONG000005036	TALONT000005837	1	915	Known	Known	None	8	8	3	1	3	4	2	2	3	14	6	4
5041	5842	FxaC_17g07701	FxaC_17g07701.t1	TALONG000005041	TALONT000005842	2	1246	Known	Known	None	22	17	12	17	25	21	18	14	18	17	14	7
5041	5843	FxaC_17g07701	FxaC_17g07701.t2	TALONG000005041	TALONT000005843	2	1124	Known	Known	None	4	8	14	5	6	4	5	2	3	4	2	2
5043	5846	FxaC_17g07720	FxaC_17g07720.t1	TALONG000005043	TALONT000005846	3	1097	Known	Known	None	241	207	291	345	500	495	529	420	394	217	141	133
5045	5848	FxaC_17g07740	FxaC_17g07740.t1	TALONG000005045	TALONT000005848	6	1119	Known	Known	None	8	20	3	0	0	0	3	2	6	28	10	11
5047	5850	FxaC_17g07760	FxaC_17g07760.t1	TALONG000005047	TALONT000005850	9	1840	Known	Known	None	8	5	2	4	7	22	2	2	1	4	6	7
5053	5857	FxaC_17g07820	FxaC_17g07820.t1	TALONG000005053	TALONT000005857	5	1465	Known	Known	None	14	20	16	36	39	35	36	22	36	30	13	30
5054	5858	FxaC_17g07830	FxaC_17g07830.t1	TALONG000005054	TALONT000005858	3	1211	Known	Known	None	0	2	0	0	1	0	0	0	1	10	0	4
5057	5861	FxaC_17g07870	FxaC_17g07870.t1	TALONG000005057	TALONT000005861	14	1973	Known	Known	None	1	4	0	7	3	4	2	2	1	5	3	2
5058	5869	FxaC_17g07880	FxaC_17g07880.t7	TALONG000005058	TALONT000005869	5	2216	Known	Known	None	2	3	3	60	78	80	24	25	33	2	1	2
5058	5870	FxaC_17g07880	FxaC_17g07880.t8	TALONG000005058	TALONT000005870	4	1821	Known	Known	None	0	0	1	2	9	7	5	3	5	0	0	0
5064	5877	FxaC_17g07950	FxaC_17g07950.t1	TALONG000005064	TALONT000005877	4	754	Known	Known	None	121	200	112	47	44	60	103	151	107	281	382	186
5070	5883	FxaC_17g08001	FxaC_17g08001.t1	TALONG000005070	TALONT000005883	5	1590	Known	Known	None	5	0	2	7	10	11	7	2	3	6	0	1
5075	5889	FxaC_17g08031	FxaC_17g08031.t1	TALONG000005075	TALONT000005889	6	1320	Known	Known	None	5	6	7	3	14	10	9	8	7	13	12	8
5081	5905	FxaC_17g08150	FxaC_17g08150.t1	TALONG000005081	TALONT000005905	6	1309	Known	Known	None	1	1	3	3	3	5	1	3	5	1	1	1
5083	5907	FxaC_17g08170	FxaC_17g08170.t1	TALONG000005083	TALONT000005907	14	1662	Known	Known	None	17	20	22	28	17	33	40	33	27	17	19	18
5086	5910	FxaC_17g08191	FxaC_17g08191.t1	TALONG000005086	TALONT000005910	3	2020	Known	Known	None	7	10	2	19	12	9	11	8	4	8	4	4
5091	5915	FxaC_17g08260	FxaC_17g08260.t1	TALONG000005091	TALONT000005915	2	1305	Known	Known	None	181	136	152	127	203	195	232	170	233	109	71	105
5095	5919	FxaC_17g08310	FxaC_17g08310.t1	TALONG000005095	TALONT000005919	11	1587	Known	Known	None	8	3	0	10	4	5	6	4	3	0	3	4
5097	5921	FxaC_17g08330	FxaC_17g08330.t1	TALONG000005097	TALONT000005921	1	609	Known	Known	None	155	439	271	218	107	19	0	2	2	1	5	0
5103	5928	FxaC_17g08380	FxaC_17g08380.t2	TALONG000005103	TALONT000005928	2	2507	Known	Known	None	108	192	183	25	31	12	129	141	123	215	112	135
5108	5934	FxaC_17g08471	FxaC_17g08471.t1	TALONG000005108	TALONT000005934	6	1395	Known	Known	None	6	7	1	26	10	15	13	8	6	4	6	5
5111	5937	FxaC_17g08540	FxaC_17g08540.t1	TALONG000005111	TALONT000005937	1	2310	Known	Known	None	0	2	2	1	3	2	4	4	0	2	2	1
5118	5945	FxaC_17g08610	FxaC_17g08610.t1	TALONG000005118	TALONT000005945	5	1894	Known	Known	None	5	8	8	25	23	28	26	19	16	6	4	5
5118	5946	FxaC_17g08610	FxaC_17g08610.t2	TALONG000005118	TALONT000005946	5	1921	Known	Known	None	0	0	0	9	12	10	5	3	2	1	0	5
5123	5951	FxaC_17g08690	FxaC_17g08690.t1	TALONG000005123	TALONT000005951	1	1799	Known	Known	None	0	1	0	184	155	178	36	15	9	0	0	0
5128	5956	FxaC_17g08740	FxaC_17g08740.t1	TALONG000005128	TALONT000005956	2	729	Known	Known	None	113	119	163	61	66	63	154	127	146	150	109	111
5130	5959	FxaC_17g08760	FxaC_17g08760.t1	TALONG000005130	TALONT000005959	7	2737	Known	Known	None	1	1	2	3	2	2	2	1	0	0	1	1
5131	5960	FxaC_17g08770	FxaC_17g08770.t1	TALONG000005131	TALONT000005960	7	1997	Known	Known	None	1	1	1	1	5	2	2	3	0	0	0	2
5133	5962	FxaC_17g08790	FxaC_17g08790.t1	TALONG000005133	TALONT000005962	1	372	Known	Known	None	21	25	18	25	37	23	27	66	61	195	28	47
5134	5963	FxaC_17g08800	FxaC_17g08800.t1	TALONG000005134	TALONT000005963	1	432	Known	Known	None	2	3	1	0	0	0	1	3	6	2	5	5
5135	5964	FxaC_17g08810	FxaC_17g08810.t1	TALONG000005135	TALONT000005964	14	1820	Known	Known	None	3	2	3	3	2	3	0	0	0	1	0	0
5138	5967	FxaC_17g08870	FxaC_17g08870.t1	TALONG000005138	TALONT000005967	5	1311	Known	Known	None	23	11	22	11	21	14	14	14	22	28	9	23
5142	5971	FxaC_17g08940	FxaC_17g08940.t1	TALONG000005142	TALONT000005971	6	1130	Known	Known	None	12	10	20	23	25	12	24	17	46	7	7	4
5147	5976	FxaC_17g08990	FxaC_17g08990.t1	TALONG000005147	TALONT000005976	2	1737	Known	Known	None	2	2	5	4	8	8	9	8	4	4	4	3
5152	5983	FxaC_17g09030	FxaC_17g09030.t3	TALONG000005152	TALONT000005983	5	1848	Known	Known	None	0	0	0	10	20	9	2	3	3	0	0	0
5152	5984	FxaC_17g09030	FxaC_17g09030.t4	TALONG000005152	TALONT000005984	3	1352	Known	Known	None	0	0	0	36	37	42	12	10	8	0	0	0
5156	5989	FxaC_17g09050	FxaC_17g09050.t1	TALONG000005156	TALONT000005989	10	1674	Known	Known	None	2	2	0	7	6	4	4	4	2	2	2	5
5156	5991	FxaC_17g09050	FxaC_17g09050.t3	TALONG000005156	TALONT000005991	8	1510	Known	Known	None	4	1	1	5	10	11	7	4	1	9	2	7
5157	5992	FxaC_17g09080	FxaC_17g09080.t1	TALONG000005157	TALONT000005992	2	2456	Known	Known	None	4	2	11	3	3	1	2	2	1	1	0	2
5164	5999	FxaC_17g09064	FxaC_17g09064.t1	TALONG000005164	TALONT000005999	12	2242	Known	Known	None	7	2	0	2	3	0	2	0	0	0	1	0
5169	6005	FxaC_17g09140	FxaC_17g09140.t1	TALONG000005169	TALONT000006005	4	1323	Known	Known	None	25	13	26	27	28	36	43	23	23	18	6	14
5170	6006	FxaC_17g09150	FxaC_17g09150.t1	TALONG000005170	TALONT000006006	4	1373	Known	Known	None	28	18	13	20	23	23	19	23	18	14	7	9
5172	6008	FxaC_17g09180	FxaC_17g09180.t1	TALONG000005172	TALONT000006008	1	3010	Known	Known	None	1	7	4	0	0	1	1	5	1	1	0	1
5173	6009	FxaC_17g09181	FxaC_17g09181.t1	TALONG000005173	TALONT000006009	1	2098	Known	Known	None	6	2	2	1	1	0	0	0	1	6	0	0
5174	6010	FxaC_17g09190	FxaC_17g09190.t1	TALONG000005174	TALONT000006010	1	375	Known	Known	None	74	89	109	95	152	126	132	94	120	41	28	25
5175	6011	FxaC_17g09200	FxaC_17g09200.t1	TALONG000005175	TALONT000006011	4	1895	Known	Known	None	17	6	11	46	33	10	61	35	20	0	3	1
5177	6013	FxaC_17g09230	FxaC_17g09230.t1	TALONG000005177	TALONT000006013	5	1679	Known	Known	None	5	6	3	5	2	5	2	7	4	14	3	8
5179	6015	FxaC_17g09280	FxaC_17g09280.t1	TALONG000005179	TALONT000006015	4	1708	Known	Known	None	164	422	396	134	66	173	404	417	277	5797	834	5992
5189	6025	FxaC_17g09400	FxaC_17g09400.t1	TALONG000005189	TALONT000006025	4	2916	Known	Known	None	6	4	2	7	6	6	17	7	10	4	4	3
5192	6028	FxaC_17g09420	FxaC_17g09420.t1	TALONG000005192	TALONT000006028	6	1308	Known	Known	None	27	17	12	115	115	124	37	24	39	13	10	10
5196	6032	FxaC_17g09470	FxaC_17g09470.t1	TALONG000005196	TALONT000006032	9	1456	Known	Known	None	8	11	6	3	1	1	7	2	5	16	3	9
5198	6034	FxaC_17g09490	FxaC_17g09490.t2	TALONG000005198	TALONT000006034	6	1736	Known	Known	None	10	2	1	9	6	10	12	2	5	4	1	5
5198	6035	FxaC_17g09490	FxaC_17g09490.t1	TALONG000005198	TALONT000006035	6	1880	Known	Known	None	8	4	0	15	6	9	8	1	6	4	2	2
5201	6038	FxaC_17g09561	FxaC_17g09561.t1	TALONG000005201	TALONT000006038	8	2097	Known	Known	None	17	6	10	19	22	32	17	15	9	7	1	3
5204	6042	FxaC_17g09590	FxaC_17g09590.t1	TALONG000005204	TALONT000006042	1	1536	Known	Known	None	11	16	7	15	5	5	17	15	22	22	17	9
5217	6056	FxaC_17g09750	FxaC_17g09750.t1	TALONG000005217	TALONT000006056	12	3307	Known	Known	None	3	1	0	5	1	5	2	0	0	0	0	1
5218	6057	FxaC_17g09760	FxaC_17g09760.t1	TALONG000005218	TALONT000006057	1	423	Known	Known	None	0	0	1	1	7	2	1	2	5	0	0	0
5222	6061	FxaC_17g09790	FxaC_17g09790.t1	TALONG000005222	TALONT000006061	1	1149	Known	Known	None	8	4	7	11	13	7	2	9	4	10	3	4
5228	6067	FxaC_17g09870	FxaC_17g09870.t1	TALONG000005228	TALONT000006067	7	1124	Known	Known	None	112	117	129	87	93	102	113	87	168	66	54	47
5237	6076	FxaC_17g09980	FxaC_17g09980.t1	TALONG000005237	TALONT000006076	6	1719	Known	Known	None	2	0	1	9	7	8	10	8	1	3	4	5
5239	6079	FxaC_17g10000	FxaC_17g10000.t2	TALONG000005239	TALONT000006079	1	3452	Known	Known	None	7	9	9	4	12	7	9	7	5	5	13	8
5241	6081	FxaC_17g10020	FxaC_17g10020.t1	TALONG000005241	TALONT000006081	7	1658	Known	Known	None	12	7	11	33	20	28	9	10	0	13	5	3
5249	6091	FxaC_17g10080	FxaC_17g10080.t2	TALONG000005249	TALONT000006091	4	1321	Known	Known	None	27	19	21	19	38	33	32	31	34	21	13	28
5249	6092	FxaC_17g10080	FxaC_17g10080.t1	TALONG000005249	TALONT000006092	5	1610	Known	Known	None	18	12	12	22	40	34	17	24	26	21	8	10
5252	6095	FxaC_17g10110	FxaC_17g10110.t1	TALONG000005252	TALONT000006095	13	1673	Known	Known	None	11	9	5	17	16	22	21	10	8	12	8	4
5253	6096	FxaC_17g10120	FxaC_17g10120.t1	TALONG000005253	TALONT000006096	3	1701	Known	Known	None	5	3	8	5	4	9	5	5	5	6	0	2
5258	6101	FxaC_17g10170	FxaC_17g10170.t1	TALONG000005258	TALONT000006101	1	1131	Known	Known	None	0	4	0	0	0	1	2	0	3	27	4	24
5262	6105	FxaC_17g10210	FxaC_17g10210.t1	TALONG000005262	TALONT000006105	4	1078	Known	Known	None	0	5	6	2	0	2	1	4	1	2	4	8
5264	6107	FxaC_17g10240	FxaC_17g10240.t1	TALONG000005264	TALONT000006107	1	3104	Known	Known	None	0	1	6	8	24	27	7	2	5	2	0	0
5266	6109	FxaC_17g10270	FxaC_17g10270.t1	TALONG000005266	TALONT000006109	3	2143	Known	Known	None	5	6	0	0	3	0	4	1	4	3	1	2
5268	6111	FxaC_17g10290	FxaC_17g10290.t1	TALONG000005268	TALONT000006111	1	228	Known	Known	None	3	6	1	0	0	0	1	0	1	5	0	3
5270	6113	FxaC_17g10320	FxaC_17g10320.t1	TALONG000005270	TALONT000006113	1	210	Known	Known	None	59	51	47	20	30	21	29	33	46	106	60	43
5272	6115	FxaC_17g10340	FxaC_17g10340.t1	TALONG000005272	TALONT000006115	2	1323	Known	Known	None	56	61	56	68	91	107	84	70	68	53	36	37
5274	6117	FxaC_17g10360	FxaC_17g10360.t1	TALONG000005274	TALONT000006117	10	1936	Known	Known	None	12	5	4	6	6	13	7	2	1	5	1	16
5279	6122	FxaC_17g10410	FxaC_17g10410.t1	TALONG000005279	TALONT000006122	11	1560	Known	Known	None	4	3	6	8	8	6	5	1	4	4	3	8
5279	6123	FxaC_17g10410	FxaC_17g10410.t2	TALONG000005279	TALONT000006123	11	1591	Known	Known	None	4	1	4	8	11	10	8	4	4	1	0	3
5280	6124	FxaC_17g10420	FxaC_17g10420.t1	TALONG000005280	TALONT000006124	1	747	Known	Known	None	1	1	0	0	1	0	0	1	0	10	1	2
5282	6126	FxaC_17g10440	FxaC_17g10440.t1	TALONG000005282	TALONT000006126	4	1327	Known	Known	None	0	0	0	0	0	0	0	0	0	36	5	37
5284	6128	FxaC_17g10460	FxaC_17g10460.t1	TALONG000005284	TALONT000006128	5	1720	Known	Known	None	73	123	112	488	849	985	382	290	385	477	207	201
5286	6130	FxaC_17g10490	FxaC_17g10490.t1	TALONG000005286	TALONT000006130	5	838	Known	Known	None	134	122	174	148	158	127	226	224	233	150	110	83
5287	6131	FxaC_17g10500	FxaC_17g10500.t1	TALONG000005287	TALONT000006131	1	1433	Known	Known	None	2	5	24	0	0	1	3	1	4	3	1	5
5288	6132	FxaC_17g10510	FxaC_17g10510.t1	TALONG000005288	TALONT000006132	6	1639	Known	Known	None	18	23	33	61	14	39	82	78	25	0	17	1
5289	6133	FxaC_17g10511	FxaC_17g10511.t1	TALONG000005289	TALONT000006133	6	1416	Known	Known	None	26	37	26	6	4	10	12	16	11	0	73	0
5294	6139	FxaC_17g10550	FxaC_17g10550.t1	TALONG000005294	TALONT000006139	7	2128	Known	Known	None	0	1	1	0	3	2	2	2	1	1	0	3
5295	6140	FxaC_17g10560	FxaC_17g10560.t1	TALONG000005295	TALONT000006140	11	2440	Known	Known	None	18	4	5	0	3	7	4	5	3	3	4	2
5303	6148	FxaC_17g10640	FxaC_17g10640.t1	TALONG000005303	TALONT000006148	3	1055	Known	Known	None	14	22	28	45	48	57	71	48	41	35	19	12
5304	6149	FxaC_17g10650	FxaC_17g10650.t1	TALONG000005304	TALONT000006149	12	1713	Known	Known	None	11	10	7	2	11	16	4	12	0	13	5	6
5306	6151	FxaC_17g10670	FxaC_17g10670.t1	TALONG000005306	TALONT000006151	1	949	Known	Known	None	0	0	0	0	0	0	0	0	0	7	4	6
5307	6152	FxaC_17g10680	FxaC_17g10680.t1	TALONG000005307	TALONT000006152	5	1955	Known	Known	None	0	2	1	4	10	2	3	5	2	2	3	2
5308	6153	FxaC_17g10690	FxaC_17g10690.t1	TALONG000005308	TALONT000006153	2	1543	Known	Known	None	0	6	4	10	8	8	11	7	10	5	2	6
5309	6154	FxaC_17g10700	FxaC_17g10700.t1	TALONG000005309	TALONT000006154	3	1051	Known	Known	None	12	7	11	1	1	5	6	8	14	8	7	1
5315	6160	FxaC_17g10760	FxaC_17g10760.t1	TALONG000005315	TALONT000006160	5	1254	Known	Known	None	33	22	17	17	39	20	33	23	24	29	17	20
5319	6164	FxaC_17g10800	FxaC_17g10800.t1	TALONG000005319	TALONT000006164	3	989	Known	Known	None	4	4	1	1	0	0	1	1	0	24	8	27
5320	6165	FxaC_17g10810	FxaC_17g10810.t1	TALONG000005320	TALONT000006165	1	2734	Known	Known	None	1	3	3	8	1	5	6	4	4	1	1	0
5322	6167	FxaC_17g10830	FxaC_17g10830.t1	TALONG000005322	TALONT000006167	1	2849	Known	Known	None	2	2	2	2	2	1	2	4	5	4	3	1
5336	6181	FxaC_17g10990	FxaC_17g10990.t1	TALONG000005336	TALONT000006181	4	2144	Known	Known	None	5	1	5	0	0	1	2	1	0	4	2	4
5361	6211	FxaC_17g11300	FxaC_17g11300.t1	TALONG000005361	TALONT000006211	4	971	Known	Known	None	14	11	14	19	19	4	15	11	23	3	4	5
5364	6214	FxaC_17g11330	FxaC_17g11330.t1	TALONG000005364	TALONT000006214	7	2313	Known	Known	None	6	4	1	5	1	6	3	2	0	3	2	1
5368	6219	FxaC_17g11370	FxaC_17g11370.t1	TALONG000005368	TALONT000006219	5	907	Known	Known	None	43	18	41	48	77	73	50	28	43	38	27	29
5377	6229	FxaC_17g11500	FxaC_17g11500.t1	TALONG000005377	TALONT000006229	3	1364	Known	Known	None	12	9	11	7	10	21	13	12	17	12	12	18
5379	6231	FxaC_17g11520	FxaC_17g11520.t1	TALONG000005379	TALONT000006231	5	1313	Known	Known	None	6	8	6	7	11	9	3	4	2	10	1	2
5384	6238	FxaC_17g11580	FxaC_17g11580.t1	TALONG000005384	TALONT000006238	10	2287	Known	Known	None	3	2	2	5	5	5	3	0	2	3	2	1
5397	6251	FxaC_17g11710	FxaC_17g11710.t1	TALONG000005397	TALONT000006251	2	1119	Known	Known	None	0	0	1	155	251	287	83	47	66	0	0	0
5400	6254	FxaC_17g11731	FxaC_17g11731.t1	TALONG000005400	TALONT000006254	2	1099	Known	Known	None	24	30	18	4	6	6	12	10	20	5	6	8
5407	6261	FxaC_17g11830	FxaC_17g11830.t1	TALONG000005407	TALONT000006261	11	1455	Known	Known	None	10	4	7	10	8	12	10	9	4	1	4	12
5413	6267	FxaC_17g11920	FxaC_17g11920.t1	TALONG000005413	TALONT000006267	4	2104	Known	Known	None	5	1	0	2	1	0	6	4	2	0	4	0
5415	6269	FxaC_17g11950	FxaC_17g11950.t1	TALONG000005415	TALONT000006269	1	3752	Known	Known	None	13	16	15	8	12	18	29	13	18	22	8	14
5421	6277	FxaC_17g11990	FxaC_17g11990.t1	TALONG000005421	TALONT000006277	12	1849	Known	Known	None	25	19	15	21	26	40	30	18	15	15	10	6
5422	6278	FxaC_17g12000	FxaC_17g12000.t1	TALONG000005422	TALONT000006278	5	757	Known	Known	None	339	293	460	540	762	734	617	481	603	262	155	295
5428	6284	FxaC_17g12060	FxaC_17g12060.t1	TALONG000005428	TALONT000006284	3	833	Known	Known	None	3	4	1	0	7	3	2	3	4	3	2	1
5432	6289	FxaC_17g12090	FxaC_17g12090.t1	TALONG000005432	TALONT000006289	3	831	Known	Known	None	29	31	40	15	27	21	46	29	39	34	18	25
5443	6300	FxaC_17g12230	FxaC_17g12230.t1	TALONG000005443	TALONT000006300	4	1899	Known	Known	None	7	5	11	2	2	4	5	3	1	2	0	5
5452	6309	FxaC_17g12330	FxaC_17g12330.t1	TALONG000005452	TALONT000006309	2	2054	Known	Known	None	3	1	1	1	3	1	0	3	0	3	0	5
5453	6310	FxaC_17g12340	FxaC_17g12340.t1	TALONG000005453	TALONT000006310	3	1156	Known	Known	None	75	104	103	114	157	157	128	108	117	84	49	76
5454	6311	FxaC_17g12360	FxaC_17g12360.t1	TALONG000005454	TALONT000006311	2	1830	Known	Known	None	2	4	0	0	2	1	3	0	3	1	2	5
5461	6319	FxaC_17g12440	FxaC_17g12440.t1	TALONG000005461	TALONT000006319	1	252	Known	Known	None	141	184	192	184	277	270	311	282	355	169	119	122
5464	6324	FxaC_17g12470	FxaC_17g12470.t1	TALONG000005464	TALONT000006324	8	2494	Known	Known	None	28	27	13	50	39	50	38	19	18	23	27	19
5469	6329	FxaC_17g12520	FxaC_17g12520.t1	TALONG000005469	TALONT000006329	3	2381	Known	Known	None	8	1	9	7	10	7	10	2	6	3	0	0
5474	6334	FxaC_17g12610	FxaC_17g12610.t1	TALONG000005474	TALONT000006334	6	1229	Known	Known	None	1	0	4	4	2	4	9	3	2	0	0	0
5475	6335	FxaC_17g12620	FxaC_17g12620.t1	TALONG000005475	TALONT000006335	2	907	Known	Known	None	17	10	23	3	12	5	24	20	13	30	14	22
5480	6340	FxaC_17g12680	FxaC_17g12680.t1	TALONG000005480	TALONT000006340	6	2133	Known	Known	None	2	1	1	3	3	0	3	1	0	6	1	4
5498	6363	FxaC_17g12862	FxaC_17g12862.t1	TALONG000005498	TALONT000006363	10	1303	Known	Known	None	4	1	5	0	5	2	4	0	0	0	0	0
5501	6367	FxaC_17g12890	FxaC_17g12890.t1	TALONG000005501	TALONT000006367	6	927	Known	Known	None	309	183	280	300	413	405	339	201	285	157	151	119
5513	6380	FxaC_17g13010	FxaC_17g13010.t2	TALONG000005513	TALONT000006380	7	2139	Known	Known	None	0	2	0	2	1	5	2	1	0	3	0	1
5519	6386	FxaC_17g13080	FxaC_17g13080.t1	TALONG000005519	TALONT000006386	3	821	Known	Known	None	680	921	1104	649	972	654	1377	1089	1528	999	669	620
5525	6392	FxaC_17g13091	FxaC_17g13091.t1	TALONG000005525	TALONT000006392	2	608	Known	Known	None	20	21	28	33	36	39	34	34	57	29	18	22
5536	6406	FxaC_17g13270	FxaC_17g13270.t1	TALONG000005536	TALONT000006406	1	1007	Known	Known	None	1	2	2	3	1	0	5	3	1	10	0	5
5537	6407	FxaC_17g13280	FxaC_17g13280.t1	TALONG000005537	TALONT000006407	1	1721	Known	Known	None	8	12	8	14	5	10	14	11	11	30	27	15
5538	6408	FxaC_17g13290	FxaC_17g13290.t1	TALONG000005538	TALONT000006408	2	998	Known	Known	None	34	34	26	8	14	6	30	25	39	39	23	25
5552	6422	FxaC_17g13420	FxaC_17g13420.t1	TALONG000005552	TALONT000006422	19	2570	Known	Known	None	2	0	1	3	2	3	2	1	1	1	1	1
5556	6426	FxaC_17g13460	FxaC_17g13460.t1	TALONG000005556	TALONT000006426	1	2303	Known	Known	None	18	19	9	8	15	5	15	19	8	48	30	24
5559	6429	FxaC_17g13490	FxaC_17g13490.t1	TALONG000005559	TALONT000006429	3	979	Known	Known	None	109	166	174	94	146	110	195	161	291	242	127	140
5560	6430	FxaC_17g13500	FxaC_17g13500.t1	TALONG000005560	TALONT000006430	1	2016	Known	Known	None	5	3	5	0	1	1	5	6	2	26	11	16
5561	6431	FxaC_17g13540	FxaC_17g13540.t1	TALONG000005561	TALONT000006431	1	2065	Known	Known	None	2	6	0	0	1	1	1	0	2	2	4	3
5566	6438	FxaC_17g13610	FxaC_17g13610.t1	TALONG000005566	TALONT000006438	2	978	Known	Known	None	14	20	28	13	15	3	26	22	20	19	24	11
5578	6455	FxaC_17g13721	FxaC_17g13721.t1	TALONG000005578	TALONT000006455	10	2303	Known	Known	None	5	2	1	3	0	3	1	0	0	3	1	1
5595	6474	FxaC_17g13900	FxaC_17g13900.t1	TALONG000005595	TALONT000006474	6	987	Known	Known	None	90	126	102	96	108	109	136	133	150	203	159	141
5602	6483	FxaC_17g13980	FxaC_17g13980.t1	TALONG000005602	TALONT000006483	6	1593	Known	Known	None	2	1	2	0	0	0	0	1	0	5	2	4
5604	6485	FxaC_17g13991	FxaC_17g13991.t1	TALONG000005604	TALONT000006485	5	1045	Known	Known	None	49	42	40	90	126	127	79	74	72	113	56	57
5609	6491	FxaC_17g14060	FxaC_17g14060.t2	TALONG000005609	TALONT000006491	12	1697	Known	Known	None	0	0	2	2	5	4	5	0	1	0	0	0
5610	6492	FxaC_17g14070	FxaC_17g14070.t1	TALONG000005610	TALONT000006492	1	2175	Known	Known	None	9	7	13	25	45	34	40	29	52	13	11	9
5614	6496	FxaC_17g14110	FxaC_17g14110.t1	TALONG000005614	TALONT000006496	6	1285	Known	Known	None	1	0	0	0	0	0	0	0	0	22	5	30
5616	6498	FxaC_17g14120	FxaC_17g14120.t1	TALONG000005616	TALONT000006498	1	588	Known	Known	None	30	5	3	5	6	4	2	4	1	2	1	0
5622	6509	FxaC_17g14190	FxaC_17g14190.t1	TALONG000005622	TALONT000006509	1	543	Known	Known	None	5	10	2	0	0	0	0	4	6	92	7	20
5623	6510	FxaC_17g14200	FxaC_17g14200.t1	TALONG000005623	TALONT000006510	8	1003	Known	Known	None	53	67	63	89	102	105	118	81	102	64	58	55
5624	6511	FxaC_17g14210	FxaC_17g14210.t1	TALONG000005624	TALONT000006511	1	258	Known	Known	None	2	1	0	1	4	0	2	4	1	1	1	1
5625	6512	FxaC_17g14220	FxaC_17g14220.t1	TALONG000005625	TALONT000006512	6	1272	Known	Known	None	8	14	14	19	15	12	37	35	15	16	5	8
5635	6524	FxaC_17g14370	FxaC_17g14370.t1	TALONG000005635	TALONT000006524	8	2022	Known	Known	None	1	0	1	4	3	2	7	4	0	1	0	0
5637	6526	FxaC_17g14390	FxaC_17g14390.t1	TALONG000005637	TALONT000006526	3	1023	Known	Known	None	46	40	38	8	20	8	44	38	48	111	30	57
5640	6531	FxaC_17g14440	FxaC_17g14440.t1	TALONG000005640	TALONT000006531	1	468	Known	Known	None	22	32	29	21	42	33	46	39	36	38	26	20
5644	6536	FxaC_17g14470	FxaC_17g14470.t1	TALONG000005644	TALONT000006536	6	2261	Known	Known	None	19	4	7	8	8	10	9	6	7	7	6	4
5646	6538	FxaC_17g14500	FxaC_17g14500.t1	TALONG000005646	TALONT000006538	2	1593	Known	Known	None	20	25	21	11	33	16	41	23	35	40	15	22
5647	6539	FxaC_17g14510	FxaC_17g14510.t1	TALONG000005647	TALONT000006539	14	2405	Known	Known	None	29	10	10	13	9	8	17	10	5	38	22	23
5647	6540	FxaC_17g14510	FxaC_17g14510.t2	TALONG000005647	TALONT000006540	14	2628	Known	Known	None	4	6	1	5	7	2	3	1	2	7	2	7
5648	6541	FxaC_17g14520	FxaC_17g14520.t1	TALONG000005648	TALONT000006541	3	1030	Known	Known	None	3	3	3	3	5	2	5	3	2	4	4	3
5649	6542	FxaC_17g14540	FxaC_17g14540.t1	TALONG000005649	TALONT000006542	4	2171	Known	Known	None	13	16	8	3	7	5	7	13	4	14	4	3
5653	6546	FxaC_17g14570	FxaC_17g14570.t1	TALONG000005653	TALONT000006546	10	2352	Known	Known	None	10	7	3	34	19	15	5	3	5	6	1	5
5662	6558	FxaC_17g14670	FxaC_17g14670.t1	TALONG000005662	TALONT000006558	4	1953	Known	Known	None	5	2	1	9	5	4	3	0	1	3	0	0
5662	6559	FxaC_17g14670	FxaC_17g14670.t2	TALONG000005662	TALONT000006559	4	778	Known	Known	None	24	13	37	0	5	0	26	12	35	50	19	33
5663	6560	FxaC_17g14690	FxaC_17g14690.t1	TALONG000005663	TALONT000006560	8	1256	Known	Known	None	11	6	14	24	23	50	29	14	30	12	14	9
5664	6561	FxaC_17g14700	FxaC_17g14700.t1	TALONG000005664	TALONT000006561	2	648	Known	Known	None	13	4	13	5	3	2	8	6	9	8	2	1
5665	6562	FxaC_17g14710	FxaC_17g14710.t1	TALONG000005665	TALONT000006562	5	1008	Known	Known	None	91	40	134	140	155	155	206	119	189	35	38	33
5666	6563	FxaC_17g14720	FxaC_17g14720.t1	TALONG000005666	TALONT000006563	4	1729	Known	Known	None	7	6	11	19	18	21	12	7	11	4	2	5
5667	6564	FxaC_17g14730	FxaC_17g14730.t1	TALONG000005667	TALONT000006564	5	1904	Known	Known	None	10	5	2	8	3	12	4	6	3	6	4	1
5673	6571	FxaC_17g14790	FxaC_17g14790.t1	TALONG000005673	TALONT000006571	6	2040	Known	Known	None	91	59	41	169	195	159	131	94	70	72	65	66
5678	6578	FxaC_17g14830	FxaC_17g14830.t1	TALONG000005678	TALONT000006578	2	1322	Known	Known	None	17	3	1	15	12	29	10	7	11	12	18	12
5686	6586	FxaC_17g14900	FxaC_17g14900.t1	TALONG000005686	TALONT000006586	4	1058	Known	Known	None	9	7	6	3	4	1	12	8	8	27	13	15
5688	6589	FxaC_17g14920	FxaC_17g14920.t2	TALONG000005688	TALONT000006589	2	1807	Known	Known	None	4	4	4	10	10	14	6	11	8	20	12	14
5693	6595	FxaC_17g14970	FxaC_17g14970.t2	TALONG000005693	TALONT000006595	3	3722	Known	Known	None	0	0	1	2	5	3	3	1	1	0	0	0
5694	6596	FxaC_17g14980	FxaC_17g14980.t1	TALONG000005694	TALONT000006596	10	1773	Known	Known	None	10	9	8	10	20	7	14	7	3	10	11	4
5705	6608	FxaC_17g15100	FxaC_17g15100.t1	TALONG000005705	TALONT000006608	3	1577	Known	Known	None	4	7	5	0	0	0	0	3	0	13	6	14
5711	6614	FxaC_17g15160	FxaC_17g15160.t1	TALONG000005711	TALONT000006614	2	2054	Known	Known	None	26	21	39	52	52	37	52	36	41	4	3	5
5716	6620	FxaC_17g15220	FxaC_17g15220.t1	TALONG000005716	TALONT000006620	1	2063	Known	Known	None	40	24	25	70	53	51	76	37	29	5	28	4
5720	6625	FxaC_17g15270	FxaC_17g15270.t1	TALONG000005720	TALONT000006625	4	2460	Known	Known	None	1	1	3	89	52	115	22	8	5	1	1	2
5723	6628	FxaC_17g15300	FxaC_17g15300.t1	TALONG000005723	TALONT000006628	2	2137	Known	Known	None	1	0	2	16	6	4	6	6	5	0	0	0
5726	6631	FxaC_17g15360	FxaC_17g15360.t1	TALONG000005726	TALONT000006631	2	2115	Known	Known	None	8	1	4	14	19	6	9	5	5	2	0	0
5730	6635	FxaC_17g15401	FxaC_17g15401.t1	TALONG000005730	TALONT000006635	1	1146	Known	Known	None	22	49	51	349	621	758	679	523	431	180	127	165
5731	6636	FxaC_17g15410	FxaC_17g15410.t1	TALONG000005731	TALONT000006636	3	1046	Known	Known	None	4	3	4	7	5	0	5	6	4	12	2	3
5732	6637	FxaC_17g15420	FxaC_17g15420.t1	TALONG000005732	TALONT000006637	5	2384	Known	Known	None	3	2	0	0	1	1	7	1	1	2	1	0
5733	6639	FxaC_17g15440	FxaC_17g15440.t1	TALONG000005733	TALONT000006639	14	1932	Known	Known	None	6	2	2	13	9	7	5	4	1	2	1	2
5733	6640	FxaC_17g15440	FxaC_17g15440.t2	TALONG000005733	TALONT000006640	14	1965	Known	Known	None	4	4	0	0	1	2	2	5	1	0	0	4
5735	6643	FxaC_17g15460	FxaC_17g15460.t1	TALONG000005735	TALONT000006643	1	744	Known	Known	None	1	2	4	0	0	1	6	2	4	1	9	1
5737	6646	FxaC_17g15480	FxaC_17g15480.t1	TALONG000005737	TALONT000006646	5	1207	Known	Known	None	22	27	14	17	19	19	17	18	25	15	10	12
5738	6647	FxaC_17g15490	FxaC_17g15490.t1	TALONG000005738	TALONT000006647	3	1308	Known	Known	None	1	0	3	0	0	0	0	0	1	8	0	4
5739	6648	FxaC_17g15500	FxaC_17g15500.t1	TALONG000005739	TALONT000006648	7	1535	Known	Known	None	30	19	23	25	22	26	39	17	20	16	8	15
5740	6649	FxaC_17g15510	FxaC_17g15510.t1	TALONG000005740	TALONT000006649	1	621	Known	Known	None	12	16	11	8	17	11	12	15	10	21	13	19
5742	6651	FxaC_17g15530	FxaC_17g15530.t1	TALONG000005742	TALONT000006651	8	2162	Known	Known	None	7	0	0	4	2	3	3	1	0	1	0	2
5743	6652	FxaC_17g15540	FxaC_17g15540.t1	TALONG000005743	TALONT000006652	2	1320	Known	Known	None	23	17	8	7	30	15	22	11	20	37	12	21
5751	6662	FxaC_17g15640	FxaC_17g15640.t1	TALONG000005751	TALONT000006662	1	957	Known	Known	None	0	0	6	1	3	1	2	4	1	7	4	2
5766	6677	FxaC_17g15800	FxaC_17g15800.t1	TALONG000005766	TALONT000006677	2	523	Known	Known	None	0	0	0	0	0	0	0	0	0	32	9	8
5774	6685	FxaC_17g15880	FxaC_17g15880.t1	TALONG000005774	TALONT000006685	3	727	Known	Known	None	11	20	54	17	28	24	60	66	71	58	76	14
5775	6686	FxaC_17g15890	FxaC_17g15890.t1	TALONG000005775	TALONT000006686	3	2468	Known	Known	None	4	2	2	8	1	2	4	2	1	0	1	0
5785	6697	FxaC_17g16031	FxaC_17g16031.t1	TALONG000005785	TALONT000006697	6	1203	Known	Known	None	79	70	80	115	151	141	142	87	98	62	44	46
5786	6698	FxaC_17g16040	FxaC_17g16040.t1	TALONG000005786	TALONT000006698	2	963	Known	Known	None	15	8	6	4	7	10	21	19	28	31	16	13
5825	6745	FxaC_17g16490	FxaC_17g16490.t1	TALONG000005825	TALONT000006745	4	1158	Known	Known	None	28	71	40	20	11	17	20	34	18	138	78	119
5836	6757	FxaC_17g16630	FxaC_17g16630.t1	TALONG000005836	TALONT000006757	1	447	Known	Known	None	1	2	1	0	0	1	0	4	5	16	3	3
5837	6758	FxaC_17g16640	FxaC_17g16640.t1	TALONG000005837	TALONT000006758	1	1616	Known	Known	None	4	8	9	2	3	6	6	14	7	11	9	10
5838	6759	FxaC_17g16650	FxaC_17g16650.t1	TALONG000005838	TALONT000006759	2	1019	Known	Known	None	65	86	96	10	14	19	77	62	79	110	75	74
5870	6791	FxaC_17g16960	FxaC_17g16960.t1	TALONG000005870	TALONT000006791	3	885	Known	Known	None	88	110	105	79	110	111	137	92	152	156	107	112
5871	6792	FxaC_17g16970	FxaC_17g16970.t1	TALONG000005871	TALONT000006792	1	2020	Known	Known	None	0	0	0	0	0	0	2	0	1	8	1	8
5877	6801	FxaC_17g17110	FxaC_17g17110.t1	TALONG000005877	TALONT000006801	2	982	Known	Known	None	2	4	3	0	0	2	4	5	7	0	4	2
5882	6806	FxaC_17g17160	FxaC_17g17160.t1	TALONG000005882	TALONT000006806	2	1450	Known	Known	None	7	10	14	3	4	1	7	5	9	11	4	10
5892	6818	FxaC_17g17270	FxaC_17g17270.t1	TALONG000005892	TALONT000006818	1	708	Known	Known	None	8	20	11	9	4	10	11	11	6	12	88	5
5907	6833	FxaC_17g17411	FxaC_17g17411.t1	TALONG000005907	TALONT000006833	6	956	Known	Known	None	97	118	99	63	102	88	136	108	125	172	116	133
5908	6834	FxaC_17g17420	FxaC_17g17420.t1	TALONG000005908	TALONT000006834	5	2740	Known	Known	None	18	6	12	31	23	24	22	17	14	7	3	10
5911	6838	FxaC_17g17440	FxaC_17g17440.t1	TALONG000005911	TALONT000006838	1	1213	Known	Known	None	0	2	0	0	4	2	1	2	5	7	2	3
5917	6844	FxaC_17g17530	FxaC_17g17530.t1	TALONG000005917	TALONT000006844	8	1393	Known	Known	None	7	5	0	11	9	12	5	6	5	3	2	3
5920	6847	FxaC_17g17570	FxaC_17g17570.t1	TALONG000005920	TALONT000006847	19	2196	Known	Known	None	2	1	0	7	9	5	5	3	0	1	2	0
5921	6848	FxaC_17g17580	FxaC_17g17580.t1	TALONG000005921	TALONT000006848	4	801	Known	Known	None	238	257	277	291	420	529	367	261	430	174	119	121
5923	6851	FxaC_17g17600	FxaC_17g17600.t1	TALONG000005923	TALONT000006851	10	1702	Known	Known	None	4	3	4	9	1	7	1	3	2	1	1	3
5924	6852	FxaC_17g17610	FxaC_17g17610.t1	TALONG000005924	TALONT000006852	6	1618	Known	Known	None	39	21	24	51	39	46	33	27	9	10	5	10
5941	6874	FxaC_17g17790	FxaC_17g17790.t1	TALONG000005941	TALONT000006874	5	801	Known	Known	None	11	24	12	13	11	16	25	18	24	15	10	13
5942	6876	FxaC_17g17820	FxaC_17g17820.t2	TALONG000005942	TALONT000006876	1	2567	Known	Known	None	2	3	2	7	3	4	12	16	2	0	4	2
5944	6878	FxaC_17g17850	FxaC_17g17850.t1	TALONG000005944	TALONT000006878	1	2471	Known	Known	None	3	0	0	0	0	1	1	1	2	10	7	9
5948	6882	FxaC_17g17890	FxaC_17g17890.t1	TALONG000005948	TALONT000006882	2	2677	Known	Known	None	0	1	1	2	2	3	2	0	0	0	4	1
5954	6890	FxaC_17g17970	FxaC_17g17970.t1	TALONG000005954	TALONT000006890	5	1556	Known	Known	None	15	15	12	19	26	13	34	32	7	5	15	16
5962	6899	FxaC_17g18050	FxaC_17g18050.t1	TALONG000005962	TALONT000006899	4	1786	Known	Known	None	1	1	2	3	2	3	1	2	2	1	1	0
5963	6906	FxaC_17g18060	FxaC_17g18060.t1	TALONG000005963	TALONT000006906	3	1241	Known	Known	None	21	12	34	327	393	580	240	196	244	4	7	8
5965	6908	FxaC_17g18080	FxaC_17g18080.t1	TALONG000005965	TALONT000006908	8	1722	Known	Known	None	103	117	121	46	71	49	98	89	69	414	162	286
5966	6909	FxaC_17g18090	FxaC_17g18090.t1	TALONG000005966	TALONT000006909	8	1325	Known	Known	None	213	213	193	38	35	4	151	133	129	648	212	380
5968	6915	FxaC_17g18120	FxaC_17g18120.t1	TALONG000005968	TALONT000006915	4	1618	Known	Known	None	23	8	11	12	11	20	15	7	6	10	2	12
5971	6918	FxaC_17g18170	FxaC_17g18170.t1	TALONG000005971	TALONT000006918	6	2721	Known	Known	None	1	6	2	0	0	0	0	0	0	37	12	40
5972	6919	FxaC_17g18180	FxaC_17g18180.t1	TALONG000005972	TALONT000006919	6	1959	Known	Known	None	5	3	4	1	0	0	4	3	2	5	0	7
5973	6920	FxaC_17g18190	FxaC_17g18190.t1	TALONG000005973	TALONT000006920	14	3655	Known	Known	None	3	0	5	5	3	3	3	1	1	2	1	0
5974	6922	FxaC_17g18200	FxaC_17g18200.t1	TALONG000005974	TALONT000006922	1	1720	Known	Known	None	5	4	5	5	9	7	13	2	5	6	3	2
5980	6928	FxaC_17g18272	FxaC_17g18272.t1	TALONG000005980	TALONT000006928	8	1575	Known	Known	None	7	1	3	2	0	1	1	1	3	2	1	1
5982	6930	FxaC_17g18300	FxaC_17g18300.t1	TALONG000005982	TALONT000006930	3	722	Known	Known	None	493	646	729	207	325	302	497	500	514	297	191	192
5988	6937	FxaC_17g18390	FxaC_17g18390.t1	TALONG000005988	TALONT000006937	9	2473	Known	Known	None	10	6	7	16	7	11	5	4	3	4	0	3
5989	6938	FxaC_17g18400	FxaC_17g18400.t1	TALONG000005989	TALONT000006938	2	727	Known	Known	None	352	354	593	48	52	40	448	231	710	471	304	317
5990	6939	FxaC_17g18440	FxaC_17g18440.t1	TALONG000005990	TALONT000006939	3	1789	Known	Known	None	4	1	1	1	0	1	2	1	3	0	9	5
5991	6940	FxaC_17g18450	FxaC_17g18450.t1	TALONG000005991	TALONT000006940	8	1617	Known	Known	None	8	2	5	12	4	19	12	7	4	1	4	3
5996	6945	FxaC_17g18500	FxaC_17g18500.t1	TALONG000005996	TALONT000006945	5	1195	Known	Known	None	3	2	3	6	7	10	4	1	1	3	0	0
5997	6946	FxaC_17g18510	FxaC_17g18510.t1	TALONG000005997	TALONT000006946	5	1171	Known	Known	None	119	56	81	103	121	168	120	72	82	38	26	45
5999	6948	FxaC_17g18530	FxaC_17g18530.t1	TALONG000005999	TALONT000006948	8	1412	Known	Known	None	7	1	4	5	2	1	3	3	0	3	3	8
5999	6949	FxaC_17g18530	FxaC_17g18530.t2	TALONG000005999	TALONT000006949	8	1427	Known	Known	None	6	3	0	2	3	0	2	4	0	1	2	5
6001	6953	FxaC_17g18550	FxaC_17g18550.t1	TALONG000006001	TALONT000006953	9	1456	Known	Known	None	98	63	63	119	128	125	118	81	99	78	41	66
6002	6954	FxaC_17g18560	FxaC_17g18560.t1	TALONG000006002	TALONT000006954	9	2832	Known	Known	None	9	3	0	12	3	11	2	0	4	0	3	0
6003	6955	FxaC_17g18580	FxaC_17g18580.t1	TALONG000006003	TALONT000006955	14	2239	Known	Known	None	4	1	1	5	2	1	3	2	0	1	0	1
6009	6965	FxaC_17g18660	FxaC_17g18660.t1	TALONG000006009	TALONT000006965	4	633	Known	Known	None	7	3	3	1	1	0	3	5	3	24	4	10
6012	6968	FxaC_17g18700	FxaC_17g18700.t1	TALONG000006012	TALONT000006968	6	1294	Known	Known	None	22	16	16	39	62	39	35	30	22	22	18	22
6013	6969	FxaC_17g18710	FxaC_17g18710.t1	TALONG000006013	TALONT000006969	3	1941	Known	Known	None	15	5	1	1	0	0	1	3	2	18	1	12
6015	6971	FxaC_17g18730	FxaC_17g18730.t1	TALONG000006015	TALONT000006971	12	2408	Known	Known	None	1	0	3	5	2	1	1	0	2	0	0	1
6023	6980	FxaC_17g18810	FxaC_17g18810.t1	TALONG000006023	TALONT000006980	4	883	Known	Known	None	1099	944	1143	1015	1447	1546	1359	880	1203	796	615	663
6026	6984	FxaC_17g18840	FxaC_17g18840.t1	TALONG000006026	TALONT000006984	2	1989	Known	Known	None	5	1	2	5	2	4	1	5	4	10	7	12
6028	6986	FxaC_17g18860	FxaC_17g18860.t1	TALONG000006028	TALONT000006986	10	1531	Known	Known	None	21	12	19	9	28	19	49	27	20	12	4	20
6036	6994	FxaC_17g18971	FxaC_17g18971.t1	TALONG000006036	TALONT000006994	9	1927	Known	Known	None	0	0	2	1	1	9	3	0	3	5	0	0
6038	6996	FxaC_17g18990	FxaC_17g18990.t1	TALONG000006038	TALONT000006996	6	1690	Known	Known	None	14	4	10	16	27	26	18	8	6	7	2	8
6043	7006	FxaC_17g19030	FxaC_17g19030.t1	TALONG000006043	TALONT000007006	5	1318	Known	Known	None	8	9	52	10	15	4	29	54	52	71	3	31
6043	7008	FxaC_17g19030	FxaC_17g19030.t3	TALONG000006043	TALONT000007008	6	1284	Known	Known	None	0	0	3	2	0	0	6	5	4	3	0	1
6048	7016	FxaC_17g19080	FxaC_17g19080.t1	TALONG000006048	TALONT000007016	2	1122	Known	Known	None	34	29	5	4	6	1	10	9	8	67	59	18
6052	7020	FxaC_17g19130	FxaC_17g19130.t1	TALONG000006052	TALONT000007020	3	992	Known	Known	None	0	3	0	0	0	0	0	0	0	9	5	1
6058	7027	FxaC_17g19200	FxaC_17g19200.t1	TALONG000006058	TALONT000007027	1	2276	Known	Known	None	8	6	4	7	6	7	3	2	2	2	0	12
6059	7028	FxaC_17g19220	FxaC_17g19220.t1	TALONG000006059	TALONT000007028	18	2150	Known	Known	None	8	0	5	2	3	5	7	5	4	0	1	1
6062	7031	FxaC_17g19250	FxaC_17g19250.t1	TALONG000006062	TALONT000007031	1	2539	Known	Known	None	23	13	18	32	23	16	30	15	23	13	3	14
6068	7037	FxaC_17g19330	FxaC_17g19330.t1	TALONG000006068	TALONT000007037	6	1836	Known	Known	None	8	3	1	10	6	10	10	7	0	11	7	6
6071	7040	FxaC_17g19360	FxaC_17g19360.t2	TALONG000006071	TALONT000007040	5	1298	Known	Known	None	6	1	0	12	15	14	5	8	4	8	5	8
6071	7041	FxaC_17g19360	FxaC_17g19360.t1	TALONG000006071	TALONT000007041	5	1456	Known	Known	None	15	4	8	16	30	34	28	17	12	15	7	3
6072	7042	FxaC_17g19370	FxaC_17g19370.t1	TALONG000006072	TALONT000007042	10	1599	Known	Known	None	26	31	30	19	21	19	28	15	14	42	20	31
6073	7043	FxaC_17g19380	FxaC_17g19380.t1	TALONG000006073	TALONT000007043	2	2245	Known	Known	None	6	2	1	7	2	0	3	2	0	2	1	3
6077	7047	FxaC_17g19430	FxaC_17g19430.t1	TALONG000006077	TALONT000007047	3	1809	Known	Known	None	4	5	5	2	0	1	1	2	0	8	5	4
6079	7049	FxaC_17g19440	FxaC_17g19440.t1	TALONG000006079	TALONT000007049	4	1171	Known	Known	None	37	31	37	30	44	41	42	37	32	25	24	29
6080	7050	FxaC_17g19460	FxaC_17g19460.t1	TALONG000006080	TALONT000007050	6	1051	Known	Known	None	15	16	13	0	1	0	4	13	12	27	6	12
6081	7051	FxaC_17g19470	FxaC_17g19470.t1	TALONG000006081	TALONT000007051	4	2516	Known	Known	None	5	6	8	11	7	10	6	10	4	22	14	13
6083	7053	FxaC_17g19441	FxaC_17g19441.t1	TALONG000006083	TALONT000007053	1	1683	Known	Known	None	4	1	4	3	1	4	1	1	3	1	0	0
6086	7056	FxaC_17g19570	FxaC_17g19570.t1	TALONG000006086	TALONT000007056	4	1505	Known	Known	None	1	9	6	380	490	333	335	209	213	0	4	0
6087	7057	FxaC_17g19580	FxaC_17g19580.t1	TALONG000006087	TALONT000007057	3	1185	Known	Known	None	39	42	65	3	2	1	30	33	28	256	83	154
6089	7061	FxaC_17g19591	FxaC_17g19591.t1	TALONG000006089	TALONT000007061	5	1223	Known	Known	None	6	0	4	4	3	3	1	6	1	4	2	2
6093	7065	FxaC_17g19630	FxaC_17g19630.t1	TALONG000006093	TALONT000007065	5	960	Known	Known	None	4	24	25	12	17	9	11	19	21	29	20	13
6095	7067	FxaC_17g19650	FxaC_17g19650.t1	TALONG000006095	TALONT000007067	3	678	Known	Known	None	6	3	4	0	0	3	0	1	3	9	4	11
6096	7069	FxaC_17g19660	FxaC_17g19660.t1	TALONG000006096	TALONT000007069	2	2007	Known	Known	None	3	3	2	7	5	3	8	8	5	4	3	0
6097	7070	FxaC_17g19670	FxaC_17g19670.t1	TALONG000006097	TALONT000007070	5	1563	Known	Known	None	1	1	3	0	0	2	3	3	0	0	11	4
6099	7072	FxaC_17g19690	FxaC_17g19690.t1	TALONG000006099	TALONT000007072	2	1954	Known	Known	None	17	6	2	30	28	24	20	10	4	3	5	5
6102	7075	FxaC_17g19720	FxaC_17g19720.t1	TALONG000006102	TALONT000007075	2	1099	Known	Known	None	41	41	44	44	66	55	54	46	55	27	22	31
6106	7080	FxaC_17g19770	FxaC_17g19770.t1	TALONG000006106	TALONT000007080	3	892	Known	Known	None	78	139	29	1	0	0	5	2	10	2	2	9
6107	7081	FxaC_17g19780	FxaC_17g19780.t1	TALONG000006107	TALONT000007081	1	297	Known	Known	None	16	7	18	105	133	142	124	80	100	7	1	3
6108	7082	FxaC_17g19790	FxaC_17g19790.t1	TALONG000006108	TALONT000007082	3	1700	Known	Known	None	1	2	0	1	1	0	3	3	0	0	3	3
6109	7083	FxaC_17g19800	FxaC_17g19800.t1	TALONG000006109	TALONT000007083	4	3108	Known	Known	None	7	3	2	5	5	3	7	0	2	2	1	0
6110	7084	FxaC_17g19830	FxaC_17g19830.t1	TALONG000006110	TALONT000007084	4	1843	Known	Known	None	245	217	316	180	224	251	262	152	348	167	157	96
6116	7090	FxaC_17g19890	FxaC_17g19890.t1	TALONG000006116	TALONT000007090	4	2022	Known	Known	None	2	6	5	13	12	16	21	9	8	8	7	8
6119	7094	FxaC_17g19930	FxaC_17g19930.t1	TALONG000006119	TALONT000007094	7	2570	Known	Known	None	6	2	0	2	1	3	1	0	0	1	0	0
6120	7095	FxaC_17g19940	FxaC_17g19940.t1	TALONG000006120	TALONT000007095	1	1480	Known	Known	None	3	1	2	1	0	3	1	4	10	0	0	0
6122	7097	FxaC_17g19951	FxaC_17g19951.t1	TALONG000006122	TALONT000007097	3	1095	Known	Known	None	40	46	32	45	48	47	61	46	38	21	11	18
6122	7098	FxaC_17g19951	FxaC_17g19951.t2	TALONG000006122	TALONT000007098	3	1157	Known	Known	None	14	5	10	8	5	8	11	4	5	3	1	7
6123	7099	FxaC_17g19960	FxaC_17g19960.t1	TALONG000006123	TALONT000007099	10	2840	Known	Known	None	92	69	74	104	160	197	116	86	106	53	16	34
6129	7107	FxaC_17g20000	FxaC_17g20000.t2	TALONG000006129	TALONT000007107	8	1655	Known	Known	None	14	11	7	8	10	6	7	9	1	13	7	8
6129	7108	FxaC_17g20000	FxaC_17g20000.t1	TALONG000006129	TALONT000007108	8	1635	Known	Known	None	9	7	3	5	4	5	4	3	4	10	3	9
6132	7111	FxaC_17g20040	FxaC_17g20040.t1	TALONG000006132	TALONT000007111	3	597	Known	Known	None	65	30	58	53	64	88	46	47	50	20	27	34
6134	7113	FxaC_17g20050	FxaC_17g20050.t1	TALONG000006134	TALONT000007113	2	725	Known	Known	None	0	0	0	0	0	0	0	1	1	5	5	11
6138	7118	FxaC_17g20080	FxaC_17g20080.t1	TALONG000006138	TALONT000007118	2	2534	Known	Known	None	4	4	1	1	2	0	0	1	0	6	0	0
6142	7122	FxaC_17g20120	FxaC_17g20120.t1	TALONG000006142	TALONT000007122	4	1333	Known	Known	None	51	42	39	49	65	54	78	39	59	82	71	57
6144	7124	FxaC_17g20140	FxaC_17g20140.t1	TALONG000006144	TALONT000007124	5	1519	Known	Known	None	16	16	13	0	0	1	16	18	11	10	8	7
6148	7129	FxaC_17g20190	FxaC_17g20190.t2	TALONG000006148	TALONT000007129	8	2396	Known	Known	None	4	1	4	0	0	0	0	0	0	2	2	3
6151	7133	FxaC_17g20220	FxaC_17g20220.t1	TALONG000006151	TALONT000007133	6	1056	Known	Known	None	282	278	207	237	299	318	297	279	282	332	218	265
6153	7135	FxaC_17g20240	FxaC_17g20240.t1	TALONG000006153	TALONT000007135	16	2632	Known	Known	None	9	4	1	11	7	2	5	0	1	4	1	2
6155	7137	FxaC_17g20260	FxaC_17g20260.t1	TALONG000006155	TALONT000007137	2	1522	Known	Known	None	3	2	1	6	5	9	6	1	2	1	2	0
6167	7153	FxaC_17g20420	FxaC_17g20420.t1	TALONG000006167	TALONT000007153	2	872	Known	Known	None	9	1	22	0	1	3	10	2	10	44	20	39
6169	7157	FxaC_17g20450	FxaC_17g20450.t1	TALONG000006169	TALONT000007157	3	1713	Known	Known	None	300	208	192	182	148	96	297	244	179	325	108	172
6170	7158	FxaC_17g20460	FxaC_17g20460.t1	TALONG000006170	TALONT000007158	5	1464	Known	Known	None	12	6	6	10	17	9	16	10	14	5	3	4
6182	7171	FxaC_17g20590	FxaC_17g20590.t1	TALONG000006182	TALONT000007171	2	1708	Known	Known	None	2	3	2	1	0	2	5	2	0	2	0	3
6188	7177	FxaC_17g20690	FxaC_17g20690.t1	TALONG000006188	TALONT000007177	2	2133	Known	Known	None	11	1	7	19	10	18	11	3	4	1	0	0
6189	7179	FxaC_17g20700	FxaC_17g20700.t2	TALONG000006189	TALONT000007179	1	2115	Known	Known	None	2	2	4	2	1	0	1	5	0	1	2	1
6191	7181	FxaC_17g20720	FxaC_17g20720.t1	TALONG000006191	TALONT000007181	3	1979	Known	Known	None	7	5	3	0	0	1	4	2	2	1	0	0
6192	7182	FxaC_17g20730	FxaC_17g20730.t1	TALONG000006192	TALONT000007182	9	2051	Known	Known	None	2	3	2	7	3	4	3	5	2	2	1	5
6197	7187	FxaC_17g20790	FxaC_17g20790.t1	TALONG000006197	TALONT000007187	1	1831	Known	Known	None	9	14	5	0	2	0	1	1	3	24	8	14
6198	7188	FxaC_17g20800	FxaC_17g20800.t1	TALONG000006198	TALONT000007188	7	1336	Known	Known	None	4	9	2	0	2	1	3	2	0	17	1	6
6202	7193	FxaC_17g20840	FxaC_17g20840.t1	TALONG000006202	TALONT000007193	6	2779	Known	Known	None	11	11	8	7	12	2	10	11	8	14	16	7
6204	7195	FxaC_17g20860	FxaC_17g20860.t1	TALONG000006204	TALONT000007195	1	435	Known	Known	None	6	10	7	9	14	9	17	9	8	7	5	2
6211	7203	FxaC_17g20990	FxaC_17g20990.t1	TALONG000006211	TALONT000007203	6	1511	Known	Known	None	2	2	3	7	9	19	8	3	5	2	0	0
6215	7207	FxaC_17g21030	FxaC_17g21030.t1	TALONG000006215	TALONT000007207	6	1830	Known	Known	None	10	6	8	13	12	19	6	8	7	9	5	8
6218	7210	FxaC_17g21070	FxaC_17g21070.t1	TALONG000006218	TALONT000007210	3	1751	Known	Known	None	37	24	22	33	26	48	38	45	44	74	38	50
6220	7212	FxaC_17g21090	FxaC_17g21090.t1	TALONG000006220	TALONT000007212	4	2118	Known	Known	None	3	2	1	4	3	6	2	2	2	0	1	1
6221	7213	FxaC_17g21100	FxaC_17g21100.t1	TALONG000006221	TALONT000007213	5	2574	Known	Known	None	1	5	2	0	3	2	4	0	2	4	0	9
6222	7214	FxaC_17g21110	FxaC_17g21110.t1	TALONG000006222	TALONT000007214	1	2892	Known	Known	None	3	0	5	1	0	4	2	4	0	2	2	1
6225	7217	FxaC_17g21150	FxaC_17g21150.t1	TALONG000006225	TALONT000007217	3	2996	Known	Known	None	3	6	7	10	6	23	8	21	5	12	5	7
6226	7218	FxaC_17g21160	FxaC_17g21160.t1	TALONG000006226	TALONT000007218	3	2290	Known	Known	None	18	6	11	14	13	3	16	7	2	4	3	7
6228	7220	FxaC_17g21180	FxaC_17g21180.t1	TALONG000006228	TALONT000007220	5	1204	Known	Known	None	0	1	0	1	1	0	5	1	1	10	0	2
6230	7222	FxaC_17g21210	FxaC_17g21210.t1	TALONG000006230	TALONT000007222	3	287	Known	Known	None	0	0	1	2	8	6	5	7	8	1	0	1
6233	7225	FxaC_17g21250	FxaC_17g21250.t1	TALONG000006233	TALONT000007225	6	1793	Known	Known	None	6	6	5	9	9	9	9	6	13	2	8	6
6234	7226	FxaC_17g21260	FxaC_17g21260.t1	TALONG000006234	TALONT000007226	3	733	Known	Known	None	1288	1749	1605	897	1178	790	1693	1362	1839	2363	1278	1482
6238	7232	FxaC_17g21300	FxaC_17g21300.t1	TALONG000006238	TALONT000007232	15	1833	Known	Known	None	19	5	2	2	3	0	10	1	1	2	2	4
6239	7233	FxaC_17g21310	FxaC_17g21310.t1	TALONG000006239	TALONT000007233	15	2040	Known	Known	None	15	8	7	16	17	16	9	10	5	5	6	0
6241	7235	FxaC_17g21330	FxaC_17g21330.t1	TALONG000006241	TALONT000007235	1	273	Known	Known	None	1	0	1	1	2	0	2	3	1	0	1	4
6245	7240	FxaC_17g21400	FxaC_17g21400.t1	TALONG000006245	TALONT000007240	7	1162	Known	Known	None	8	1	1	0	0	1	5	6	0	7	0	3
6248	7243	FxaC_17g21440	FxaC_17g21440.t1	TALONG000006248	TALONT000007243	4	1359	Known	Known	None	2	3	2	1	1	0	1	3	0	2	1	2
6253	7250	FxaC_17g21490	FxaC_17g21490.t1	TALONG000006253	TALONT000007250	8	1624	Known	Known	None	5	0	17	5	2	3	15	2	26	0	0	0
6254	7251	FxaC_17g21500	FxaC_17g21500.t1	TALONG000006254	TALONT000007251	4	1063	Known	Known	None	505	668	909	744	1142	995	1199	1003	1271	728	420	426
6255	7252	FxaC_17g21510	FxaC_17g21510.t1	TALONG000006255	TALONT000007252	5	1245	Known	Known	None	27	48	19	6	5	3	30	17	15	46	18	30
6258	7255	FxaC_17g21540	FxaC_17g21540.t1	TALONG000006258	TALONT000007255	3	1550	Known	Known	None	53	99	61	13	48	28	65	86	70	200	87	143
6262	7259	FxaC_17g21590	FxaC_17g21590.t1	TALONG000006262	TALONT000007259	14	3046	Known	Known	None	11	1	4	55	41	49	12	5	4	2	2	2
6262	7260	FxaC_17g21590	FxaC_17g21590.t2	TALONG000006262	TALONT000007260	15	2988	Known	Known	None	2	0	0	6	3	3	1	0	0	1	0	0
6262	7261	FxaC_17g21590	FxaC_17g21590.t3	TALONG000006262	TALONT000007261	15	2587	Known	Known	None	3	1	2	6	2	1	2	3	0	3	2	1
6263	7263	FxaC_17g21600	FxaC_17g21600.t1	TALONG000006263	TALONT000007263	4	1741	Known	Known	None	46	44	89	95	119	81	124	82	107	43	41	44
6273	7273	FxaC_17g21720	FxaC_17g21720.t1	TALONG000006273	TALONT000007273	8	1118	Known	Known	None	8	7	11	8	10	19	16	7	8	12	8	4
6276	7279	FxaC_17g21750	FxaC_17g21750.t1	TALONG000006276	TALONT000007279	5	1021	Known	Known	None	3	0	0	0	0	0	1	0	1	19	5	4
6279	7282	FxaC_17g21780	FxaC_17g21780.t1	TALONG000006279	TALONT000007282	2	477	Known	Known	None	24	23	42	40	48	55	38	35	49	13	13	10
6280	7283	FxaC_17g21790	FxaC_17g21790.t1	TALONG000006280	TALONT000007283	5	2333	Known	Known	None	16	8	12	46	33	33	18	18	15	11	3	13
6296	7300	FxaC_17g21942	FxaC_17g21942.t1	TALONG000006296	TALONT000007300	2	1570	Known	Known	None	19	20	9	28	35	27	37	27	29	14	15	12
6298	7302	FxaC_17g21960	FxaC_17g21960.t1	TALONG000006298	TALONT000007302	9	1757	Known	Known	None	6	4	0	10	8	12	5	0	1	5	2	2
6303	7309	FxaC_17g22010	FxaC_17g22010.t1	TALONG000006303	TALONT000007309	3	2104	Known	Known	None	0	0	0	0	0	0	1	0	0	20	1	11
6306	7312	FxaC_17g22050	FxaC_17g22050.t1	TALONG000006306	TALONT000007312	8	2183	Known	Known	None	2	0	0	13	3	7	2	0	2	0	0	2
6307	7313	FxaC_17g22060	FxaC_17g22060.t1	TALONG000006307	TALONT000007313	2	962	Known	Known	None	3	0	3	12	11	22	3	4	30	0	1	0
6308	7314	FxaC_17g22070	FxaC_17g22070.t1	TALONG000006308	TALONT000007314	2	1152	Known	Known	None	1	0	3	5	4	5	0	1	2	0	0	0
6321	7330	FxaC_17g22210	FxaC_17g22210.t1	TALONG000006321	TALONT000007330	7	1585	Known	Known	None	4	0	0	4	1	1	2	1	0	2	0	0
6322	7331	FxaC_17g22220	FxaC_17g22220.t1	TALONG000006322	TALONT000007331	2	1449	Known	Known	None	343	222	289	360	365	381	322	230	279	196	125	165
6329	7341	FxaC_17g22270	FxaC_17g22270.t1	TALONG000006329	TALONT000007341	7	1395	Known	Known	None	8	6	12	22	35	19	30	21	28	5	11	9
6333	7345	FxaC_17g22320	FxaC_17g22320.t1	TALONG000006333	TALONT000007345	4	792	Known	Known	None	11	58	4	0	4	2	2	16	0	316	854	353
6335	7347	FxaC_17g22340	FxaC_17g22340.t1	TALONG000006335	TALONT000007347	2	1306	Known	Known	None	4	3	5	0	0	0	0	2	3	11	5	3
6340	7352	FxaC_17g22391	FxaC_17g22391.t1	TALONG000006340	TALONT000007352	3	765	Known	Known	None	1	2	0	0	0	0	4	8	2	6	2	2
6345	7357	FxaC_17g22450	FxaC_17g22450.t1	TALONG000006345	TALONT000007357	2	1087	Known	Known	None	0	0	0	7	3	2	5	2	8	0	1	3
6351	7363	FxaC_17g22520	FxaC_17g22520.t1	TALONG000006351	TALONT000007363	12	2025	Known	Known	None	9	3	3	6	3	2	2	4	2	5	1	2
6352	7364	FxaC_17g22540	FxaC_17g22540.t1	TALONG000006352	TALONT000007364	6	2818	Known	Known	None	2	1	0	1	1	0	0	0	1	9	2	4
6354	7366	FxaC_17g22590	FxaC_17g22590.t1	TALONG000006354	TALONT000007366	6	1002	Known	Known	None	3	3	2	0	0	0	2	1	3	1	1	0
6355	7367	FxaC_17g22610	FxaC_17g22610.t1	TALONG000006355	TALONT000007367	13	2250	Known	Known	None	6	0	2	14	3	12	6	1	1	1	0	0
6356	7368	FxaC_17g22620	FxaC_17g22620.t1	TALONG000006356	TALONT000007368	6	1428	Known	Known	None	20	10	11	12	17	21	13	14	12	4	2	2
6357	7369	FxaC_17g22630	FxaC_17g22630.t1	TALONG000006357	TALONT000007369	7	1794	Known	Known	None	7	3	5	4	3	7	2	2	1	4	2	2
6361	7373	FxaC_17g22670	FxaC_17g22670.t1	TALONG000006361	TALONT000007373	5	1311	Known	Known	None	0	2	2	3	6	1	3	4	5	0	5	1
6363	7375	FxaC_17g22700	FxaC_17g22700.t1	TALONG000006363	TALONT000007375	2	1008	Known	Known	None	2	3	0	0	0	0	0	0	0	9	5	9
6365	7378	FxaC_17g22720	FxaC_17g22720.t2	TALONG000006365	TALONT000007378	6	1259	Known	Known	None	3	3	3	2	0	0	3	5	5	7	2	1
6365	7379	FxaC_17g22720	FxaC_17g22720.t3	TALONG000006365	TALONT000007379	6	1133	Known	Known	None	5	0	3	1	0	0	5	3	0	2	0	0
6369	7385	FxaC_17g22760	FxaC_17g22760.t1	TALONG000006369	TALONT000007385	4	1802	Known	Known	None	0	6	1	4	3	3	3	1	1	3	0	2
6371	7387	FxaC_17g22780	FxaC_17g22780.t1	TALONG000006371	TALONT000007387	10	1394	Known	Known	None	17	10	10	7	7	4	14	12	9	17	11	8
6381	7405	FxaC_17g22861	FxaC_17g22861.t1	TALONG000006381	TALONT000007405	5	1336	Known	Known	None	9	3	0	3	4	1	3	8	1	16	17	13
6383	7407	FxaC_17g22900	FxaC_17g22900.t1	TALONG000006383	TALONT000007407	1	243	Known	Known	None	30	43	105	144	186	156	278	187	192	145	99	129
6384	7408	FxaC_17g22910	FxaC_17g22910.t1	TALONG000006384	TALONT000007408	9	3512	Known	Known	None	9	9	7	42	30	26	18	12	9	63	35	82
6388	7412	FxaC_17g22940	FxaC_17g22940.t1	TALONG000006388	TALONT000007412	7	1821	Known	Known	None	38	29	35	132	147	133	160	83	71	22	13	20
6389	7413	FxaC_17g22950	FxaC_17g22950.t1	TALONG000006389	TALONT000007413	1	1903	Known	Known	None	3	6	5	5	2	7	7	5	7	14	8	8
6391	7415	FxaC_17g22970	FxaC_17g22970.t1	TALONG000006391	TALONT000007415	1	2090	Known	Known	None	24	26	36	6	5	6	34	26	22	113	35	69
6392	7416	FxaC_17g22990	FxaC_17g22990.t1	TALONG000006392	TALONT000007416	4	760	Known	Known	None	370	490	638	569	765	616	782	631	867	533	371	374
6395	7420	FxaC_17g23020	FxaC_17g23020.t1	TALONG000006395	TALONT000007420	4	1208	Known	Known	None	10	9	12	6	11	7	18	5	9	6	7	4
6396	7421	FxaC_17g23030	FxaC_17g23030.t1	TALONG000006396	TALONT000007421	4	1661	Known	Known	None	2	3	1	3	3	4	1	1	3	3	0	1
6397	7423	FxaC_17g23040	FxaC_17g23040.t1	TALONG000006397	TALONT000007423	7	1674	Known	Known	None	4	0	0	0	2	0	1	4	4	1	2	0
6401	7428	FxaC_17g23091	FxaC_17g23091.t1	TALONG000006401	TALONT000007428	4	873	Known	Known	None	294	228	317	228	333	363	466	401	447	253	121	182
6403	7430	FxaC_17g23110	FxaC_17g23110.t1	TALONG000006403	TALONT000007430	1	1385	Known	Known	None	3	7	4	4	1	6	5	11	7	9	29	3
6412	7443	FxaC_17g23220	FxaC_17g23220.t1	TALONG000006412	TALONT000007443	7	2196	Known	Known	None	4	0	2	7	5	2	1	0	0	1	0	1
6414	7446	FxaC_17g23240	FxaC_17g23240.t1	TALONG000006414	TALONT000007446	6	1052	Known	Known	None	31	37	33	21	22	18	18	25	29	54	35	53
6420	7456	FxaC_17g23310	FxaC_17g23310.t1	TALONG000006420	TALONT000007456	3	1616	Known	Known	None	154	267	154	160	40	64	163	261	97	13	541	43
6423	7459	FxaC_17g23340	FxaC_17g23340.t1	TALONG000006423	TALONT000007459	3	1117	Known	Known	None	75	91	80	60	102	95	100	97	89	126	63	69
6424	7460	FxaC_17g23350	FxaC_17g23350.t1	TALONG000006424	TALONT000007460	5	1385	Known	Known	None	7	2	1	9	3	6	7	1	5	5	4	2
6425	7461	FxaC_17g23351	FxaC_17g23351.t1	TALONG000006425	TALONT000007461	10	1690	Known	Known	None	5	1	2	4	4	1	1	3	1	0	5	0
6428	7467	FxaC_17g23380	FxaC_17g23380.t1	TALONG000006428	TALONT000007467	5	995	Known	Known	None	58	75	105	82	98	119	115	100	131	78	79	77
6432	7472	FxaC_17g23430	FxaC_17g23430.t1	TALONG000006432	TALONT000007472	6	876	Known	Known	None	2858	2403	2973	2691	3631	3926	3565	2433	3537	2336	1584	1855
6434	7474	FxaC_17g23440	FxaC_17g23440.t1	TALONG000006434	TALONT000007474	4	2600	Known	Known	None	23	28	28	18	18	14	31	25	27	11	10	13
6446	7488	FxaC_17g23580	FxaC_17g23580.t1	TALONG000006446	TALONT000007488	3	1930	Known	Known	None	2	4	2	6	13	8	3	3	4	1	5	1
6448	7490	FxaC_17g23610	FxaC_17g23610.t1	TALONG000006448	TALONT000007490	2	2242	Known	Known	None	28	39	111	103	25	58	38	44	53	22	15	20
6449	7491	FxaC_17g23630	FxaC_17g23630.t1	TALONG000006449	TALONT000007491	2	1314	Known	Known	None	41	22	118	250	318	151	233	185	296	56	3	23
6450	7492	FxaC_17g23640	FxaC_17g23640.t1	TALONG000006450	TALONT000007492	1	1164	Known	Known	None	1	1	1	1	6	1	2	2	0	0	0	0
6453	7495	FxaC_17g23660	FxaC_17g23660.t1	TALONG000006453	TALONT000007495	1	324	Known	Known	None	169	143	236	311	487	409	385	258	373	105	66	77
6456	7498	FxaC_17g23710	FxaC_17g23710.t1	TALONG000006456	TALONT000007498	5	2740	Known	Known	None	4	3	5	1	2	5	1	7	14	7	1	9
6461	7507	FxaC_17g23800	FxaC_17g23800.t1	TALONG000006461	TALONT000007507	2	818	Known	Known	None	151	234	249	180	295	251	357	292	350	249	195	173
6471	7517	FxaC_17g23920	FxaC_17g23920.t1	TALONG000006471	TALONT000007517	5	954	Known	Known	None	2	2	2	1	0	1	6	3	1	1	3	0
6472	7518	FxaC_17g23930	FxaC_17g23930.t1	TALONG000006472	TALONT000007518	4	705	Known	Known	None	12	14	18	12	29	35	19	15	23	13	8	6
6473	7520	FxaC_17g23940	FxaC_17g23940.t2	TALONG000006473	TALONT000007520	7	2023	Known	Known	None	1	0	0	3	3	5	1	2	0	1	0	1
6479	7527	FxaC_17g24030	FxaC_17g24030.t1	TALONG000006479	TALONT000007527	10	1695	Known	Known	None	17	15	9	14	18	12	24	8	1	11	3	19
6480	7528	FxaC_17g24040	FxaC_17g24040.t1	TALONG000006480	TALONT000007528	5	1780	Known	Known	None	17	11	11	9	10	12	0	2	6	2	1	3
6481	7530	FxaC_17g24090	FxaC_17g24090.t1	TALONG000006481	TALONT000007530	6	1963	Known	Known	None	114	42	65	273	225	178	209	117	89	21	10	14
6490	7541	FxaC_17g24190	FxaC_17g24190.t1	TALONG000006490	TALONT000007541	2	1260	Known	Known	None	8	6	14	13	23	27	16	10	18	10	13	10
6491	7542	FxaC_17g24180	FxaC_17g24180.t1	TALONG000006491	TALONT000007542	2	1289	Known	Known	None	12	11	14	21	15	35	23	24	26	6	3	9
6491	7543	FxaC_17g24180	FxaC_17g24180.t2	TALONG000006491	TALONT000007543	2	1262	Known	Known	None	11	1	16	16	26	31	32	20	18	3	5	4
6494	7546	FxaC_17g24220	FxaC_17g24220.t1	TALONG000006494	TALONT000007546	8	1241	Known	Known	None	24	7	20	16	15	31	14	8	6	18	14	22
6498	7550	FxaC_17g24280	FxaC_17g24280.t1	TALONG000006498	TALONT000007550	7	993	Known	Known	None	1	0	2	2	3	3	0	1	3	7	0	1
6498	7551	FxaC_17g24280	FxaC_17g24280.t2	TALONG000006498	TALONT000007551	6	1083	Known	Known	None	20	19	20	39	52	42	41	21	20	27	23	32
6503	7560	FxaC_17g24360	FxaC_17g24360.t1	TALONG000006503	TALONT000007560	1	919	Known	Known	None	2	5	1	0	0	0	1	2	5	39	4	21
6505	7562	FxaC_17g24380	FxaC_17g24380.t1	TALONG000006505	TALONT000007562	6	733	Known	Known	None	54	45	67	33	54	81	64	42	63	36	36	30
6507	7564	FxaC_17g24400	FxaC_17g24400.t1	TALONG000006507	TALONT000007564	5	922	Known	Known	None	9	16	26	28	31	40	33	21	15	18	13	14
6511	7568	FxaC_17g24450	FxaC_17g24450.t1	TALONG000006511	TALONT000007568	1	951	Known	Known	None	0	5	0	3	0	1	1	1	0	8	7	3
6514	7571	FxaC_17g24620	FxaC_17g24620.t1	TALONG000006514	TALONT000007571	6	816	Known	Known	None	43	42	52	79	91	81	85	54	86	30	53	27
6516	7573	FxaC_17g24640	FxaC_17g24640.t1	TALONG000006516	TALONT000007573	5	1025	Known	Known	None	21	16	16	29	31	29	42	19	25	16	9	8
6523	7583	FxaC_17g24710	FxaC_17g24710.t1	TALONG000006523	TALONT000007583	5	1232	Known	Known	None	22	12	14	23	33	30	30	24	27	21	6	10
6530	7591	FxaC_17g24800	FxaC_17g24800.t1	TALONG000006530	TALONT000007591	3	815	Known	Known	None	3	1	1	3	7	8	4	1	4	2	0	0
6532	7593	FxaC_17g24850	FxaC_17g24850.t1	TALONG000006532	TALONT000007593	7	2024	Known	Known	None	18	5	16	103	94	53	83	28	27	0	3	4
6533	7594	FxaC_17g24860	FxaC_17g24860.t1	TALONG000006533	TALONT000007594	1	1798	Known	Known	None	2	2	1	1	0	2	8	2	1	6	8	0
6543	7608	FxaC_17g25040	FxaC_17g25040.t1	TALONG000006543	TALONT000007608	1	756	Known	Known	None	42	38	35	40	47	26	66	54	53	21	15	27
6545	7610	FxaC_17g25060	FxaC_17g25060.t1	TALONG000006545	TALONT000007610	4	927	Known	Known	None	1324	904	1295	1290	1725	2074	1612	1073	1530	604	433	459
6549	7622	FxaC_17g25100	FxaC_17g25100.t1	TALONG000006549	TALONT000007622	7	1617	Known	Known	None	6	5	2	4	3	2	1	3	1	2	3	2
6554	7630	FxaC_17g25160	FxaC_17g25160.t1	TALONG000006554	TALONT000007630	7	2701	Known	Known	None	7	1	2	0	0	0	2	0	2	10	1	2
6563	7639	FxaC_17g25280	FxaC_17g25280.t1	TALONG000006563	TALONT000007639	10	1354	Known	Known	None	8	6	7	16	11	11	15	12	11	1	4	9
6581	7657	FxaC_17g25530	FxaC_17g25530.t1	TALONG000006581	TALONT000007657	11	1376	Known	Known	None	6	5	11	9	11	8	8	7	7	4	2	6
6588	7664	FxaC_17g25600	FxaC_17g25600.t1	TALONG000006588	TALONT000007664	3	1652	Known	Known	None	17	9	9	12	22	16	32	24	12	8	3	8
6590	7667	FxaC_17g25620	FxaC_17g25620.t1	TALONG000006590	TALONT000007667	11	1315	Known	Known	None	12	21	20	40	50	41	20	28	27	8	9	8
6594	7671	FxaC_17g25660	FxaC_17g25660.t1	TALONG000006594	TALONT000007671	3	2736	Known	Known	None	6	6	7	11	17	20	11	11	10	9	1	4
6595	7672	FxaC_17g25690	FxaC_17g25690.t1	TALONG000006595	TALONT000007672	4	1788	Known	Known	None	16	20	9	1	2	1	1	6	0	21	17	47
6600	7677	FxaC_17g25740	FxaC_17g25740.t1	TALONG000006600	TALONT000007677	1	2325	Known	Known	None	6	11	11	5	0	0	10	3	6	5	5	2
6604	7682	FxaC_17g25790	FxaC_17g25790.t1	TALONG000006604	TALONT000007682	6	3075	Known	Known	None	8	6	5	26	15	11	9	4	9	23	8	10
6606	7685	FxaC_17g25810	FxaC_17g25810.t1	TALONG000006606	TALONT000007685	1	2745	Known	Known	None	8	5	7	7	6	4	8	9	4	2	2	0
6613	7693	FxaC_17g25940	FxaC_17g25940.t1	TALONG000006613	TALONT000007693	5	1325	Known	Known	None	4	5	4	9	5	6	5	2	6	8	4	3
6613	7695	FxaC_17g25940	FxaC_17g25940.t3	TALONG000006613	TALONT000007695	4	1917	Known	Known	None	10	5	4	5	7	12	4	5	7	2	1	3
6613	7697	FxaC_17g25940	FxaC_17g25940.t5	TALONG000006613	TALONT000007697	5	1786	Known	Known	None	1	0	0	1	3	2	0	1	2	4	1	1
6616	7701	FxaC_17g25970	FxaC_17g25970.t1	TALONG000006616	TALONT000007701	1	1778	Known	Known	None	8	2	6	3	2	7	14	17	19	3	3	2
6619	7704	FxaC_17g26030	FxaC_17g26030.t1	TALONG000006619	TALONT000007704	1	825	Known	Known	None	5	4	3	2	1	1	4	1	5	3	3	2
6620	7705	FxaC_17g26040	FxaC_17g26040.t1	TALONG000006620	TALONT000007705	9	2375	Known	Known	None	26	11	31	43	29	44	31	24	24	14	7	15
6620	7706	FxaC_17g26040	FxaC_17g26040.t2	TALONG000006620	TALONT000007706	9	1362	Known	Known	None	3	0	3	6	5	7	5	6	5	3	1	5
6637	7733	FxaC_17g26240	FxaC_17g26240.t1	TALONG000006637	TALONT000007733	2	906	Known	Known	None	110	131	126	126	133	98	200	158	169	99	84	90
6638	7734	FxaC_17g26250	FxaC_17g26250.t1	TALONG000006638	TALONT000007734	4	680	Known	Known	None	4	5	3	8	10	1	12	7	4	11	1	17
6640	7736	FxaC_17g26280	FxaC_17g26280.t1	TALONG000006640	TALONT000007736	7	1705	Known	Known	None	57	29	40	41	52	76	72	30	50	12	9	22
6642	7738	FxaC_17g26300	FxaC_17g26300.t1	TALONG000006642	TALONT000007738	1	276	Known	Known	None	3	2	1	1	2	1	2	0	1	4	0	4
6652	7751	FxaC_17g26410	FxaC_17g26410.t1	TALONG000006652	TALONT000007751	2	1463	Known	Known	None	0	0	3	1	2	1	3	5	1	5	1	3
6656	7755	FxaC_17g26460	FxaC_17g26460.t1	TALONG000006656	TALONT000007755	7	1706	Known	Known	None	0	0	2	5	5	1	0	0	0	3	0	0
6659	7758	FxaC_17g26500	FxaC_17g26500.t1	TALONG000006659	TALONT000007758	8	1236	Known	Known	None	3	3	7	11	15	8	20	8	13	0	0	1
6664	7763	FxaC_17g26560	FxaC_17g26560.t1	TALONG000006664	TALONT000007763	3	1235	Known	Known	None	47	50	57	63	74	82	71	64	88	39	18	29
6666	7765	FxaC_17g26600	FxaC_17g26600.t1	TALONG000006666	TALONT000007765	1	849	Known	Known	None	5	3	4	2	5	3	2	0	7	0	0	1
6667	7766	FxaC_17g26610	FxaC_17g26610.t1	TALONG000006667	TALONT000007766	16	2142	Known	Known	None	6	4	2	6	4	8	1	1	0	2	0	4
6668	7767	FxaC_17g26630	FxaC_17g26630.t1	TALONG000006668	TALONT000007767	12	1909	Known	Known	None	14	12	5	11	9	14	12	5	1	1	2	8
6671	7770	FxaC_17g26651	FxaC_17g26651.t1	TALONG000006671	TALONT000007770	4	1869	Known	Known	None	1	1	4	7	1	4	3	2	0	1	1	0
6672	7771	FxaC_17g26670	FxaC_17g26670.t1	TALONG000006672	TALONT000007771	3	1256	Known	Known	None	83	76	81	23	38	22	89	50	66	115	61	93
6673	7772	FxaC_17g26680	FxaC_17g26680.t1	TALONG000006673	TALONT000007772	9	1843	Known	Known	None	13	8	5	0	0	0	1	3	0	6	6	9
6679	7778	FxaC_17g26750	FxaC_17g26750.t1	TALONG000006679	TALONT000007778	1	2468	Known	Known	None	5	4	8	7	14	7	9	4	8	7	7	5
6680	7779	FxaC_17g26760	FxaC_17g26760.t1	TALONG000006680	TALONT000007779	8	868	Known	Known	None	0	7	7	5	7	10	15	13	3	16	6	6
6689	7790	FxaC_17g26900	FxaC_17g26900.t1	TALONG000006689	TALONT000007790	4	1526	Known	Known	None	8	3	18	3	1	0	2	7	7	17	0	17
6691	7792	FxaC_17g26920	FxaC_17g26920.t1	TALONG000006691	TALONT000007792	5	1939	Known	Known	None	9	2	3	19	11	11	10	3	4	0	2	4
6693	7795	FxaC_17g26930	FxaC_17g26930.t2	TALONG000006693	TALONT000007795	5	1645	Known	Known	None	28	18	13	27	22	17	28	27	22	23	4	18
6694	7796	FxaC_17g26940	FxaC_17g26940.t1	TALONG000006694	TALONT000007796	9	1579	Known	Known	None	13	13	17	40	41	43	36	27	11	15	7	10
6698	7801	FxaC_17g26980	FxaC_17g26980.t1	TALONG000006698	TALONT000007801	9	1343	Known	Known	None	5	4	5	58	49	113	21	14	13	13	5	8
6704	7809	FxaC_17g27050	FxaC_17g27050.t1	TALONG000006704	TALONT000007809	10	924	Known	Known	None	59	59	45	45	82	93	89	64	57	45	52	36
6704	7810	FxaC_17g27050	FxaC_17g27050.t2	TALONG000006704	TALONT000007810	10	930	Known	Known	None	44	43	45	66	70	52	50	46	56	53	43	45
6714	7827	FxaC_17g27220	FxaC_17g27220.t1	TALONG000006714	TALONT000007827	6	1347	Known	Known	None	34	17	40	70	87	80	73	52	40	16	12	3
6718	7831	FxaC_17g27250	FxaC_17g27250.t1	TALONG000006718	TALONT000007831	3	1332	Known	Known	None	5	5	3	9	5	6	5	6	9	3	3	3
6719	7832	FxaC_17g27260	FxaC_17g27260.t2	TALONG000006719	TALONT000007832	5	1602	Known	Known	None	4	4	1	15	14	16	4	9	3	7	3	6
6719	7833	FxaC_17g27260	FxaC_17g27260.t1	TALONG000006719	TALONT000007833	5	1628	Known	Known	None	10	7	3	1	1	6	2	1	2	3	2	1
6721	7835	FxaC_17g27290	FxaC_17g27290.t1	TALONG000006721	TALONT000007835	5	789	Known	Known	None	801	706	1207	1102	1503	1852	1458	882	1410	456	496	348
6726	7840	FxaC_17g27340	FxaC_17g27340.t1	TALONG000006726	TALONT000007840	10	1636	Known	Known	None	5	4	1	3	1	3	1	0	1	1	2	2
6730	7844	FxaC_17g27400	FxaC_17g27400.t1	TALONG000006730	TALONT000007844	3	1112	Known	Known	None	0	2	3	3	7	1	3	1	6	3	0	2
6731	7845	FxaC_17g27410	FxaC_17g27410.t1	TALONG000006731	TALONT000007845	4	2671	Known	Known	None	7	6	6	0	0	0	0	7	0	15	4	24
6733	7847	FxaC_17g27430	FxaC_17g27430.t1	TALONG000006733	TALONT000007847	8	1775	Known	Known	None	3	2	3	11	3	1	5	3	1	1	0	2
6738	7852	FxaC_17g27490	FxaC_17g27490.t1	TALONG000006738	TALONT000007852	2	1724	Known	Known	None	19	37	32	7	15	8	12	18	15	31	18	36
6741	7855	FxaC_17g27540	FxaC_17g27540.t1	TALONG000006741	TALONT000007855	4	2449	Known	Known	None	33	12	9	44	31	30	21	27	21	7	9	14
6747	7861	FxaC_17g27630	FxaC_17g27630.t1	TALONG000006747	TALONT000007861	2	2166	Known	Known	None	54	33	34	63	62	74	63	41	46	29	15	17
6755	7869	FxaC_17g27740	FxaC_17g27740.t1	TALONG000006755	TALONT000007869	1	492	Known	Known	None	4	4	0	0	0	1	0	0	1	33	11	15
6756	7870	FxaC_17g27750	FxaC_17g27750.t1	TALONG000006756	TALONT000007870	1	1380	Known	Known	None	2	0	1	0	0	0	1	0	0	12	4	14
6762	7876	FxaC_17g27820	FxaC_17g27820.t1	TALONG000006762	TALONT000007876	5	888	Known	Known	None	10	5	8	13	23	27	26	14	23	12	5	9
6767	7882	FxaC_17g27880	FxaC_17g27880.t1	TALONG000006767	TALONT000007882	6	4090	Known	Known	None	35	32	36	52	57	70	47	48	37	38	15	33
6769	7884	FxaC_17g27910	FxaC_17g27910.t2	TALONG000006769	TALONT000007884	5	1724	Known	Known	None	10	9	8	3	1	2	19	8	15	6	3	3
6778	7895	FxaC_17g28010	FxaC_17g28010.t1	TALONG000006778	TALONT000007895	1	1962	Known	Known	None	37	23	43	38	65	111	104	50	47	18	16	3
6779	7897	FxaC_17g28020	FxaC_17g28020.t1	TALONG000006779	TALONT000007897	5	948	Known	Known	None	53	64	94	107	141	129	151	106	107	71	39	33
6780	7898	FxaC_17g28021	FxaC_17g28021.t1	TALONG000006780	TALONT000007898	4	1094	Known	Known	None	4	9	11	2	3	5	11	6	11	4	2	2
6783	7901	FxaC_17g28050	FxaC_17g28050.t1	TALONG000006783	TALONT000007901	1	475	Known	Known	None	349	375	436	459	605	599	700	536	696	374	271	358
6786	7904	FxaC_17g28080	FxaC_17g28080.t1	TALONG000006786	TALONT000007904	7	2621	Known	Known	None	6	2	5	0	3	0	3	2	2	9	0	8
6790	7908	FxaC_17g28130	FxaC_17g28130.t1	TALONG000006790	TALONT000007908	1	1363	Known	Known	None	1877	2799	2131	515	613	562	1541	1500	1987	3437	1735	2506
6791	7909	FxaC_17g28150	FxaC_17g28150.t1	TALONG000006791	TALONT000007909	7	1408	Known	Known	None	36	15	16	54	56	47	39	31	27	15	18	7
6800	7918	FxaC_17g28260	FxaC_17g28260.t1	TALONG000006800	TALONT000007918	3	594	Known	Known	None	828	894	1042	1096	1491	1556	1490	1105	1267	779	1036	610
6804	7922	FxaC_17g28310	FxaC_17g28310.t1	TALONG000006804	TALONT000007922	1	1632	Known	Known	None	3	10	6	6	3	8	14	11	3	9	11	4
6817	7935	FxaC_17g28480	FxaC_17g28480.t1	TALONG000006817	TALONT000007935	2	1674	Known	Known	None	3	2	3	8	8	11	1	4	2	2	0	0
6820	7938	FxaC_17g28510	FxaC_17g28510.t1	TALONG000006820	TALONT000007938	10	1973	Known	Known	None	2	3	1	1	1	0	1	1	1	4	2	1
6825	7944	FxaC_17g28570	FxaC_17g28570.t1	TALONG000006825	TALONT000007944	4	688	Known	Known	None	81	87	81	5	2	2	43	40	67	324	125	200
6826	7945	FxaC_17g28580	FxaC_17g28580.t1	TALONG000006826	TALONT000007945	7	1718	Known	Known	None	18	10	8	25	12	15	14	14	7	11	7	9
6828	7947	FxaC_17g28600	FxaC_17g28600.t1	TALONG000006828	TALONT000007947	1	2636	Known	Known	None	3	4	1	0	3	0	8	2	4	2	2	0
6838	7957	FxaC_17g28800	FxaC_17g28800.t1	TALONG000006838	TALONT000007957	6	1720	Known	Known	None	3	3	1	2	3	4	3	6	0	1	3	0
6839	7958	FxaC_17g28810	FxaC_17g28810.t1	TALONG000006839	TALONT000007958	6	2208	Known	Known	None	7	2	8	0	2	2	3	0	2	33	13	19
6841	7960	FxaC_17g28840	FxaC_17g28840.t1	TALONG000006841	TALONT000007960	2	672	Known	Known	None	25	26	99	128	66	194	225	270	213	14	86	2
6842	7961	FxaC_17g28850	FxaC_17g28850.t1	TALONG000006842	TALONT000007961	2	951	Known	Known	None	75	61	78	107	103	149	108	95	104	55	34	52
6845	7964	FxaC_17g28920	FxaC_17g28920.t1	TALONG000006845	TALONT000007964	13	2013	Known	Known	None	6	4	3	9	5	12	13	8	1	4	0	4
6846	7965	FxaC_17g28940	FxaC_17g28940.t1	TALONG000006846	TALONT000007965	9	1558	Known	Known	None	1	2	3	0	1	1	4	4	3	5	1	4
6855	7974	FxaC_17g29060	FxaC_17g29060.t1	TALONG000006855	TALONT000007974	1	1636	Known	Known	None	10	14	22	11	16	18	33	27	21	14	32	14
6856	7975	FxaC_17g29070	FxaC_17g29070.t1	TALONG000006856	TALONT000007975	5	1885	Known	Known	None	2	3	4	7	6	3	0	2	4	7	2	1
6861	7980	FxaC_17g29130	FxaC_17g29130.t1	TALONG000006861	TALONT000007980	1	627	Known	Known	None	4	21	6	2	2	1	6	11	10	3	50	10
6865	7984	FxaC_17g29200	FxaC_17g29200.t1	TALONG000006865	TALONT000007984	3	1502	Known	Known	None	7	8	3	4	11	7	12	13	8	7	11	6
6866	7987	FxaC_17g29210	FxaC_17g29210.t1	TALONG000006866	TALONT000007987	1	967	Known	Known	None	2	1	1	35	36	32	22	24	18	0	0	0
6867	7988	FxaC_17g29230	FxaC_17g29230.t1	TALONG000006867	TALONT000007988	1	3409	Known	Known	None	4	4	4	7	6	5	9	5	8	7	8	7
6870	7991	FxaC_17g29280	FxaC_17g29280.t1	TALONG000006870	TALONT000007991	7	1845	Known	Known	None	28	4	4	33	22	24	18	14	10	2	6	5
6873	7994	FxaC_17g29310	FxaC_17g29310.t1	TALONG000006873	TALONT000007994	1	1322	Known	Known	None	4	7	2	0	0	0	0	1	1	15	6	6
6874	7996	FxaC_17g29320	FxaC_17g29320.t1	TALONG000006874	TALONT000007996	1	1483	Known	Known	None	19	12	5	0	0	0	4	1	2	16	6	2
6877	8000	FxaC_17g29370	FxaC_17g29370.t1	TALONG000006877	TALONT000008000	2	1454	Known	Known	None	1	1	4	1	1	2	2	1	3	7	1	3
6879	8002	FxaC_17g29400	FxaC_17g29400.t1	TALONG000006879	TALONT000008002	1	669	Known	Known	None	1	2	9	5	17	14	14	14	16	4	3	16
6883	8006	FxaC_17g29480	FxaC_17g29480.t1	TALONG000006883	TALONT000008006	4	1500	Known	Known	None	48	36	50	172	193	213	105	101	80	38	16	20
6885	8008	FxaC_17g29471	FxaC_17g29471.t1	TALONG000006885	TALONT000008008	1	2459	Known	Known	None	0	1	4	2	2	0	3	1	0	1	0	1
6889	8014	FxaC_17g29570	FxaC_17g29570.t1	TALONG000006889	TALONT000008014	3	1158	Known	Known	None	9	4	6	2	5	2	14	11	13	8	1	5
6911	8042	FxaC_17g29840	FxaC_17g29840.t2	TALONG000006911	TALONT000008042	5	1215	Known	Known	None	6	10	5	12	4	6	10	1	7	3	3	5
6913	8044	FxaC_17g29860	FxaC_17g29860.t1	TALONG000006913	TALONT000008044	6	1994	Known	Known	None	9	6	5	6	4	9	6	7	5	2	2	4
6914	8045	FxaC_17g29870	FxaC_17g29870.t1	TALONG000006914	TALONT000008045	4	1442	Known	Known	None	0	0	1	4	4	3	1	4	2	1	3	2
6926	8058	FxaC_17g30020	FxaC_17g30020.t1	TALONG000006926	TALONT000008058	4	1464	Known	Known	None	8	20	30	19	28	35	43	28	44	17	6	9
6937	8069	FxaC_17g30160	FxaC_17g30160.t1	TALONG000006937	TALONT000008069	1	412	Known	Known	None	1	0	5	4	1	1	6	4	9	0	0	0
6946	8079	FxaC_17g30260	FxaC_17g30260.t1	TALONG000006946	TALONT000008079	1	407	Known	Known	None	0	1	34	2	7	13	13	13	8	0	1	0
6950	8083	FxaC_17g30310	FxaC_17g30310.t1	TALONG000006950	TALONT000008083	1	414	Known	Known	None	0	1	13	10	3	3	11	6	17	0	0	0
6953	8086	FxaC_17g30350	FxaC_17g30350.t1	TALONG000006953	TALONT000008086	3	1168	Known	Known	None	40	53	62	16	43	20	23	41	31	64	33	50
6954	8087	FxaC_17g30360	FxaC_17g30360.t1	TALONG000006954	TALONT000008087	2	1432	Known	Known	None	6	1	7	2	6	2	7	4	5	1	2	3
6978	8113	FxaC_17g30680	FxaC_17g30680.t1	TALONG000006978	TALONT000008113	7	1521	Known	Known	None	25	13	11	27	51	37	25	23	25	11	9	17
6996	8132	FxaC_17g30910	FxaC_17g30910.t1	TALONG000006996	TALONT000008132	4	1119	Known	Known	None	6	5	8	3	1	6	4	5	5	6	5	5
6997	8133	FxaC_17g30920	FxaC_17g30920.t1	TALONG000006997	TALONT000008133	7	1047	Known	Known	None	3	4	1	4	6	10	2	10	11	3	1	2
6997	8134	FxaC_17g30920	FxaC_17g30920.t2	TALONG000006997	TALONT000008134	7	1049	Known	Known	None	2	0	1	3	3	6	3	9	11	2	2	2
7007	8144	FxaC_17g31040	FxaC_17g31040.t1	TALONG000007007	TALONT000008144	6	1654	Known	Known	None	10	3	7	7	8	7	11	4	7	5	1	3
7008	8145	FxaC_17g31060	FxaC_17g31060.t1	TALONG000007008	TALONT000008145	3	1096	Known	Known	None	2	4	1	3	4	5	2	2	6	1	1	1
7019	8156	FxaC_17g31220	FxaC_17g31220.t1	TALONG000007019	TALONT000008156	12	1301	Known	Known	None	5	2	1	0	1	5	7	0	0	1	1	0
7020	8157	FxaC_17g31230	FxaC_17g31230.t1	TALONG000007020	TALONT000008157	5	2024	Known	Known	None	3	2	4	0	0	0	2	1	1	14	3	14
7026	8163	FxaC_17g31300	FxaC_17g31300.t1	TALONG000007026	TALONT000008163	4	1142	Known	Known	None	2	2	4	1	0	2	4	1	3	1	2	0
7039	8176	FxaC_17g31460	FxaC_17g31460.t1	TALONG000007039	TALONT000008176	1	2968	Known	Known	None	3	1	5	4	5	2	5	8	4	3	2	0
7045	8182	FxaC_17g31540	FxaC_17g31540.t1	TALONG000007045	TALONT000008182	7	2029	Known	Known	None	1	2	0	3	3	3	4	3	7	4	4	2
7046	8183	FxaC_17g31550	FxaC_17g31550.t1	TALONG000007046	TALONT000008183	6	1331	Known	Known	None	18	4	10	11	12	20	7	9	13	7	7	3
7049	8186	FxaC_17g31610	FxaC_17g31610.t1	TALONG000007049	TALONT000008186	2	1599	Known	Known	None	4	5	1	0	1	0	2	0	5	7	5	7
7073	8211	FxaC_17g31880	FxaC_17g31880.t2	TALONG000007073	TALONT000008211	4	1060	Known	Known	None	138	130	133	111	138	150	158	117	191	114	88	83
7073	8212	FxaC_17g31880	FxaC_17g31880.t1	TALONG000007073	TALONT000008212	4	1074	Known	Known	None	33	41	43	43	55	53	61	31	50	29	41	31
7075	8214	FxaC_17g31910	FxaC_17g31910.t1	TALONG000007075	TALONT000008214	4	1120	Known	Known	None	16	4	13	26	16	32	22	14	17	15	7	13
7076	8215	FxaC_17g31920	FxaC_17g31920.t1	TALONG000007076	TALONT000008215	3	905	Known	Known	None	1	0	1	1	3	7	2	0	2	6	2	1
7082	8222	FxaC_17g31980	FxaC_17g31980.t1	TALONG000007082	TALONT000008222	2	1572	Known	Known	None	27	33	37	25	43	45	63	35	64	16	11	20
7086	8226	FxaC_17g32020	FxaC_17g32020.t1	TALONG000007086	TALONT000008226	2	1482	Known	Known	None	9	3	5	8	1	3	3	5	2	1	5	2
7095	8235	FxaC_17g32130	FxaC_17g32130.t1	TALONG000007095	TALONT000008235	7	1161	Known	Known	None	120	91	127	146	186	143	127	123	114	95	71	17
7096	8236	FxaC_17g32140	FxaC_17g32140.t1	TALONG000007096	TALONT000008236	6	1282	Known	Known	None	5	0	7	7	1	4	5	2	1	1	1	4
7100	8240	FxaC_17g32190	FxaC_17g32190.t1	TALONG000007100	TALONT000008240	2	1316	Known	Known	None	49	74	29	9	9	3	25	27	35	95	46	72
7102	8242	FxaC_17g32210	FxaC_17g32210.t1	TALONG000007102	TALONT000008242	4	1025	Known	Known	None	5	6	11	4	6	8	7	7	4	4	3	5
7109	8249	FxaC_17g32320	FxaC_17g32320.t1	TALONG000007109	TALONT000008249	5	1422	Known	Known	None	6	1	2	12	5	7	9	4	5	4	4	5
7112	8253	FxaC_17g32350	FxaC_17g32350.t1	TALONG000007112	TALONT000008253	5	1324	Known	Known	None	3	3	1	4	0	3	5	2	2	1	3	3
7113	8254	FxaC_17g32360	FxaC_17g32360.t1	TALONG000007113	TALONT000008254	2	1727	Known	Known	None	12	15	9	5	12	9	9	6	12	21	19	17
7117	8259	FxaC_17g32400	FxaC_17g32400.t2	TALONG000007117	TALONT000008259	5	1898	Known	Known	None	11	7	8	8	19	21	14	7	14	18	2	8
7120	8262	FxaC_17g32440	FxaC_17g32440.t1	TALONG000007120	TALONT000008262	4	516	Known	Known	None	621	868	1015	932	1445	1233	1411	1102	1438	664	689	444
7121	8263	FxaC_17g32450	FxaC_17g32450.t1	TALONG000007121	TALONT000008263	4	1779	Known	Known	None	2	4	7	0	5	0	4	1	1	5	0	1
7132	8274	FxaC_17g32570	FxaC_17g32570.t1	TALONG000007132	TALONT000008274	4	516	Known	Known	None	574	850	989	957	1513	1295	1437	1145	1395	610	636	466
7134	8276	FxaC_17g32590	FxaC_17g32590.t1	TALONG000007134	TALONT000008276	3	1640	Known	Known	None	61	25	23	53	57	57	57	37	22	31	16	29
7152	8296	FxaC_17g32790	FxaC_17g32790.t1	TALONG000007152	TALONT000008296	10	1677	Known	Known	None	8	6	3	17	18	31	13	10	3	2	4	4
7154	8299	FxaC_17g32810	FxaC_17g32810.t2	TALONG000007154	TALONT000008299	1	2468	Known	Known	None	19	11	16	32	38	71	42	35	32	13	7	13
7187	8336	FxaC_17g33200	FxaC_17g33200.t1	TALONG000007187	TALONT000008336	3	1472	Known	Known	None	73	65	121	229	229	315	330	272	286	220	133	199
7189	8338	FxaC_17g33220	FxaC_17g33220.t1	TALONG000007189	TALONT000008338	1	1195	Known	Known	None	3	0	4	0	0	1	4	2	6	7	2	2
7197	8347	FxaC_17g33360	FxaC_17g33360.t1	TALONG000007197	TALONT000008347	5	1266	Known	Known	None	12	18	8	45	31	57	31	21	29	13	11	7
7198	8348	FxaC_17g33370	FxaC_17g33370.t1	TALONG000007198	TALONT000008348	1	276	Known	Known	None	2	4	2	0	0	0	0	0	1	6	5	0
7203	8353	FxaC_17g33430	FxaC_17g33430.t1	TALONG000007203	TALONT000008353	3	1075	Known	Known	None	3	0	5	4	9	3	6	8	2	7	10	2
7205	8355	FxaC_17g33460	FxaC_17g33460.t1	TALONG000007205	TALONT000008355	3	1060	Known	Known	None	0	2	3	7	3	15	2	3	6	31	7	13
7230	8384	FxaC_17g33770	FxaC_17g33770.t1	TALONG000007230	TALONT000008384	2	325	Known	Known	None	1	0	13	4	1	1	2	0	0	0	1	0
7236	8390	FxaC_17g33830	FxaC_17g33830.t1	TALONG000007236	TALONT000008390	8	2226	Known	Known	None	45	24	30	38	30	41	46	27	31	26	10	18
7258	8420	FxaC_17g34130	FxaC_17g34130.t1	TALONG000007258	TALONT000008420	8	997	Known	Known	None	95	71	100	77	116	157	95	104	126	113	46	129
7261	8423	FxaC_17g34170	FxaC_17g34170.t1	TALONG000007261	TALONT000008423	5	1647	Known	Known	None	4	18	8	5	0	3	8	9	6	1	30	0
7264	8426	FxaC_17g34290	FxaC_17g34290.t1	TALONG000007264	TALONT000008426	1	1242	Known	Known	None	1	0	0	4	0	6	1	5	0	1	1	0
7265	8427	FxaC_17g34300	FxaC_17g34300.t1	TALONG000007265	TALONT000008427	1	1641	Known	Known	None	10	7	4	16	11	9	11	6	4	1	5	3
7277	8440	FxaC_17g34450	FxaC_17g34450.t1	TALONG000007277	TALONT000008440	7	1588	Known	Known	None	4	3	0	1	1	7	5	4	1	8	0	2
7282	8446	FxaC_17g34530	FxaC_17g34530.t1	TALONG000007282	TALONT000008446	9	1016	Known	Known	None	61	89	94	83	131	149	145	84	131	54	51	40
7282	8447	FxaC_17g34530	FxaC_17g34530.t2	TALONG000007282	TALONT000008447	9	917	Known	Known	None	14	17	34	11	33	18	37	21	36	17	8	17
7306	8475	FxaC_17g34730	FxaC_17g34730.t1	TALONG000007306	TALONT000008475	3	1196	Known	Known	None	114	115	140	93	138	127	129	122	132	150	136	85
7315	8485	FxaC_17g34800	FxaC_17g34800.t1	TALONG000007315	TALONT000008485	10	3213	Known	Known	None	5	2	1	15	10	9	3	4	1	3	0	1
7319	8489	FxaC_17g34880	FxaC_17g34880.t1	TALONG000007319	TALONT000008489	5	1553	Known	Known	None	2	1	1	0	0	0	0	5	2	5	5	6
7334	8508	FxaC_17g35220	FxaC_17g35220.t1	TALONG000007334	TALONT000008508	4	1576	Known	Known	None	6	3	6	0	2	3	4	5	6	6	1	6
7351	8527	FxaC_17g35470	FxaC_17g35470.t1	TALONG000007351	TALONT000008527	3	841	Known	Known	None	49	47	46	31	46	52	61	56	86	39	21	30
7355	8532	FxaC_17g35550	FxaC_17g35550.t2	TALONG000007355	TALONT000008532	1	2047	Known	Known	None	0	6	0	0	0	1	1	0	1	9	5	3
7376	8553	FxaC_17g35940	FxaC_17g35940.t1	TALONG000007376	TALONT000008553	10	1846	Known	Known	None	2	0	0	1	4	5	2	0	1	0	0	0
7379	8556	FxaC_17g35991	FxaC_17g35991.t1	TALONG000007379	TALONT000008556	19	2249	Known	Known	None	4	0	2	7	4	5	1	0	0	0	0	0
7383	8561	FxaC_17g36040	FxaC_17g36040.t2	TALONG000007383	TALONT000008561	3	747	Known	Known	None	2	1	4	1	7	2	1	4	2	0	0	1
7385	8563	FxaC_17g36060	FxaC_17g36060.t1	TALONG000007385	TALONT000008563	2	1941	Known	Known	None	49	40	31	37	58	61	40	36	28	33	23	34
7392	8570	FxaC_17g36160	FxaC_17g36160.t1	TALONG000007392	TALONT000008570	2	1300	Known	Known	None	9	3	9	8	19	6	25	17	11	3	0	0
7397	8575	FxaC_17g36260	FxaC_17g36260.t1	TALONG000007397	TALONT000008575	5	1639	Known	Known	None	18	14	12	20	11	29	28	19	21	11	15	8
7401	8579	FxaC_17g36320	FxaC_17g36320.t1	TALONG000007401	TALONT000008579	1	2143	Known	Known	None	1	0	3	1	0	0	2	4	3	21	2	12
7406	8584	FxaC_17g36390	FxaC_17g36390.t1	TALONG000007406	TALONT000008584	1	1791	Known	Known	None	158	226	275	246	292	276	500	442	407	376	101	321
7409	8587	FxaC_17g36450	FxaC_17g36450.t1	TALONG000007409	TALONT000008587	3	1070	Known	Known	None	54	53	59	32	30	39	65	57	57	71	39	59
7413	8591	FxaC_17g36500	FxaC_17g36500.t1	TALONG000007413	TALONT000008591	1	2976	Known	Known	None	1	1	1	2	0	0	2	5	5	4	2	3
7415	8593	FxaC_17g36520	FxaC_17g36520.t1	TALONG000007415	TALONT000008593	6	740	Known	Known	None	77	75	99	6	7	2	54	59	74	201	103	145
7418	8596	FxaC_17g36550	FxaC_17g36550.t1	TALONG000007418	TALONT000008596	7	1952	Known	Known	None	55	54	76	73	83	112	74	57	92	56	47	61
7419	8597	FxaC_17g36560	FxaC_17g36560.t1	TALONG000007419	TALONT000008597	1	576	Known	Known	None	4	3	4	6	2	10	15	10	9	0	3	1
7423	8602	FxaC_17g36630	FxaC_17g36630.t1	TALONG000007423	TALONT000008602	3	2930	Known	Known	None	3	2	2	8	4	3	1	2	2	2	0	0
7431	8610	FxaC_17g36720	FxaC_17g36720.t1	TALONG000007431	TALONT000008610	10	1900	Known	Known	None	18	20	12	25	18	29	21	14	18	16	9	13
7445	8627	FxaC_17g36890	FxaC_17g36890.t1	TALONG000007445	TALONT000008627	5	2069	Known	Known	None	5	4	3	9	11	12	11	4	2	5	0	0
7447	8629	FxaC_17g36900	FxaC_17g36900.t1	TALONG000007447	TALONT000008629	6	2396	Known	Known	None	19	1	7	17	3	9	11	5	3	6	3	4
7451	8634	FxaC_17g36950	FxaC_17g36950.t1	TALONG000007451	TALONT000008634	11	1482	Known	Known	None	14	9	27	22	24	20	36	13	23	33	28	27
7455	8642	FxaC_17g36971	FxaC_17g36971.t1	TALONG000007455	TALONT000008642	3	900	Known	Known	None	1	1	2	2	1	2	4	1	0	1	0	2
7461	8648	FxaC_17g37050	FxaC_17g37050.t1	TALONG000007461	TALONT000008648	10	1299	Known	Known	None	4	2	8	3	2	0	1	6	8	7	2	1
7466	8655	FxaC_17g37120	FxaC_17g37120.t1	TALONG000007466	TALONT000008655	12	1837	Known	Known	None	7	7	1	14	5	7	11	2	9	21	7	7
7469	8659	FxaC_17g37170	FxaC_17g37170.t1	TALONG000007469	TALONT000008659	15	3317	Known	Known	None	1	0	1	5	6	1	0	0	1	1	1	0
7475	8669	FxaC_17g37220	FxaC_17g37220.t1	TALONG000007475	TALONT000008669	3	649	Known	Known	None	2	9	7	1	6	1	4	3	4	10	0	20
7476	8670	FxaC_17g37240	FxaC_17g37240.t1	TALONG000007476	TALONT000008670	9	1247	Known	Known	None	125	74	109	150	164	232	147	89	125	59	38	57
7478	8672	FxaC_17g37242	FxaC_17g37242.t1	TALONG000007478	TALONT000008672	9	1260	Known	Known	None	19	18	30	30	54	40	36	33	41	32	26	29
7483	8677	FxaC_17g37290	FxaC_17g37290.t1	TALONG000007483	TALONT000008677	5	2027	Known	Known	None	16	4	6	2	0	0	4	5	3	11	4	6
7484	8678	FxaC_17g37300	FxaC_17g37300.t1	TALONG000007484	TALONT000008678	12	1615	Known	Known	None	34	17	18	16	22	19	19	16	11	13	12	12
7495	8691	FxaC_17g37460	FxaC_17g37460.t1	TALONG000007495	TALONT000008691	3	1036	Known	Known	None	139	145	156	165	223	142	221	180	195	120	97	95
7497	8693	FxaC_17g37480	FxaC_17g37480.t1	TALONG000007497	TALONT000008693	6	1757	Known	Known	None	12	5	3	13	17	16	11	4	4	0	8	3
7506	8703	FxaC_17g37580	FxaC_17g37580.t1	TALONG000007506	TALONT000008703	10	1900	Known	Known	None	15	4	11	13	7	10	12	9	4	6	4	7
7510	8707	FxaC_17g37620	FxaC_17g37620.t1	TALONG000007510	TALONT000008707	7	1037	Known	Known	None	43	39	48	40	76	48	74	55	41	44	31	18
7510	8708	FxaC_17g37620	FxaC_17g37620.t2	TALONG000007510	TALONT000008708	7	1168	Known	Known	None	24	16	24	13	28	33	49	43	40	15	21	4
7511	8709	FxaC_17g37630	FxaC_17g37630.t1	TALONG000007511	TALONT000008709	4	1079	Known	Known	None	18	8	13	10	22	33	15	17	21	16	11	13
7512	8710	FxaC_17g37640	FxaC_17g37640.t1	TALONG000007512	TALONT000008710	11	2188	Known	Known	None	7	3	7	7	6	14	10	4	7	6	4	1
7513	8711	FxaC_17g37650	FxaC_17g37650.t1	TALONG000007513	TALONT000008711	6	1004	Known	Known	None	2	3	7	0	4	0	0	1	0	0	1	2
7514	8712	FxaC_17g37660	FxaC_17g37660.t1	TALONG000007514	TALONT000008712	1	1716	Known	Known	None	4	4	6	0	5	9	8	2	4	4	4	3
7516	8714	FxaC_17g37690	FxaC_17g37690.t1	TALONG000007516	TALONT000008714	13	2035	Known	Known	None	3	0	1	3	3	3	4	1	2	5	4	2
7519	8717	FxaC_17g37720	FxaC_17g37720.t1	TALONG000007519	TALONT000008717	4	1546	Known	Known	None	1	2	1	13	20	21	7	1	1	4	7	7
7525	8723	FxaC_17g37790	FxaC_17g37790.t1	TALONG000007525	TALONT000008723	2	2139	Known	Known	None	4	4	3	4	10	11	8	4	6	2	1	1
7529	8727	FxaC_17g37840	FxaC_17g37840.t1	TALONG000007529	TALONT000008727	7	1720	Known	Known	None	50	22	41	65	74	89	67	42	68	27	20	14
7553	8752	FxaC_17g38180	FxaC_17g38180.t1	TALONG000007553	TALONT000008752	4	1571	Known	Known	None	3	0	0	2	2	3	4	2	1	1	2	0
7554	8753	FxaC_17g38200	FxaC_17g38200.t1	TALONG000007554	TALONT000008753	3	932	Known	Known	None	15	13	9	16	14	6	5	8	8	9	4	2
7559	8758	FxaC_17g38240	FxaC_17g38240.t1	TALONG000007559	TALONT000008758	2	1448	Known	Known	None	24	40	28	21	33	44	32	18	36	22	34	17
7560	8759	FxaC_17g38250	FxaC_17g38250.t1	TALONG000007560	TALONT000008759	3	1274	Known	Known	None	39	36	29	20	27	21	33	33	26	42	32	35
7561	8760	FxaC_17g38260	FxaC_17g38260.t1	TALONG000007561	TALONT000008760	5	1274	Known	Known	None	73	56	45	128	129	121	127	67	86	55	46	31
7566	8765	FxaC_17g38310	FxaC_17g38310.t1	TALONG000007566	TALONT000008765	1	407	Known	Known	None	2	0	15	5	0	4	3	5	7	0	0	0
7570	8769	FxaC_17g38360	FxaC_17g38360.t1	TALONG000007570	TALONT000008769	3	832	Known	Known	None	28	16	26	15	23	26	30	26	29	23	13	5
7571	8770	FxaC_17g38370	FxaC_17g38370.t1	TALONG000007571	TALONT000008770	2	1125	Known	Known	None	2	10	5	1	3	0	3	5	3	16	3	8
7573	8772	FxaC_17g38390	FxaC_17g38390.t1	TALONG000007573	TALONT000008772	2	2325	Known	Known	None	0	2	2	6	4	7	4	5	3	3	1	2
7577	8776	FxaC_17g38450	FxaC_17g38450.t1	TALONG000007577	TALONT000008776	1	252	Known	Known	None	4	1	20	0	0	0	0	0	0	0	0	0
7578	8777	FxaC_17g38500	FxaC_17g38500.t1	TALONG000007578	TALONT000008777	6	1146	Known	Known	None	19	8	17	8	19	14	9	14	15	17	5	10
7587	8786	FxaC_17g38610	FxaC_17g38610.t1	TALONG000007587	TALONT000008786	1	285	Known	Known	None	43	56	85	92	99	90	160	115	117	33	14	1
7588	8787	FxaC_17g38630	FxaC_17g38630.t1	TALONG000007588	TALONT000008787	1	300	Known	Known	None	51	2	6	1	0	1	3	1	1	1	3	0
7591	8790	FxaC_17g38660	FxaC_17g38660.t1	TALONG000007591	TALONT000008790	4	741	Known	Known	None	187	256	342	299	430	507	457	326	530	199	132	120
7597	8797	FxaC_17g38710	FxaC_17g38710.t1	TALONG000007597	TALONT000008797	2	645	Known	Known	None	29	19	28	16	34	22	35	20	40	21	17	7
7604	8804	FxaC_17g38840	FxaC_17g38840.t1	TALONG000007604	TALONT000008804	4	1533	Known	Known	None	36	58	47	58	39	41	45	53	35	24	85	14
7605	8805	FxaC_17g38850	FxaC_17g38850.t1	TALONG000007605	TALONT000008805	6	2043	Known	Known	None	11	5	10	12	15	10	9	7	2	2	6	4
7606	8806	FxaC_17g38860	FxaC_17g38860.t1	TALONG000007606	TALONT000008806	3	1272	Known	Known	None	2	2	0	0	0	3	3	6	2	5	2	2
7607	8807	FxaC_17g38870	FxaC_17g38870.t1	TALONG000007607	TALONT000008807	5	1203	Known	Known	None	4	3	3	3	2	4	2	2	1	4	0	1
7611	8811	FxaC_17g38960	FxaC_17g38960.t1	TALONG000007611	TALONT000008811	4	1693	Known	Known	None	7	5	7	36	27	22	16	12	15	4	0	7
7614	8814	FxaC_17g38980	FxaC_17g38980.t1	TALONG000007614	TALONT000008814	2	2267	Known	Known	None	3	1	1	4	4	0	1	4	1	3	1	1
7618	8821	FxaC_17g39020	FxaC_17g39020.t1	TALONG000007618	TALONT000008821	12	1700	Known	Known	None	2	0	2	0	8	10	2	0	3	3	0	1
7623	8826	FxaC_17g39070	FxaC_17g39070.t1	TALONG000007623	TALONT000008826	4	1200	Known	Known	None	1	1	0	0	0	0	6	1	1	0	4	4
7627	8830	FxaC_17g39110	FxaC_17g39110.t1	TALONG000007627	TALONT000008830	5	1481	Known	Known	None	39	20	27	37	48	37	39	34	24	36	17	22
7628	8831	FxaC_17g39120	FxaC_17g39120.t1	TALONG000007628	TALONT000008831	5	2625	Known	Known	None	57	52	48	21	25	49	52	44	52	45	17	44
7629	8832	FxaC_17g39130	FxaC_17g39130.t1	TALONG000007629	TALONT000008832	1	2015	Known	Known	None	4	8	3	20	26	19	22	14	16	21	12	21
7637	8840	FxaC_17g39221	FxaC_17g39221.t1	TALONG000007637	TALONT000008840	12	1885	Known	Known	None	5	0	2	5	1	4	3	7	5	6	4	9
7638	8842	FxaC_17g39290	FxaC_17g39290.t1	TALONG000007638	TALONT000008842	2	4192	Known	Known	None	4	1	3	1	3	1	3	0	1	1	0	0
7669	8880	FxaC_17g39720	FxaC_17g39720.t1	TALONG000007669	TALONT000008880	6	2163	Known	Known	None	22	7	10	13	15	26	20	15	9	6	1	4
7678	8892	FxaC_17g39890	FxaC_17g39890.t1	TALONG000007678	TALONT000008892	1	2277	Known	Known	None	11	3	2	3	6	3	7	3	3	6	0	1
7680	8894	FxaC_17g39930	FxaC_17g39930.t1	TALONG000007680	TALONT000008894	8	1565	Known	Known	None	34	22	26	22	29	44	35	33	18	21	21	13
7682	8896	FxaC_17g39950	FxaC_17g39950.t1	TALONG000007682	TALONT000008896	11	1821	Known	Known	None	53	25	18	57	47	49	40	28	15	41	17	21
7689	8905	FxaC_17g40180	FxaC_17g40180.t1	TALONG000007689	TALONT000008905	2	2696	Known	Known	None	4	6	1	4	1	0	1	3	2	1	0	3
7692	8908	FxaC_17g40220	FxaC_17g40220.t1	TALONG000007692	TALONT000008908	1	369	Known	Known	None	3	7	3	0	0	0	4	9	1	1	6	0
7701	8919	FxaC_17g40400	FxaC_17g40400.t2	TALONG000007701	TALONT000008919	2	3882	Known	Known	None	16	12	13	16	16	18	13	9	20	17	19	18
7712	8935	FxaC_17g40570	FxaC_17g40570.t1	TALONG000007712	TALONT000008935	4	670	Known	Known	None	1447	1304	1639	1412	1895	1975	1660	1209	1820	1140	777	958
7714	8937	FxaC_17g40590	FxaC_17g40590.t1	TALONG000007714	TALONT000008937	1	507	Known	Known	None	5	1	7	1	3	0	2	6	2	8	0	4
7715	8938	FxaC_17g40600	FxaC_17g40600.t1	TALONG000007715	TALONT000008938	2	1046	Known	Known	None	614	680	816	945	1168	1117	1123	891	915	657	400	524
7716	8939	FxaC_17g40610	FxaC_17g40610.t1	TALONG000007716	TALONT000008939	8	1219	Known	Known	None	142	147	190	176	224	184	276	244	240	170	143	117
7717	8940	FxaC_17g40620	FxaC_17g40620.t1	TALONG000007717	TALONT000008940	1	1598	Known	Known	None	2	2	1	0	0	0	1	1	2	55	10	69
7719	8942	FxaC_17g40640	FxaC_17g40640.t1	TALONG000007719	TALONT000008942	2	1921	Known	Known	None	4	4	3	6	3	7	6	2	7	2	4	1
7732	8956	FxaC_17g40820	FxaC_17g40820.t1	TALONG000007732	TALONT000008956	8	1833	Known	Known	None	43	17	21	22	27	29	25	17	21	28	25	20
7733	8957	FxaC_17g40840	FxaC_17g40840.t1	TALONG000007733	TALONT000008957	8	1506	Known	Known	None	4	7	7	6	5	12	7	2	1	9	1	6
7739	8973	FxaC_17g40930	FxaC_17g40930.t1	TALONG000007739	TALONT000008973	3	1679	Known	Known	None	84	97	75	154	156	152	122	85	81	94	45	60
7752	8988	FxaC_17g41210	FxaC_17g41210.t1	TALONG000007752	TALONT000008988	2	763	Known	Known	None	1	4	3	5	0	4	1	0	2	4	5	7
7761	8997	FxaC_17g41350	FxaC_17g41350.t1	TALONG000007761	TALONT000008997	8	2569	Known	Known	None	3	1	4	3	2	5	3	1	1	0	1	1
7765	9001	FxaC_17g41440	FxaC_17g41440.t1	TALONG000007765	TALONT000009001	13	1950	Known	Known	None	4	0	1	8	4	5	2	1	2	1	3	3
7771	9007	FxaC_17g41510	FxaC_17g41510.t1	TALONG000007771	TALONT000009007	7	2376	Known	Known	None	2	3	1	8	12	7	1	9	4	4	1	0
7772	9008	FxaC_17g41540	FxaC_17g41540.t1	TALONG000007772	TALONT000009008	7	1219	Known	Known	None	15	17	28	33	32	44	30	31	20	28	15	17
7773	9009	FxaC_17g41550	FxaC_17g41550.t1	TALONG000007773	TALONT000009009	2	1562	Known	Known	None	61	116	111	115	161	165	171	159	198	114	153	102
7777	9013	FxaC_17g41590	FxaC_17g41590.t1	TALONG000007777	TALONT000009013	9	1698	Known	Known	None	23	9	10	10	15	15	10	7	3	8	9	10
7779	9015	FxaC_17g41610	FxaC_17g41610.t1	TALONG000007779	TALONT000009015	6	1433	Known	Known	None	22	15	8	22	20	29	24	8	10	18	6	9
7782	9018	FxaC_17g41640	FxaC_17g41640.t1	TALONG000007782	TALONT000009018	4	2005	Known	Known	None	2	1	2	3	3	4	3	2	2	1	0	0
7784	9020	FxaC_17g41670	FxaC_17g41670.t1	TALONG000007784	TALONT000009020	7	1179	Known	Known	None	2	2	4	4	5	3	4	0	2	0	1	3
7784	9021	FxaC_17g41670	FxaC_17g41670.t2	TALONG000007784	TALONT000009021	7	1136	Known	Known	None	7	7	0	1	6	5	1	4	2	5	3	3
7793	9032	FxaC_17g41820	FxaC_17g41820.t1	TALONG000007793	TALONT000009032	9	1928	Known	Known	None	37	46	49	75	63	79	94	79	64	34	39	22
7795	9034	FxaC_17g41850	FxaC_17g41850.t1	TALONG000007795	TALONT000009034	9	2114	Known	Known	None	6	5	3	6	9	11	7	7	4	7	4	8
7806	9053	FxaC_17g41970	FxaC_17g41970.t2	TALONG000007806	TALONT000009053	1	3836	Known	Known	None	0	3	0	2	3	0	2	0	1	3	3	0
7811	9059	FxaC_17g42020	FxaC_17g42020.t1	TALONG000007811	TALONT000009059	4	2884	Known	Known	None	2	0	1	2	1	3	2	0	1	0	4	0
7814	9063	FxaC_17g42050	FxaC_17g42050.t1	TALONG000007814	TALONT000009063	7	1461	Known	Known	None	1	0	6	5	8	5	2	2	2	1	1	6
7815	9064	FxaC_17g42070	FxaC_17g42070.t1	TALONG000007815	TALONT000009064	2	3386	Known	Known	None	2	2	3	2	3	7	6	3	3	6	3	4
7828	9083	FxaC_17g42220	FxaC_17g42220.t1	TALONG000007828	TALONT000009083	12	1690	Known	Known	None	0	2	0	2	2	5	1	2	0	0	3	1
7846	9101	FxaC_17g42400	FxaC_17g42400.t1	TALONG000007846	TALONT000009101	8	2058	Known	Known	None	29	20	11	51	47	52	42	25	18	13	8	5
7847	9102	FxaC_17g42410	FxaC_17g42410.t1	TALONG000007847	TALONT000009102	7	1536	Known	Known	None	3	1	3	0	2	1	0	1	2	3	0	1
7849	9104	FxaC_17g42450	FxaC_17g42450.t1	TALONG000007849	TALONT000009104	1	1127	Known	Known	None	21	28	14	10	10	16	15	16	14	6	5	7
7860	9119	FxaC_17g42580	FxaC_17g42580.t1	TALONG000007860	TALONT000009119	15	2322	Known	Known	None	2	1	4	5	4	1	0	1	1	0	0	0
7861	9120	FxaC_17g42590	FxaC_17g42590.t1	TALONG000007861	TALONT000009120	2	1238	Known	Known	None	7	4	6	9	12	17	14	7	8	1	4	1
7869	9130	FxaC_17g42710	FxaC_17g42710.t1	TALONG000007869	TALONT000009130	4	2029	Known	Known	None	85	98	107	77	134	138	134	94	143	121	111	90
7870	9132	FxaC_17g42720	FxaC_17g42720.t2	TALONG000007870	TALONT000009132	1	1170	Known	Known	None	84	97	124	42	70	59	81	83	95	178	81	113
7878	9140	FxaC_17g42820	FxaC_17g42820.t1	TALONG000007878	TALONT000009140	11	2617	Known	Known	None	7	4	1	2	7	6	9	2	2	1	1	3
7885	9150	FxaC_17g42910	FxaC_17g42910.t1	TALONG000007885	TALONT000009150	1	780	Known	Known	None	15	16	13	3	4	2	10	10	5	11	6	9
7896	9163	FxaC_17g43030	FxaC_17g43030.t1	TALONG000007896	TALONT000009163	3	1112	Known	Known	None	40	47	50	31	34	24	41	50	43	55	45	40
7899	9166	FxaC_17g43060	FxaC_17g43060.t1	TALONG000007899	TALONT000009166	1	848	Known	Known	None	0	2	1	1	1	1	4	3	0	2	4	4
7902	9169	FxaC_17g43090	FxaC_17g43090.t1	TALONG000007902	TALONT000009169	2	1379	Known	Known	None	3	3	3	0	0	0	5	1	4	4	1	2
7905	9172	FxaC_17g43120	FxaC_17g43120.t1	TALONG000007905	TALONT000009172	10	1634	Known	Known	None	19	19	16	29	35	43	59	28	45	15	14	13
7916	9183	FxaC_17g43280	FxaC_17g43280.t1	TALONG000007916	TALONT000009183	1	3741	Known	Known	None	2	1	3	4	0	2	3	5	1	4	3	1
7921	9189	FxaC_17g43330	FxaC_17g43330.t1	TALONG000007921	TALONT000009189	3	1715	Known	Known	None	4	1	2	1	2	2	3	1	2	0	0	2
7921	9190	FxaC_17g43330	FxaC_17g43330.t2	TALONG000007921	TALONT000009190	3	1693	Known	Known	None	0	2	0	1	8	5	4	6	1	1	0	1
7928	9197	FxaC_17g43420	FxaC_17g43420.t1	TALONG000007928	TALONT000009197	1	1551	Known	Known	None	0	1	3	2	0	1	1	1	0	2	3	2
7930	9201	FxaC_17g43440	FxaC_17g43440.t1	TALONG000007930	TALONT000009201	1	528	Known	Known	None	1	2	5	2	0	0	5	4	3	0	2	0
7947	9222	FxaC_17g43760	FxaC_17g43760.t1	TALONG000007947	TALONT000009222	4	1248	Known	Known	None	20	16	34	26	33	41	31	26	38	17	5	9
7952	9227	FxaC_17g43820	FxaC_17g43820.t1	TALONG000007952	TALONT000009227	2	714	Known	Known	None	2	4	11	1	4	0	22	10	5	102	35	71
7957	9232	FxaC_17g43880	FxaC_17g43880.t1	TALONG000007957	TALONT000009232	3	889	Known	Known	None	128	135	131	193	216	200	232	178	213	136	90	85
7961	9241	FxaC_17g43910	FxaC_17g43910.t1	TALONG000007961	TALONT000009241	2	2176	Known	Known	None	2	0	1	2	0	5	1	0	4	1	0	0
7976	9258	FxaC_17g44140	FxaC_17g44140.t1	TALONG000007976	TALONT000009258	4	946	Known	Known	None	95	95	103	84	116	137	129	71	114	67	59	37
7977	9259	FxaC_17g44150	FxaC_17g44150.t1	TALONG000007977	TALONT000009259	2	866	Known	Known	None	109	57	181	164	201	294	266	195	227	53	86	73
7980	9263	FxaC_17g44180	FxaC_17g44180.t1	TALONG000007980	TALONT000009263	13	1723	Known	Known	None	41	37	37	7	2	7	41	26	38	60	38	26
7982	9265	FxaC_17g44200	FxaC_17g44200.t1	TALONG000007982	TALONT000009265	2	1838	Known	Known	None	7	3	7	18	3	5	16	2	1	3	3	13
7985	9268	FxaC_17g44290	FxaC_17g44290.t1	TALONG000007985	TALONT000009268	5	1251	Known	Known	None	176	103	143	162	116	196	160	100	116	74	46	75
7991	9274	FxaC_17g44400	FxaC_17g44400.t1	TALONG000007991	TALONT000009274	5	974	Known	Known	None	292	299	307	276	352	317	269	238	273	328	199	301
7992	9275	FxaC_17g44410	FxaC_17g44410.t1	TALONG000007992	TALONT000009275	6	1017	Known	Known	None	99	64	83	148	166	175	144	123	127	83	41	24
7999	9282	FxaC_17g44490	FxaC_17g44490.t1	TALONG000007999	TALONT000009282	5	692	Known	Known	None	266	233	320	379	482	493	396	320	416	206	126	137
8000	9283	FxaC_17g44510	FxaC_17g44510.t1	TALONG000008000	TALONT000009283	4	1633	Known	Known	None	10	3	7	6	6	7	9	7	6	2	1	3
8013	9296	FxaC_17g44630	FxaC_17g44630.t1	TALONG000008013	TALONT000009296	4	1436	Known	Known	None	16	11	20	8	18	16	10	9	9	2	3	5
8020	9304	FxaC_17g44700	FxaC_17g44700.t1	TALONG000008020	TALONT000009304	2	1716	Known	Known	None	11	3	1	10	10	21	10	9	5	4	1	4
8022	9306	FxaC_17g44681	FxaC_17g44681.t1	TALONG000008022	TALONT000009306	4	498	Known	Known	None	1	2	0	7	14	2	4	5	7	3	0	0
8024	9308	FxaC_17g44731	FxaC_17g44731.t1	TALONG000008024	TALONT000009308	3	2044	Known	Known	None	1	7	4	4	0	4	1	4	4	2	3	0
8031	9315	FxaC_17g44800	FxaC_17g44800.t2	TALONG000008031	TALONT000009315	11	1489	Known	Known	None	18	7	11	28	20	27	23	3	12	23	3	11
8031	9316	FxaC_17g44800	FxaC_17g44800.t1	TALONG000008031	TALONT000009316	11	1498	Known	Known	None	7	2	4	11	17	16	8	16	9	9	4	4
8045	9330	FxaC_17g44940	FxaC_17g44940.t1	TALONG000008045	TALONT000009330	2	2271	Known	Known	None	0	3	2	5	14	11	2	2	0	0	3	3
8058	9349	FxaC_17g45110	FxaC_17g45110.t1	TALONG000008058	TALONT000009349	2	1199	Known	Known	None	232	204	229	18	24	9	109	126	111	735	279	707
8059	9350	FxaC_17g45120	FxaC_17g45120.t1	TALONG000008059	TALONT000009350	4	2140	Known	Known	None	4	0	2	6	2	2	1	1	0	3	1	3
8062	9353	FxaC_17g45150	FxaC_17g45150.t1	TALONG000008062	TALONT000009353	5	1936	Known	Known	None	14	10	9	20	11	24	15	6	7	2	0	8
8063	9354	FxaC_17g45160	FxaC_17g45160.t1	TALONG000008063	TALONT000009354	3	829	Known	Known	None	65	34	71	141	180	192	167	104	123	51	37	36
8072	9365	FxaC_17g45260	FxaC_17g45260.t1	TALONG000008072	TALONT000009365	3	1659	Known	Known	None	7	5	3	10	10	12	10	4	3	1	1	2
8076	9369	FxaC_17g45290	FxaC_17g45290.t1	TALONG000008076	TALONT000009369	1	1155	Known	Known	None	0	0	0	45	140	167	17	18	9	0	0	0
8078	9371	FxaC_17g45330	FxaC_17g45330.t1	TALONG000008078	TALONT000009371	3	2745	Known	Known	None	3	1	2	2	2	5	2	4	2	1	1	1
8085	9378	FxaC_17g45420	FxaC_17g45420.t1	TALONG000008085	TALONT000009378	10	1529	Known	Known	None	3	3	2	0	0	0	2	2	3	2	7	4
8106	9403	FxaC_17g45730	FxaC_17g45730.t1	TALONG000008106	TALONT000009403	3	2318	Known	Known	None	8	12	10	0	1	0	4	7	6	30	18	17
8115	9413	FxaC_17g45980	FxaC_17g45980.t2	TALONG000008115	TALONT000009413	5	849	Known	Known	None	40	30	31	44	43	50	35	35	33	29	29	19
8118	9417	FxaC_17g46012	FxaC_17g46012.t2	TALONG000008118	TALONT000009417	3	1325	Known	Known	None	5	1	3	0	0	0	0	3	2	4	0	5
8118	9418	FxaC_17g46012	FxaC_17g46012.t1	TALONG000008118	TALONT000009418	3	1312	Known	Known	None	1	2	0	2	1	0	3	2	2	4	1	1
8128	9429	FxaC_17g46111	FxaC_17g46111.t1	TALONG000008128	TALONT000009429	9	2155	Known	Known	None	1	0	1	6	5	2	3	0	1	0	0	0
8131	9434	FxaC_17g46140	FxaC_17g46140.t1	TALONG000008131	TALONT000009434	3	863	Known	Known	None	239	258	323	272	447	497	400	300	413	263	182	177
8133	9436	FxaC_17g46180	FxaC_17g46180.t1	TALONG000008133	TALONT000009436	4	2401	Known	Known	None	21	3	11	19	8	15	17	4	4	2	3	9
8140	9443	FxaC_17g46240	FxaC_17g46240.t1	TALONG000008140	TALONT000009443	4	2464	Known	Known	None	45	19	17	63	54	60	43	41	29	9	7	3
8156	9461	FxaC_17g46460	FxaC_17g46460.t1	TALONG000008156	TALONT000009461	1	288	Known	Known	None	2	3	7	2	2	3	5	1	8	1	1	1
8157	9465	FxaC_17g46470	FxaC_17g46470.t1	TALONG000008157	TALONT000009465	2	2159	Known	Known	None	9	25	17	6	5	8	27	24	11	1	40	2
8163	9471	FxaC_17g46560	FxaC_17g46560.t1	TALONG000008163	TALONT000009471	1	3756	Known	Known	None	9	9	9	2	0	0	10	8	8	22	10	10
8171	9484	FxaC_17g46650	FxaC_17g46650.t1	TALONG000008171	TALONT000009484	4	772	Known	Known	None	769	549	730	808	1151	1318	844	485	877	419	282	302
8185	9502	FxaC_17g46830	FxaC_17g46830.t1	TALONG000008185	TALONT000009502	10	1937	Known	Known	None	5	6	2	5	5	5	3	4	0	1	4	0
8188	9505	FxaC_17g46880	FxaC_17g46880.t1	TALONG000008188	TALONT000009505	2	1064	Known	Known	None	7	2	7	1	3	1	2	4	8	19	5	3
8191	9508	FxaC_17g46940	FxaC_17g46940.t1	TALONG000008191	TALONT000009508	2	932	Known	Known	None	13	20	19	3	15	15	23	18	13	8	6	17
8197	9514	FxaC_17g47040	FxaC_17g47040.t1	TALONG000008197	TALONT000009514	5	1770	Known	Known	None	4	2	1	8	2	1	2	3	1	1	0	1
8208	9527	FxaC_17g47160	FxaC_17g47160.t1	TALONG000008208	TALONT000009527	3	1349	Known	Known	None	68	69	78	119	186	143	146	104	144	81	62	42
8210	9529	FxaC_17g47210	FxaC_17g47210.t1	TALONG000008210	TALONT000009529	5	2475	Known	Known	None	3	3	0	3	2	1	3	1	2	0	0	0
8212	9531	FxaC_17g47240	FxaC_17g47240.t1	TALONG000008212	TALONT000009531	1	3729	Known	Known	None	3	1	8	2	4	2	3	5	3	5	1	9
8216	9537	FxaC_17g47290	FxaC_17g47290.t1	TALONG000008216	TALONT000009537	6	1408	Known	Known	None	24	21	29	49	56	57	60	30	24	14	11	19
8219	9540	FxaC_17g47320	FxaC_17g47320.t1	TALONG000008219	TALONT000009540	7	1697	Known	Known	None	35	17	7	27	30	32	19	8	14	15	5	10
8229	9558	FxaC_17g47450	FxaC_17g47450.t1	TALONG000008229	TALONT000009558	5	1490	Known	Known	None	5	3	0	5	4	1	3	0	0	3	1	1
8229	9561	FxaC_17g47450	FxaC_17g47450.t3	TALONG000008229	TALONT000009561	5	1636	Known	Known	None	2	1	2	4	4	11	2	2	1	1	1	0
8232	9563	FxaC_17g47510	FxaC_17g47510.t1	TALONG000008232	TALONT000009563	5	2054	Known	Known	None	7	1	2	6	16	4	3	5	4	2	2	3
8233	9564	FxaC_17g47530	FxaC_17g47530.t1	TALONG000008233	TALONT000009564	1	2021	Known	Known	None	1	0	6	8	10	13	9	2	1	1	1	1
8236	9567	FxaC_17g47560	FxaC_17g47560.t1	TALONG000008236	TALONT000009567	4	987	Known	Known	None	37	30	53	42	87	47	101	37	73	35	19	20
8241	9572	FxaC_17g47640	FxaC_17g47640.t1	TALONG000008241	TALONT000009572	1	1360	Known	Known	None	0	1	2	0	1	3	1	2	1	2	0	3
8245	9577	FxaC_17g47680	FxaC_17g47680.t1	TALONG000008245	TALONT000009577	16	2062	Known	Known	None	1	0	1	2	6	4	5	0	0	2	0	2
8252	9585	FxaC_17g47780	FxaC_17g47780.t1	TALONG000008252	TALONT000009585	1	1457	Known	Known	None	2	1	0	0	1	0	0	1	0	23	13	14
8254	9587	FxaC_17g47800	FxaC_17g47800.t1	TALONG000008254	TALONT000009587	5	1481	Known	Known	None	46	35	53	76	65	70	66	51	61	37	23	32
8261	9594	FxaC_17g47880	FxaC_17g47880.t1	TALONG000008261	TALONT000009594	2	516	Known	Known	None	168	466	305	76	50	56	116	226	111	19	1363	29
8270	9603	FxaC_17g47990	FxaC_17g47990.t1	TALONG000008270	TALONT000009603	3	1518	Known	Known	None	22	16	10	25	17	25	22	21	13	32	12	22
8286	9622	FxaC_17g48190	FxaC_17g48190.t1	TALONG000008286	TALONT000009622	6	1499	Known	Known	None	2	12	0	2	0	3	3	6	0	6	21	1
8291	9628	FxaC_17g48220	FxaC_17g48220.t1	TALONG000008291	TALONT000009628	3	1934	Known	Known	None	1	1	0	5	1	7	1	4	0	0	1	0
8294	9631	FxaC_17g48250	FxaC_17g48250.t1	TALONG000008294	TALONT000009631	13	1720	Known	Known	None	2	4	0	6	8	10	3	4	3	1	3	7
8295	9632	FxaC_17g48251	FxaC_17g48251.t1	TALONG000008295	TALONT000009632	5	1112	Known	Known	None	25	21	13	2	3	2	9	12	11	27	10	23
8312	9651	FxaC_17g48460	FxaC_17g48460.t1	TALONG000008312	TALONT000009651	1	2481	Known	Known	None	2	1	1	2	2	1	2	1	1	1	0	1
8313	9652	FxaC_17g48470	FxaC_17g48470.t1	TALONG000008313	TALONT000009652	3	925	Known	Known	None	582	499	693	586	751	774	803	601	801	325	249	284
8314	9653	FxaC_17g48461	FxaC_17g48461.t1	TALONG000008314	TALONT000009653	13	1053	Known	Known	None	49	21	28	62	56	62	47	28	38	19	24	27
8317	9656	FxaC_17g48510	FxaC_17g48510.t1	TALONG000008317	TALONT000009656	2	1475	Known	Known	None	17	10	8	7	12	13	11	8	5	11	3	8
8321	9661	FxaC_17g48550	FxaC_17g48550.t1	TALONG000008321	TALONT000009661	2	2060	Known	Known	None	6	1	1	1	1	2	0	0	0	0	2	1
8322	9662	FxaC_17g48570	FxaC_17g48570.t1	TALONG000008322	TALONT000009662	10	7109	Known	Known	None	4	2	1	3	6	4	4	1	1	0	2	3
8323	9663	FxaC_17g48580	FxaC_17g48580.t1	TALONG000008323	TALONT000009663	1	345	Known	Known	None	216	237	267	126	202	167	380	277	328	196	154	140
8324	9667	FxaC_17g48590	FxaC_17g48590.t2	TALONG000008324	TALONT000009667	4	4927	Known	Known	None	5	2	4	11	9	13	7	10	2	6	4	2
8335	9679	FxaC_17g48700	FxaC_17g48700.t1	TALONG000008335	TALONT000009679	7	2348	Known	Known	None	2	1	0	3	1	1	0	0	0	16	5	15
8337	9682	FxaC_17g48731	FxaC_17g48731.t1	TALONG000008337	TALONT000009682	11	2278	Known	Known	None	9	2	6	0	2	1	6	6	3	6	0	2
8339	9684	FxaC_17g48750	FxaC_17g48750.t1	TALONG000008339	TALONT000009684	2	1789	Known	Known	None	391	164	150	121	99	134	112	95	70	97	58	113
8357	9702	FxaC_17g48980	FxaC_17g48980.t1	TALONG000008357	TALONT000009702	4	2458	Known	Known	None	18	4	9	42	38	34	19	19	11	14	5	12
8360	9705	FxaC_17g49010	FxaC_17g49010.t1	TALONG000008360	TALONT000009705	3	970	Known	Known	None	80	98	113	100	133	155	168	121	151	85	63	45
8372	9718	FxaC_17g49210	FxaC_17g49210.t1	TALONG000008372	TALONT000009718	4	1605	Known	Known	None	0	0	1	0	0	0	0	0	0	48	3	7
8378	9724	FxaC_17g49280	FxaC_17g49280.t1	TALONG000008378	TALONT000009724	2	1088	Known	Known	None	2	2	15	66	59	81	116	195	56	29	5	34
8379	9725	FxaC_17g49300	FxaC_17g49300.t1	TALONG000008379	TALONT000009725	11	2029	Known	Known	None	7	4	2	6	4	6	3	6	3	2	1	4
8387	9734	FxaC_17g49380	FxaC_17g49380.t1	TALONG000008387	TALONT000009734	4	1356	Known	Known	None	2	2	2	0	3	4	2	2	1	4	2	0
8392	9739	FxaC_17g49430	FxaC_17g49430.t1	TALONG000008392	TALONT000009739	1	2234	Known	Known	None	8	7	5	0	0	0	1	0	0	3	4	4
8400	9754	FxaC_17g49500	FxaC_17g49500.t1	TALONG000008400	TALONT000009754	1	3826	Known	Known	None	10	3	8	1	4	5	0	4	4	3	1	0
8407	9762	FxaC_17g49620	FxaC_17g49620.t1	TALONG000008407	TALONT000009762	6	1122	Known	Known	None	32	32	36	56	58	77	67	45	35	43	44	29
8420	9775	FxaC_17g49750	FxaC_17g49750.t1	TALONG000008420	TALONT000009775	10	1601	Known	Known	None	2	0	1	2	1	1	3	0	1	4	1	2
8422	9778	FxaC_17g49770	FxaC_17g49770.t2	TALONG000008422	TALONT000009778	9	1559	Known	Known	None	7	3	10	11	15	19	8	3	8	4	1	0
8429	9785	FxaC_17g49840	FxaC_17g49840.t1	TALONG000008429	TALONT000009785	1	1226	Known	Known	None	1	1	1	0	0	0	0	1	0	10	1	8
8434	9795	FxaC_17g49891	FxaC_17g49891.t1	TALONG000008434	TALONT000009795	7	1688	Known	Known	None	19	9	12	16	25	21	21	26	13	13	12	18
8447	9808	FxaC_17g50050	FxaC_17g50050.t1	TALONG000008447	TALONT000009808	6	1998	Known	Known	None	2	0	2	6	1	1	1	0	0	0	1	1
8448	9809	FxaC_17g50090	FxaC_17g50090.t1	TALONG000008448	TALONT000009809	2	2057	Known	Known	None	0	1	2	4	7	11	1	3	3	2	2	2
8448	9811	FxaC_17g50090	FxaC_17g50090.t3	TALONG000008448	TALONT000009811	3	1262	Known	Known	None	22	12	11	40	51	58	33	22	16	28	13	12
8452	9816	FxaC_17g50130	FxaC_17g50130.t1	TALONG000008452	TALONT000009816	2	689	Known	Known	None	11	8	9	16	35	34	38	20	14	4	6	16
8459	9824	FxaC_17g50220	FxaC_17g50220.t1	TALONG000008459	TALONT000009824	3	2809	Known	Known	None	1	2	2	5	10	11	4	5	5	0	0	0
8460	9826	FxaC_17g50230	FxaC_17g50230.t1	TALONG000008460	TALONT000009826	6	3272	Known	Known	None	0	1	1	7	3	2	1	7	0	1	1	0
8461	9828	FxaC_17g50240	FxaC_17g50240.t1	TALONG000008461	TALONT000009828	18	2837	Known	Known	None	2	0	0	9	2	6	1	0	0	0	0	0
8462	9829	FxaC_17g50250	FxaC_17g50250.t1	TALONG000008462	TALONT000009829	2	1749	Known	Known	None	3	8	16	26	21	84	45	37	34	5	7	5
8463	9830	FxaC_17g50280	FxaC_17g50280.t1	TALONG000008463	TALONT000009830	2	2388	Known	Known	None	0	0	3	162	184	261	75	28	21	0	0	5
8474	9842	FxaC_17g50420	FxaC_17g50420.t1	TALONG000008474	TALONT000009842	5	1188	Known	Known	None	20	39	6	1	12	10	6	17	14	71	77	47
8491	9859	FxaC_17g50680	FxaC_17g50680.t1	TALONG000008491	TALONT000009859	1	480	Known	Known	None	0	1	2	1	4	5	3	2	3	1	1	1
8508	9878	FxaC_17g50870	FxaC_17g50870.t1	TALONG000008508	TALONT000009878	9	1431	Known	Known	None	10	7	12	5	0	10	9	12	6	11	5	9
8508	9879	FxaC_17g50870	FxaC_17g50870.t2	TALONG000008508	TALONT000009879	9	1427	Known	Known	None	3	3	10	3	0	1	2	5	5	9	5	4
8510	9887	FxaC_17g50880	FxaC_17g50880.t2	TALONG000008510	TALONT000009887	1	3171	Known	Known	None	13	11	6	20	13	11	20	16	11	18	21	10
8513	9892	FxaC_17g50930	FxaC_17g50930.t3	TALONG000008513	TALONT000009892	10	1271	Known	Known	None	7	7	5	11	9	4	13	7	11	4	0	0
8513	9893	FxaC_17g50930	FxaC_17g50930.t4	TALONG000008513	TALONT000009893	10	1199	Known	Known	None	1	1	1	5	2	1	17	3	6	1	2	0
8514	9894	FxaC_17g50940	FxaC_17g50940.t1	TALONG000008514	TALONT000009894	13	1852	Known	Known	None	19	4	1	12	10	18	10	4	5	6	0	11
8515	9895	FxaC_17g50960	FxaC_17g50960.t1	TALONG000008515	TALONT000009895	1	3174	Known	Known	None	0	0	0	3	1	4	6	7	3	2	1	1
8517	9897	FxaC_17g50990	FxaC_17g50990.t1	TALONG000008517	TALONT000009897	4	3340	Known	Known	None	4	1	0	3	0	3	0	1	0	1	1	1
8526	9906	FxaC_17g51070	FxaC_17g51070.t1	TALONG000008526	TALONT000009906	1	1329	Known	Known	None	34	13	10	29	30	39	22	21	20	15	9	33
8528	9909	FxaC_17g51160	FxaC_17g51160.t1	TALONG000008528	TALONT000009909	6	1776	Known	Known	None	8	8	9	14	23	14	14	6	7	16	14	16
8529	9910	FxaC_17g51170	FxaC_17g51170.t1	TALONG000008529	TALONT000009910	3	1460	Known	Known	None	0	0	0	8	12	12	3	1	1	0	0	1
8532	9914	FxaC_17g51200	FxaC_17g51200.t1	TALONG000008532	TALONT000009914	14	2353	Known	Known	None	2	2	0	3	3	2	0	1	3	1	1	0
8533	9915	FxaC_17g51210	FxaC_17g51210.t1	TALONG000008533	TALONT000009915	5	2268	Known	Known	None	73	51	103	57	75	76	69	70	71	65	68	52
8536	9918	FxaC_17g51280	FxaC_17g51280.t1	TALONG000008536	TALONT000009918	4	1225	Known	Known	None	90	89	96	94	132	94	142	114	139	55	41	24
8543	9927	FxaC_17g51380	FxaC_17g51380.t1	TALONG000008543	TALONT000009927	6	1052	Known	Known	None	39	39	46	50	49	78	45	43	59	44	19	25
8543	9928	FxaC_17g51380	FxaC_17g51380.t2	TALONG000008543	TALONT000009928	6	1070	Known	Known	None	13	5	8	18	21	26	13	17	17	12	4	7
8544	9929	FxaC_17g51390	FxaC_17g51390.t1	TALONG000008544	TALONT000009929	6	2159	Known	Known	None	7	2	1	3	3	0	5	2	0	1	0	2
8547	9932	FxaC_17g51420	FxaC_17g51420.t1	TALONG000008547	TALONT000009932	4	3171	Known	Known	None	6	1	0	2	3	3	1	1	0	2	0	0
8550	9935	FxaC_17g51450	FxaC_17g51450.t1	TALONG000008550	TALONT000009935	4	2194	Known	Known	None	2	1	0	3	3	1	6	3	0	2	0	0
8556	9941	FxaC_17g51570	FxaC_17g51570.t1	TALONG000008556	TALONT000009941	1	1698	Known	Known	None	1	5	5	3	4	0	6	7	4	4	16	1
8557	9942	FxaC_17g51590	FxaC_17g51590.t1	TALONG000008557	TALONT000009942	4	1545	Known	Known	None	157	125	133	223	287	226	194	208	168	109	84	102
8562	9947	FxaC_17g51650	FxaC_17g51650.t1	TALONG000008562	TALONT000009947	5	1415	Known	Known	None	4	10	4	1	0	0	5	1	2	7	1	4
8563	9948	FxaC_17g51670	FxaC_17g51670.t1	TALONG000008563	TALONT000009948	4	904	Known	Known	None	59	112	101	145	181	161	182	115	152	68	96	60
8564	9949	FxaC_17g51680	FxaC_17g51680.t1	TALONG000008564	TALONT000009949	3	2008	Known	Known	None	1	1	0	19	20	23	20	10	6	1	0	1
8565	9950	FxaC_17g51690	FxaC_17g51690.t1	TALONG000008565	TALONT000009950	4	2307	Known	Known	None	3	1	2	1	1	0	3	3	1	3	3	5
8566	9951	FxaC_17g51700	FxaC_17g51700.t1	TALONG000008566	TALONT000009951	12	1543	Known	Known	None	12	5	4	11	9	6	4	3	5	2	3	3
8570	9956	FxaC_17g51750	FxaC_17g51750.t1	TALONG000008570	TALONT000009956	2	1644	Known	Known	None	10	5	1	1	2	1	5	2	2	25	6	9
8584	9971	FxaC_17g51970	FxaC_17g51970.t1	TALONG000008584	TALONT000009971	1	477	Known	Known	None	59	22	23	28	33	25	24	25	25	16	8	14
8585	9972	FxaC_17g51980	FxaC_17g51980.t1	TALONG000008585	TALONT000009972	8	1790	Known	Known	None	9	0	2	14	10	4	10	4	1	2	0	3
8591	9978	FxaC_17g52050	FxaC_17g52050.t1	TALONG000008591	TALONT000009978	1	1825	Known	Known	None	0	3	2	3	1	2	1	2	7	1	2	0
8592	9979	FxaC_17g52060	FxaC_17g52060.t1	TALONG000008592	TALONT000009979	1	1864	Known	Known	None	3	3	1	3	2	1	5	6	1	0	3	0
8593	9980	FxaC_17g52100	FxaC_17g52100.t1	TALONG000008593	TALONT000009980	3	1605	Known	Known	None	8	8	5	1	3	1	5	3	1	8	8	5
8603	9994	FxaC_17g52210	FxaC_17g52210.t1	TALONG000008603	TALONT000009994	4	1164	Known	Known	None	1	1	2	1	1	2	1	1	0	3	9	5
8606	9997	FxaC_17g52240	FxaC_17g52240.t1	TALONG000008606	TALONT000009997	6	1530	Known	Known	None	0	0	0	4	4	3	2	1	6	6	3	6
8613	10004	FxaC_17g52310	FxaC_17g52310.t1	TALONG000008613	TALONT000010004	2	927	Known	Known	None	3	32	24	2	1	2	7	17	11	64	55	44
8618	10013	FxaC_17g52410	FxaC_17g52410.t1	TALONG000008618	TALONT000010013	1	816	Known	Known	None	232	245	325	29	17	20	258	147	288	1199	510	712
8619	10014	FxaC_17g52430	FxaC_17g52430.t2	TALONG000008619	TALONT000010014	7	1545	Known	Known	None	3	3	10	7	10	10	7	18	14	8	6	4
8619	10015	FxaC_17g52430	FxaC_17g52430.t1	TALONG000008619	TALONT000010015	7	1536	Known	Known	None	11	8	14	25	21	22	19	10	13	28	8	5
8619	10016	FxaC_17g52430	FxaC_17g52430.t3	TALONG000008619	TALONT000010016	7	1344	Known	Known	None	7	0	4	6	9	2	8	6	5	5	10	5
8624	10021	FxaC_17g52490	FxaC_17g52490.t1	TALONG000008624	TALONT000010021	3	1473	Known	Known	None	9	46	22	10	9	10	34	23	28	22	19	4
8627	10024	FxaC_17g52530	FxaC_17g52530.t1	TALONG000008627	TALONT000010024	1	1319	Known	Known	None	3	0	11	2	3	4	6	7	8	1	0	1
8630	10028	FxaC_17g52561	FxaC_17g52561.t1	TALONG000008630	TALONT000010028	11	1404	Known	Known	None	3	0	3	0	0	0	1	1	0	6	7	8
8641	10041	FxaC_17g52730	FxaC_17g52730.t1	TALONG000008641	TALONT000010041	4	888	Known	Known	None	307	315	371	328	405	445	458	378	458	435	319	369
8643	10043	FxaC_17g52750	FxaC_17g52750.t1	TALONG000008643	TALONT000010043	5	1113	Known	Known	None	263	305	390	254	318	340	380	305	488	301	199	258
8644	10044	FxaC_17g52760	FxaC_17g52760.t1	TALONG000008644	TALONT000010044	1	2524	Known	Known	None	3	6	1	1	0	1	0	1	0	1	3	0
8645	10045	FxaC_17g52770	FxaC_17g52770.t1	TALONG000008645	TALONT000010045	4	1343	Known	Known	None	242	188	203	215	213	233	306	220	165	168	87	126
8647	10047	FxaC_17g52790	FxaC_17g52790.t1	TALONG000008647	TALONT000010047	9	1532	Known	Known	None	9	6	4	5	8	12	4	2	3	4	3	1
8650	10050	FxaC_17g52793	FxaC_17g52793.t1	TALONG000008650	TALONT000010050	9	1619	Known	Known	None	2	9	8	4	0	0	10	6	6	3	3	4
8652	10052	FxaC_17g52820	FxaC_17g52820.t1	TALONG000008652	TALONT000010052	1	1357	Known	Known	None	32	31	68	37	38	39	47	49	38	42	19	32
8654	10054	FxaC_17g52840	FxaC_17g52840.t1	TALONG000008654	TALONT000010054	1	183	Known	Known	None	4	3	7	4	5	1	9	4	12	6	0	1
8656	10056	FxaC_17g52821	FxaC_17g52821.t1	TALONG000008656	TALONT000010056	6	1136	Known	Known	None	906	671	801	799	1076	1258	1155	774	1089	533	395	325
8658	10058	FxaC_17g52870	FxaC_17g52870.t1	TALONG000008658	TALONT000010058	5	2211	Known	Known	None	10	15	7	16	16	11	21	18	8	30	23	27
8659	10059	FxaC_17g52900	FxaC_17g52900.t1	TALONG000008659	TALONT000010059	4	1682	Known	Known	None	23	11	11	17	19	14	16	16	8	9	9	7
8660	10060	FxaC_17g52910	FxaC_17g52910.t1	TALONG000008660	TALONT000010060	3	1793	Known	Known	None	12	5	7	8	12	14	20	6	7	10	8	5
8660	10061	FxaC_17g52910	FxaC_17g52910.t2	TALONG000008660	TALONT000010061	3	1789	Known	Known	None	3	0	0	6	2	7	6	10	1	3	1	1
8661	10062	FxaC_17g52920	FxaC_17g52920.t1	TALONG000008661	TALONT000010062	1	1796	Known	Known	None	6	5	5	3	6	12	7	20	12	11	0	7
8666	10067	FxaC_17g52980	FxaC_17g52980.t1	TALONG000008666	TALONT000010067	1	1682	Known	Known	None	22	14	30	5	10	15	20	13	12	26	9	28
8673	10074	FxaC_17g53081	FxaC_17g53081.t1	TALONG000008673	TALONT000010074	2	1905	Known	Known	None	1	2	1	2	4	0	4	1	1	4	1	1
8683	10087	FxaC_17g53270	FxaC_17g53270.t1	TALONG000008683	TALONT000010087	4	2489	Known	Known	None	13	6	1	28	19	21	12	8	5	1	1	0
8684	10088	FxaC_17g53280	FxaC_17g53280.t1	TALONG000008684	TALONT000010088	6	1338	Known	Known	None	9	9	11	7	2	9	8	13	8	1	5	5
8685	10089	FxaC_17g53300	FxaC_17g53300.t1	TALONG000008685	TALONT000010089	7	1408	Known	Known	None	4	4	5	0	0	0	0	1	0	10	4	3
8687	10091	FxaC_17g53330	FxaC_17g53330.t1	TALONG000008687	TALONT000010091	6	1852	Known	Known	None	6	6	8	12	16	16	18	17	3	6	4	6
8692	10096	FxaC_17g53370	FxaC_17g53370.t1	TALONG000008692	TALONT000010096	5	3004	Known	Known	None	1	0	0	16	6	9	0	2	0	0	0	0
8694	10098	FxaC_17g53390	FxaC_17g53390.t1	TALONG000008694	TALONT000010098	6	1380	Known	Known	None	14	7	11	14	13	8	16	16	9	9	11	13
8697	10101	FxaC_17g53430	FxaC_17g53430.t1	TALONG000008697	TALONT000010101	2	846	Known	Known	None	97	68	98	138	163	141	132	93	124	48	35	45
8702	10107	FxaC_17g53470	FxaC_17g53470.t1	TALONG000008702	TALONT000010107	2	911	Known	Known	None	2	7	7	6	15	12	3	7	11	7	2	2
8705	10110	FxaC_17g53500	FxaC_17g53500.t1	TALONG000008705	TALONT000010110	2	1777	Known	Known	None	1	3	2	0	0	0	2	0	0	28	5	17
8706	10111	FxaC_17g53520	FxaC_17g53520.t1	TALONG000008706	TALONT000010111	4	2026	Known	Known	None	1	0	2	10	5	11	3	1	1	1	2	1
8716	10121	FxaC_17g53630	FxaC_17g53630.t1	TALONG000008716	TALONT000010121	5	1477	Known	Known	None	16	8	6	5	4	4	6	7	4	8	10	9
8727	10136	FxaC_17g53790	FxaC_17g53790.t1	TALONG000008727	TALONT000010136	1	697	Known	Known	None	0	0	0	4	4	8	2	0	0	0	0	0
8728	10137	FxaC_17g53800	FxaC_17g53800.t1	TALONG000008728	TALONT000010137	1	1975	Known	Known	None	1	5	2	7	11	9	5	6	13	21	3	4
8729	10138	FxaC_17g53810	FxaC_17g53810.t1	TALONG000008729	TALONT000010138	1	1092	Known	Known	None	3	1	9	1	1	2	2	3	5	0	3	1
8730	10139	FxaC_17g53820	FxaC_17g53820.t1	TALONG000008730	TALONT000010139	1	1005	Known	Known	None	13	12	7	15	24	23	13	13	20	16	12	9
8740	10151	FxaC_17g53970	FxaC_17g53970.t1	TALONG000008740	TALONT000010151	13	2045	Known	Known	None	9	1	3	3	9	11	5	3	2	2	2	4
8741	10152	FxaC_17g53980	FxaC_17g53980.t1	TALONG000008741	TALONT000010152	1	2765	Known	Known	None	4	8	4	11	12	7	11	5	2	16	9	8
8744	10157	FxaC_17g54040	FxaC_17g54040.t1	TALONG000008744	TALONT000010157	6	2688	Known	Known	None	5	1	0	0	0	0	0	0	0	6	0	3
8745	10158	FxaC_17g54060	FxaC_17g54060.t1	TALONG000008745	TALONT000010158	4	1575	Known	Known	None	4	0	0	3	0	1	4	2	0	0	1	0
8747	10161	FxaC_17g54080	FxaC_17g54080.t1	TALONG000008747	TALONT000010161	7	1611	Known	Known	None	5	2	5	5	12	3	8	1	2	4	1	4
8756	10170	FxaC_17g54241	FxaC_17g54241.t1	TALONG000008756	TALONT000010170	1	2358	Known	Known	None	5	6	9	3	2	4	6	2	6	3	6	14
8762	10177	FxaC_17g54310	FxaC_17g54310.t1	TALONG000008762	TALONT000010177	2	843	Known	Known	None	17	26	24	2	3	3	11	8	9	26	14	21
8765	10180	FxaC_17g54340	FxaC_17g54340.t1	TALONG000008765	TALONT000010180	2	1149	Known	Known	None	5	1	1	3	11	2	2	1	5	9	7	6
8771	10188	FxaC_17g54410	FxaC_17g54410.t1	TALONG000008771	TALONT000010188	16	2327	Known	Known	None	2	1	1	2	2	2	3	0	2	1	1	0
8773	10190	FxaC_17g54430	FxaC_17g54430.t1	TALONG000008773	TALONT000010190	2	1549	Known	Known	None	7	9	10	7	11	7	16	15	14	14	11	45
8788	10205	FxaC_17g54580	FxaC_17g54580.t1	TALONG000008788	TALONT000010205	2	1887	Known	Known	None	0	0	0	7	2	4	2	0	0	0	0	0
8789	10206	FxaC_17g54590	FxaC_17g54590.t1	TALONG000008789	TALONT000010206	4	794	Known	Known	None	986	731	1099	1599	1956	1913	1572	1182	1574	509	388	412
8793	10210	FxaC_17g54611	FxaC_17g54611.t1	TALONG000008793	TALONT000010210	2	2835	Known	Known	None	3	2	5	4	5	8	4	1	0	1	1	0
8797	10214	FxaC_17g54680	FxaC_17g54680.t1	TALONG000008797	TALONT000010214	3	1286	Known	Known	None	5	4	13	11	10	22	12	7	8	7	4	3
8807	10224	FxaC_17g54880	FxaC_17g54880.t1	TALONG000008807	TALONT000010224	3	2694	Known	Known	None	2	0	3	4	2	8	1	1	1	0	1	0
8811	10228	FxaC_17g54980	FxaC_17g54980.t1	TALONG000008811	TALONT000010228	6	2421	Known	Known	None	5	8	4	1	7	3	10	6	2	1	0	0
8813	10230	FxaC_17g54990	FxaC_17g54990.t1	TALONG000008813	TALONT000010230	3	852	Known	Known	None	18	41	24	5	15	2	21	37	31	140	35	47
8817	10235	FxaC_17g55041	FxaC_17g55041.t1	TALONG000008817	TALONT000010235	5	1392	Known	Known	None	0	5	3	22	20	13	22	11	3	7	3	7
8827	10247	FxaC_17g55140	FxaC_17g55140.t1	TALONG000008827	TALONT000010247	2	2062	Known	Known	None	154	96	69	126	139	145	146	97	122	115	61	72
8829	10249	FxaC_17g55160	FxaC_17g55160.t1	TALONG000008829	TALONT000010249	3	983	Known	Known	None	610	684	864	703	1018	1025	1002	764	1154	700	554	479
8832	10252	FxaC_17g55180	FxaC_17g55180.t1	TALONG000008832	TALONT000010252	5	2163	Known	Known	None	2	0	0	1	6	5	3	3	3	0	0	2
8834	10255	FxaC_17g55220	FxaC_17g55220.t1	TALONG000008834	TALONT000010255	9	1840	Known	Known	None	4	2	3	9	7	5	9	5	7	4	1	4
8846	10268	FxaC_17g55370	FxaC_17g55370.t1	TALONG000008846	TALONT000010268	4	972	Known	Known	None	184	193	220	275	324	291	332	274	301	196	135	119
8857	10279	FxaC_17g55500	FxaC_17g55500.t1	TALONG000008857	TALONT000010279	1	1046	Known	Known	None	14	34	15	12	32	10	18	26	21	70	17	7
8859	10283	FxaC_17g55520	FxaC_17g55520.t1	TALONG000008859	TALONT000010283	1	723	Known	Known	None	25	25	26	29	30	31	38	18	34	37	26	14
8860	10284	FxaC_17g55511	FxaC_17g55511.t1	TALONG000008860	TALONT000010284	9	1477	Known	Known	None	48	24	23	40	33	40	35	34	32	21	14	27
8861	10285	FxaC_17g55530	FxaC_17g55530.t1	TALONG000008861	TALONT000010285	3	1726	Known	Known	None	66	142	92	31	34	22	74	123	91	330	224	68
8865	10290	FxaC_17g55580	FxaC_17g55580.t1	TALONG000008865	TALONT000010290	2	987	Known	Known	None	5	5	3	6	7	2	5	6	2	4	1	1
8874	10301	FxaC_17g55660	FxaC_17g55660.t1	TALONG000008874	TALONT000010301	2	1543	Known	Known	None	5	1	7	3	1	2	10	6	2	4	2	1
8876	10303	FxaC_17g55690	FxaC_17g55690.t1	TALONG000008876	TALONT000010303	2	540	Known	Known	None	1393	1602	2246	1658	2591	2537	2668	2096	3209	1650	1141	979
8879	10307	FxaC_17g55710	FxaC_17g55710.t1	TALONG000008879	TALONT000010307	6	1962	Known	Known	None	4	3	0	7	4	4	4	2	1	2	1	1
8880	10308	FxaC_17g55720	FxaC_17g55720.t1	TALONG000008880	TALONT000010308	1	1138	Known	Known	None	814	894	1339	153	240	104	1102	749	1185	1360	881	870
8881	10309	FxaC_17g55730	FxaC_17g55730.t1	TALONG000008881	TALONT000010309	1	1824	Known	Known	None	38	35	36	32	40	58	40	36	23	24	17	30
8887	10317	FxaC_17g55790	FxaC_17g55790.t1	TALONG000008887	TALONT000010317	2	1549	Known	Known	None	70	52	63	109	149	169	102	60	91	34	25	39
8890	10320	FxaC_17g55820	FxaC_17g55820.t1	TALONG000008890	TALONT000010320	3	1017	Known	Known	None	312	349	364	420	539	538	624	443	500	376	241	265
8891	10321	FxaC_17g55830	FxaC_17g55830.t1	TALONG000008891	TALONT000010321	3	924	Known	Known	None	6	1	7	9	10	12	4	9	4	7	1	4
8892	10323	FxaC_17g55840	FxaC_17g55840.t1	TALONG000008892	TALONT000010323	3	895	Known	Known	None	23	57	49	18	14	9	54	51	62	38	52	28
8896	10327	FxaC_17g55880	FxaC_17g55880.t1	TALONG000008896	TALONT000010327	6	1472	Known	Known	None	3	1	4	3	1	1	2	1	3	16	16	8
8899	10330	FxaC_17g55940	FxaC_17g55940.t1	TALONG000008899	TALONT000010330	6	894	Known	Known	None	21	23	24	12	23	14	21	19	29	44	18	27
8902	10333	FxaC_17g55970	FxaC_17g55970.t1	TALONG000008902	TALONT000010333	3	1175	Known	Known	None	302	224	259	268	272	270	347	253	272	323	210	223
8906	10337	FxaC_17g56010	FxaC_17g56010.t1	TALONG000008906	TALONT000010337	5	828	Known	Known	None	7	9	5	8	0	2	9	8	19	11	5	2
8908	10340	FxaC_17g56030	FxaC_17g56030.t1	TALONG000008908	TALONT000010340	6	1131	Known	Known	None	31	23	31	29	28	33	28	20	27	25	12	15
8909	10341	FxaC_17g56040	FxaC_17g56040.t1	TALONG000008909	TALONT000010341	3	1077	Known	Known	None	9	5	10	15	24	9	16	21	25	17	9	12
8912	10344	FxaC_17g56130	FxaC_17g56130.t1	TALONG000008912	TALONT000010344	2	1949	Known	Known	None	1	1	2	3	1	3	4	2	3	0	0	1
8918	10354	FxaC_17g56200	FxaC_17g56200.t1	TALONG000008918	TALONT000010354	6	2921	Known	Known	None	3	0	2	4	7	1	4	3	0	3	1	6
8921	10358	FxaC_17g56220	FxaC_17g56220.t1	TALONG000008921	TALONT000010358	2	1713	Known	Known	None	5	6	6	7	4	22	23	19	6	2	10	1
8924	10362	FxaC_17g56270	FxaC_17g56270.t1	TALONG000008924	TALONT000010362	9	1810	Known	Known	None	4	2	4	5	10	1	10	0	1	2	1	6
8928	10367	FxaC_17g56310	FxaC_17g56310.t2	TALONG000008928	TALONT000010367	9	1457	Known	Known	None	44	68	72	102	144	108	109	83	94	71	59	57
8951	10400	FxaC_4g00020	FxaC_4g00020.t1	TALONG000008951	TALONT000010400	2	930	Known	Known	None	3	3	3	1	2	3	2	3	0	3	3	1
8955	10404	FxaC_4g00110	FxaC_4g00110.t1	TALONG000008955	TALONT000010404	4	1531	Known	Known	None	46	52	38	80	98	86	112	106	81	39	28	25
8959	10408	FxaC_4g00200	FxaC_4g00200.t1	TALONG000008959	TALONT000010408	2	2391	Known	Known	None	2514	2777	2683	2605	3491	3459	3522	2734	3030	2497	1667	1540
8965	10414	FxaC_4g00280	FxaC_4g00280.t1	TALONG000008965	TALONT000010414	3	1178	Known	Known	None	0	2	0	0	0	0	3	3	1	12	4	14
8968	10422	FxaC_4g00320	FxaC_4g00320.t1	TALONG000008968	TALONT000010422	4	1321	Known	Known	None	48	42	85	49	84	87	65	53	64	45	46	53
8981	10436	FxaC_4g00530	FxaC_4g00530.t1	TALONG000008981	TALONT000010436	6	1009	Known	Known	None	1131	905	1047	994	1171	1535	989	782	1055	753	591	586
8987	10445	FxaC_4g00640	FxaC_4g00640.t1	TALONG000008987	TALONT000010445	1	312	Known	Known	None	17	51	35	0	1	3	9	14	15	103	60	115
8990	10448	FxaC_4g00710	FxaC_4g00710.t1	TALONG000008990	TALONT000010448	2	1617	Known	Known	None	4	8	15	18	10	12	13	9	13	7	8	4
8991	10449	FxaC_4g00720	FxaC_4g00720.t1	TALONG000008991	TALONT000010449	1	312	Known	Known	None	11	36	38	1	0	5	4	15	11	81	53	132
8996	10454	FxaC_4g00770	FxaC_4g00770.t1	TALONG000008996	TALONT000010454	16	2068	Known	Known	None	71	39	30	66	54	67	51	42	23	53	24	60
8998	10463	FxaC_4g00790	FxaC_4g00790.t1	TALONG000008998	TALONT000010463	8	1707	Known	Known	None	18	8	13	30	38	28	27	14	11	8	7	9
9000	10466	FxaC_4g00810	FxaC_4g00810.t1	TALONG000009000	TALONT000010466	2	1277	Known	Known	None	20	15	19	19	16	32	18	16	21	5	8	22
9017	10483	FxaC_4g01000	FxaC_4g01000.t1	TALONG000009017	TALONT000010483	3	1041	Known	Known	None	0	2	3	1	2	0	2	0	1	0	2	5
9035	10503	FxaC_4g01320	FxaC_4g01320.t1	TALONG000009035	TALONT000010503	8	1516	Known	Known	None	6	4	6	15	6	9	10	5	9	4	0	1
9045	10515	FxaC_4g01490	FxaC_4g01490.t1	TALONG000009045	TALONT000010515	1	2428	Known	Known	None	15	10	17	25	27	38	20	17	12	12	2	7
9056	10526	FxaC_4g01670	FxaC_4g01670.t1	TALONG000009056	TALONT000010526	1	1345	Known	Known	None	1	1	0	0	0	0	0	3	0	9	1	5
9060	10531	FxaC_4g01740	FxaC_4g01740.t1	TALONG000009060	TALONT000010531	8	1556	Known	Known	None	3	2	3	10	2	0	3	6	3	0	2	0
9066	10537	FxaC_4g01810	FxaC_4g01810.t1	TALONG000009066	TALONT000010537	5	1210	Known	Known	None	2	0	3	1	2	3	5	1	5	1	1	3
9068	10539	FxaC_4g01830	FxaC_4g01830.t1	TALONG000009068	TALONT000010539	4	1560	Known	Known	None	2	2	1	1	7	11	7	8	2	2	2	0
9069	10540	FxaC_4g01840	FxaC_4g01840.t1	TALONG000009069	TALONT000010540	1	2710	Known	Known	None	899	464	1007	613	813	777	961	477	1007	150	81	124
9070	10541	FxaC_4g01850	FxaC_4g01850.t1	TALONG000009070	TALONT000010541	1	351	Known	Known	None	2	1	0	1	2	1	6	1	1	0	0	0
9077	10549	FxaC_4g01990	FxaC_4g01990.t1	TALONG000009077	TALONT000010549	7	1689	Known	Known	None	1	1	0	7	3	7	1	1	3	0	0	1
9085	10559	FxaC_4g02120	FxaC_4g02120.t1	TALONG000009085	TALONT000010559	11	1553	Known	Known	None	10	2	1	16	16	22	6	4	2	6	3	6
9089	10564	FxaC_4g02170	FxaC_4g02170.t1	TALONG000009089	TALONT000010564	7	1551	Known	Known	None	12	7	19	22	25	14	20	13	11	2	4	5
9093	10568	FxaC_4g02230	FxaC_4g02230.t1	TALONG000009093	TALONT000010568	1	2626	Known	Known	None	3	7	2	0	3	1	1	6	3	3	0	2
9094	10569	FxaC_4g02240	FxaC_4g02240.t1	TALONG000009094	TALONT000010569	2	1202	Known	Known	None	3	3	1	1	2	0	1	5	3	2	2	0
9102	10577	FxaC_4g02350	FxaC_4g02350.t1	TALONG000009102	TALONT000010577	8	1537	Known	Known	None	13	11	2	3	11	10	10	14	7	9	5	6
9105	10585	FxaC_4g02381	FxaC_4g02381.t4	TALONG000009105	TALONT000010585	1	3312	Known	Known	None	5	4	4	0	0	1	3	3	1	8	8	4
9117	10599	FxaC_4g02600	FxaC_4g02600.t1	TALONG000009117	TALONT000010599	2	4030	Known	Known	None	3	1	0	1	2	2	0	1	3	5	5	3
9135	10618	FxaC_4g02870	FxaC_4g02870.t1	TALONG000009135	TALONT000010618	3	1605	Known	Known	None	23	32	31	1	8	1	23	18	18	34	18	29
9138	10621	FxaC_4g02900	FxaC_4g02900.t1	TALONG000009138	TALONT000010621	2	849	Known	Known	None	18	29	31	18	31	24	34	24	23	32	9	23
9139	10622	FxaC_4g02920	FxaC_4g02920.t1	TALONG000009139	TALONT000010622	3	1067	Known	Known	None	31	73	51	8	6	0	43	68	39	90	50	19
9140	10623	FxaC_4g02930	FxaC_4g02930.t1	TALONG000009140	TALONT000010623	6	1234	Known	Known	None	23	21	29	11	16	8	23	9	13	21	10	14
9142	10625	FxaC_4g02950	FxaC_4g02950.t1	TALONG000009142	TALONT000010625	2	2722	Known	Known	None	9	9	7	18	6	9	9	12	4	6	5	1
9155	10639	FxaC_4g03140	FxaC_4g03140.t1	TALONG000009155	TALONT000010639	13	1832	Known	Known	None	10	9	13	10	7	9	17	11	6	5	0	7
9158	10642	FxaC_4g03161	FxaC_4g03161.t1	TALONG000009158	TALONT000010642	7	1522	Known	Known	None	27	20	29	16	27	37	46	19	26	22	12	13
9161	10645	FxaC_4g03190	FxaC_4g03190.t1	TALONG000009161	TALONT000010645	3	1662	Known	Known	None	27	15	18	19	32	33	29	21	17	26	6	16
9188	10675	FxaC_4g03600	FxaC_4g03600.t1	TALONG000009188	TALONT000010675	1	1468	Known	Known	None	3	5	4	4	7	10	5	2	7	2	4	2
9190	10679	FxaC_4g03640	FxaC_4g03640.t1	TALONG000009190	TALONT000010679	1	1070	Known	Known	None	1	5	1	0	0	0	0	0	1	6	2	12
9191	10680	FxaC_4g03641	FxaC_4g03641.t1	TALONG000009191	TALONT000010680	1	788	Known	Known	None	0	0	2	0	1	0	2	3	2	0	1	4
9196	10685	FxaC_4g03690	FxaC_4g03690.t1	TALONG000009196	TALONT000010685	2	1846	Known	Known	None	10	2	7	12	19	6	10	6	6	7	3	5
9220	10711	FxaC_4g03940	FxaC_4g03940.t1	TALONG000009220	TALONT000010711	6	1192	Known	Known	None	11	3	7	5	3	3	11	8	1	14	4	10
9241	10738	FxaC_4g04340	FxaC_4g04340.t1	TALONG000009241	TALONT000010738	13	1729	Known	Known	None	2	2	3	1	10	9	3	4	4	3	1	1
9246	10744	FxaC_4g04430	FxaC_4g04430.t1	TALONG000009246	TALONT000010744	6	2155	Known	Known	None	1	0	1	6	2	5	1	1	2	0	0	1
9257	10757	FxaC_4g04560	FxaC_4g04560.t1	TALONG000009257	TALONT000010757	3	2107	Known	Known	None	23	22	13	29	26	20	22	20	13	42	14	36
9260	10760	FxaC_4g04600	FxaC_4g04600.t1	TALONG000009260	TALONT000010760	5	806	Known	Known	None	376	345	388	470	661	643	489	379	493	445	239	435
9262	10762	FxaC_4g04630	FxaC_4g04630.t2	TALONG000009262	TALONT000010762	7	1523	Known	Known	None	2	3	2	2	5	5	10	3	3	1	2	3
9262	10763	FxaC_4g04630	FxaC_4g04630.t1	TALONG000009262	TALONT000010763	6	1603	Known	Known	None	4	3	4	3	7	18	11	11	9	4	6	13
9265	10768	FxaC_4g04670	FxaC_4g04670.t1	TALONG000009265	TALONT000010768	10	1410	Known	Known	None	11	8	7	13	13	17	16	12	6	11	10	2
9279	10785	FxaC_4g05040	FxaC_4g05040.t1	TALONG000009279	TALONT000010785	9	1432	Known	Known	None	6	13	15	17	8	22	19	15	16	11	0	9
9279	10786	FxaC_4g05040	FxaC_4g05040.t2	TALONG000009279	TALONT000010786	9	1325	Known	Known	None	4	2	6	14	4	17	18	5	12	6	2	4
9287	10796	FxaC_4g05180	FxaC_4g05180.t1	TALONG000009287	TALONT000010796	3	1217	Known	Known	None	6	5	2	11	7	7	4	6	7	6	2	3
9289	10798	FxaC_4g05250	FxaC_4g05250.t1	TALONG000009289	TALONT000010798	12	1558	Known	Known	None	10	12	13	28	41	23	23	6	9	15	5	18
9289	10799	FxaC_4g05250	FxaC_4g05250.t2	TALONG000009289	TALONT000010799	12	1452	Known	Known	None	1	0	12	19	17	11	11	6	7	9	6	4
9292	10802	FxaC_4g05310	FxaC_4g05310.t1	TALONG000009292	TALONT000010802	2	1583	Known	Known	None	9	9	10	21	42	11	12	12	8	9	0	10
9293	10803	FxaC_4g05320	FxaC_4g05320.t1	TALONG000009293	TALONT000010803	4	1472	Known	Known	None	3	1	1	11	6	10	9	5	2	1	0	0
9294	10804	FxaC_4g05330	FxaC_4g05330.t1	TALONG000009294	TALONT000010804	5	1126	Known	Known	None	15	33	27	17	38	33	23	19	20	25	7	13
9297	10807	FxaC_4g05380	FxaC_4g05380.t1	TALONG000009297	TALONT000010807	10	2620	Known	Known	None	3	0	0	3	2	5	2	0	1	0	0	1
9299	10809	FxaC_4g05430	FxaC_4g05430.t1	TALONG000009299	TALONT000010809	8	1532	Known	Known	None	6	1	2	2	2	2	1	1	1	0	1	1
9303	10813	FxaC_4g05460	FxaC_4g05460.t1	TALONG000009303	TALONT000010813	11	2757	Known	Known	None	31	1	2	17	4	3	2	2	0	7	1	18
9305	10815	FxaC_4g05520	FxaC_4g05520.t1	TALONG000009305	TALONT000010815	11	1693	Known	Known	None	17	16	14	17	31	33	21	18	8	11	6	5
9308	10818	FxaC_4g05381	FxaC_4g05381.t1	TALONG000009308	TALONT000010818	6	1063	Known	Known	None	77	87	129	94	176	134	112	106	165	91	75	54
9310	10824	FxaC_4g05560	FxaC_4g05560.t1	TALONG000009310	TALONT000010824	3	993	Known	Known	None	2	3	1	0	2	0	4	3	3	21	7	11
9321	10836	FxaC_4g05680	FxaC_4g05680.t1	TALONG000009321	TALONT000010836	4	1864	Known	Known	None	47	40	42	81	62	85	89	58	57	42	30	24
9326	10841	FxaC_4g05760	FxaC_4g05760.t1	TALONG000009326	TALONT000010841	3	754	Known	Known	None	51	57	83	63	135	106	108	89	103	68	48	39
9341	10856	FxaC_4g06040	FxaC_4g06040.t1	TALONG000009341	TALONT000010856	5	1380	Known	Known	None	0	1	1	1	0	0	1	2	1	4	7	1
9357	10879	FxaC_4g06270	FxaC_4g06270.t1	TALONG000009357	TALONT000010879	3	1031	Known	Known	None	9	7	11	23	18	16	26	11	14	15	4	11
9372	10901	FxaC_4g06470	FxaC_4g06470.t1	TALONG000009372	TALONT000010901	4	1388	Known	Known	None	12	4	17	17	7	7	36	16	6	8	12	5
9392	10922	FxaC_4g06830	FxaC_4g06830.t1	TALONG000009392	TALONT000010922	8	1492	Known	Known	None	22	6	12	45	44	44	58	29	32	6	5	6
9405	10935	FxaC_4g06970	FxaC_4g06970.t1	TALONG000009405	TALONT000010935	1	1768	Known	Known	None	5	1	1	12	14	14	9	4	12	6	4	7
9406	10936	FxaC_4g06990	FxaC_4g06990.t1	TALONG000009406	TALONT000010936	1	510	Known	Known	None	248	325	290	298	338	328	469	429	401	289	192	195
9415	10948	FxaC_4g07180	FxaC_4g07180.t1	TALONG000009415	TALONT000010948	1	1275	Known	Known	None	21	21	11	0	2	0	9	4	2	59	21	30
9433	10966	FxaC_4g07430	FxaC_4g07430.t1	TALONG000009433	TALONT000010966	4	927	Known	Known	None	117	106	152	96	125	112	122	121	120	136	90	64
9476	11021	FxaC_4g08100	FxaC_4g08100.t2	TALONG000009476	TALONT000011021	13	1918	Known	Known	None	5	0	0	0	3	1	4	3	3	0	0	1
9484	11030	FxaC_4g08210	FxaC_4g08210.t1	TALONG000009484	TALONT000011030	7	984	Known	Known	None	10	7	12	5	4	5	6	3	11	7	9	5
9491	11037	FxaC_4g08330	FxaC_4g08330.t1	TALONG000009491	TALONT000011037	3	728	Known	Known	None	1	1	2	0	0	0	4	1	6	1	0	0
9492	11038	FxaC_4g08320	FxaC_4g08320.t1	TALONG000009492	TALONT000011038	3	1293	Known	Known	None	29	20	21	18	34	46	37	22	30	13	10	16
9504	11050	FxaC_4g08510	FxaC_4g08510.t1	TALONG000009504	TALONT000011050	3	730	Known	Known	None	8	2	6	7	5	5	3	8	7	16	11	3
9505	11051	FxaC_4g08520	FxaC_4g08520.t1	TALONG000009505	TALONT000011051	8	1129	Known	Known	None	41	28	53	32	47	34	39	31	25	36	42	13
9506	11052	FxaC_4g08530	FxaC_4g08530.t1	TALONG000009506	TALONT000011052	7	1099	Known	Known	None	262	202	221	274	376	406	294	211	288	180	107	151
9516	11062	FxaC_4g08650	FxaC_4g08650.t1	TALONG000009516	TALONT000011062	8	1521	Known	Known	None	28	5	11	60	51	32	36	17	12	2	2	1
9530	11077	FxaC_4g08940	FxaC_4g08940.t1	TALONG000009530	TALONT000011077	5	3173	Known	Known	None	42	27	78	76	100	69	107	89	109	27	29	29
9531	11078	FxaC_4g08950	FxaC_4g08950.t1	TALONG000009531	TALONT000011078	1	1944	Known	Known	None	3	2	4	0	1	4	6	4	3	0	0	0
9534	11083	FxaC_4g08970	FxaC_4g08970.t1	TALONG000009534	TALONT000011083	2	1728	Known	Known	None	75	60	20	56	59	54	36	42	24	110	27	105
9538	11087	FxaC_4g09030	FxaC_4g09030.t1	TALONG000009538	TALONT000011087	8	1811	Known	Known	None	8	8	9	30	25	24	16	14	7	4	6	7
9551	11100	FxaC_4g09220	FxaC_4g09220.t1	TALONG000009551	TALONT000011100	7	1136	Known	Known	None	6	8	9	7	4	11	7	7	11	4	11	5
9566	11117	FxaC_4g09470	FxaC_4g09470.t2	TALONG000009566	TALONT000011117	2	1949	Known	Known	None	8	1	2	16	12	15	6	3	5	0	0	1
9573	11124	FxaC_4g09520	FxaC_4g09520.t1	TALONG000009573	TALONT000011124	2	2495	Known	Known	None	1	1	0	3	1	0	4	1	1	1	3	2
9583	11136	FxaC_4g09660	FxaC_4g09660.t1	TALONG000009583	TALONT000011136	3	1600	Known	Known	None	3	2	3	1	0	2	4	5	2	4	2	6
9591	11144	FxaC_4g09750	FxaC_4g09750.t1	TALONG000009591	TALONT000011144	3	1078	Known	Known	None	4	6	2	10	16	7	4	11	20	11	3	0
9603	11156	FxaC_4g09900	FxaC_4g09900.t1	TALONG000009603	TALONT000011156	2	682	Known	Known	None	24	24	42	34	51	46	54	32	49	27	28	16
9603	11157	FxaC_4g09900	FxaC_4g09900.t2	TALONG000009603	TALONT000011157	2	709	Known	Known	None	26	23	20	20	21	22	28	23	17	40	15	25
9603	11158	FxaC_4g09900	FxaC_4g09900.t3	TALONG000009603	TALONT000011158	3	650	Known	Known	None	19	20	24	20	33	31	25	26	29	22	18	14
9610	11166	FxaC_4g09970	FxaC_4g09970.t1	TALONG000009610	TALONT000011166	7	1396	Known	Known	None	2	1	4	6	3	8	2	4	3	1	1	0
9610	11167	FxaC_4g09970	FxaC_4g09970.t2	TALONG000009610	TALONT000011167	6	1398	Known	Known	None	1	0	1	2	3	3	5	3	1	4	1	1
9624	11181	FxaC_4g10120	FxaC_4g10120.t1	TALONG000009624	TALONT000011181	6	2201	Known	Known	None	12	10	5	15	15	17	5	6	9	18	7	8
9642	11199	FxaC_4g10350	FxaC_4g10350.t1	TALONG000009642	TALONT000011199	14	1976	Known	Known	None	1	2	4	2	1	4	6	2	3	2	1	1
9659	11218	FxaC_4g10560	FxaC_4g10560.t1	TALONG000009659	TALONT000011218	3	2466	Known	Known	None	14	11	15	0	1	2	7	6	2	19	10	7
9661	11221	FxaC_4g10590	FxaC_4g10590.t1	TALONG000009661	TALONT000011221	10	1945	Known	Known	None	9	0	1	5	13	7	4	4	2	5	3	2
9670	11231	FxaC_4g10680	FxaC_4g10680.t1	TALONG000009670	TALONT000011231	8	1809	Known	Known	None	10	20	8	6	7	9	11	7	7	6	11	3
9671	11232	FxaC_4g10690	FxaC_4g10690.t1	TALONG000009671	TALONT000011232	6	1978	Known	Known	None	5	2	1	28	17	20	8	9	4	3	0	2
9674	11236	FxaC_4g10720	FxaC_4g10720.t1	TALONG000009674	TALONT000011236	7	1253	Known	Known	None	10	2	2	8	5	5	2	4	5	2	2	1
9674	11237	FxaC_4g10720	FxaC_4g10720.t2	TALONG000009674	TALONT000011237	7	1144	Known	Known	None	2	2	1	6	5	4	6	3	4	2	3	0
9681	11244	FxaC_4g10800	FxaC_4g10800.t1	TALONG000009681	TALONT000011244	3	717	Known	Known	None	219	290	281	240	325	322	400	305	429	453	381	253
9683	11246	FxaC_4g10820	FxaC_4g10820.t1	TALONG000009683	TALONT000011246	2	2732	Known	Known	None	5	3	1	0	0	1	0	2	1	4	3	1
9685	11248	FxaC_4g10840	FxaC_4g10840.t1	TALONG000009685	TALONT000011248	7	1477	Known	Known	None	4	5	4	17	4	8	7	9	11	11	1	0
9686	11249	FxaC_4g10850	FxaC_4g10850.t1	TALONG000009686	TALONT000011249	2	1202	Known	Known	None	5	4	0	1	0	1	1	1	1	7	17	10
9693	11257	FxaC_4g10940	FxaC_4g10940.t1	TALONG000009693	TALONT000011257	9	2193	Known	Known	None	15	16	9	13	18	16	18	16	11	21	9	12
9696	11260	FxaC_4g11050	FxaC_4g11050.t1	TALONG000009696	TALONT000011260	5	1679	Known	Known	None	4	0	2	0	1	2	6	1	1	1	2	2
9699	11263	FxaC_4g11080	FxaC_4g11080.t1	TALONG000009699	TALONT000011263	5	1479	Known	Known	None	56	33	37	16	9	12	32	28	23	72	36	36
9703	11269	FxaC_4g11130	FxaC_4g11130.t2	TALONG000009703	TALONT000011269	9	3774	Known	Known	None	4	7	1	8	2	7	11	11	6	2	5	2
9704	11270	FxaC_4g11140	FxaC_4g11140.t1	TALONG000009704	TALONT000011270	1	704	Known	Known	None	0	0	4	11	12	17	4	15	9	2	2	3
9707	11274	FxaC_4g11210	FxaC_4g11210.t2	TALONG000009707	TALONT000011274	7	1588	Known	Known	None	19	7	8	20	35	23	22	19	15	5	0	4
9707	11275	FxaC_4g11210	FxaC_4g11210.t1	TALONG000009707	TALONT000011275	7	1696	Known	Known	None	0	0	4	11	8	6	14	5	3	0	1	1
9750	11321	FxaC_4g11790	FxaC_4g11790.t1	TALONG000009750	TALONT000011321	3	1359	Known	Known	None	11	14	13	10	20	24	17	12	18	20	8	13
9773	11345	FxaC_4g12090	FxaC_4g12090.t1	TALONG000009773	TALONT000011345	2	2101	Known	Known	None	1	1	0	2	4	4	7	5	0	1	3	1
9778	11350	FxaC_4g12150	FxaC_4g12150.t1	TALONG000009778	TALONT000011350	3	1565	Known	Known	None	155	230	229	18	10	0	112	99	124	972	381	758
9786	11358	FxaC_4g12230	FxaC_4g12230.t1	TALONG000009786	TALONT000011358	11	2403	Known	Known	None	4	2	0	4	1	0	1	1	0	0	1	2
9790	11362	FxaC_4g12280	FxaC_4g12280.t1	TALONG000009790	TALONT000011362	4	621	Known	Known	None	32	66	70	66	93	85	95	57	99	74	58	53
9795	11367	FxaC_4g12350	FxaC_4g12350.t1	TALONG000009795	TALONT000011367	3	947	Known	Known	None	2	6	5	2	3	5	7	8	7	1	7	5
9803	11377	FxaC_4g12470	FxaC_4g12470.t1	TALONG000009803	TALONT000011377	8	1492	Known	Known	None	37	19	18	33	33	45	26	25	18	24	18	16
9806	11380	FxaC_4g12500	FxaC_4g12500.t1	TALONG000009806	TALONT000011380	9	1860	Known	Known	None	1	3	0	3	3	6	1	2	0	7	3	3
9811	11385	FxaC_4g12580	FxaC_4g12580.t1	TALONG000009811	TALONT000011385	1	2448	Known	Known	None	0	1	0	0	0	0	1	0	0	2	9	5
9826	11400	FxaC_4g12800	FxaC_4g12800.t1	TALONG000009826	TALONT000011400	10	1496	Known	Known	None	97	66	75	135	155	216	144	108	142	65	31	42
9829	11403	FxaC_4g12830	FxaC_4g12830.t1	TALONG000009829	TALONT000011403	3	782	Known	Known	None	2	3	1	4	3	3	3	3	2	3	1	1
[truncated: 96,161 more rows]
