# Supplementary material for: Transcriptomic Complexity in Strawberry Fruit Development and Maturation Revealed by Nanopore Sequencing
Source: Front Plant Sci. 2022 Jul 13;13:872054. doi: 10.3389/fpls.2022.872054 (PMC9326444; doi:10.3389/fpls.2022.872054)
Supplement: Supplementary file 5 [file Table_5.XLSX]

## Sheet: gsea_sg_w_kegg
ID	Description	setSize	enrichmentScore	NES	pvalue	p.adjust	qvalues	rank	leading_edge	core_enrichment/transcript list
map00360	Phenylalanine metabolism	23	-0.794779	-2.27373	0.000708215	0.00574713	0.00345692	13230	tags=61%, list=13%, signal=53%	TALONT000335510/FxaC_9g34360.t1/FxaC_27g35250.t1/TALONT000355131/FxaC_25g37200.t1/TALONT000874576/TALONT000355638/FxaC_28g17130.t1/FxaC_27g31341.t1/FxaC_27g31340.t1/FxaC_26g18320.t1/FxaC_25g25550.t1/TALONT000522739/TALONT000543608
map00998	Biosynthesis of various secondary metabolites - part 2	11	-0.771291	-1.80729	0.00427655	0.0190501	0.0114587	20736	tags=82%, list=21%, signal=65%	TALONT000212288/TALONT000212187/TALONT000212321/TALONT000198355/FxaC_19g23440.t1/TALONT000212262/FxaC_18g19990.t1/TALONT000798882/TALONT000264228
map00196	Photosynthesis - antenna proteins	121	-0.749935	-2.9835	0.00076746	0.00574713	0.00345692	18977	tags=86%, list=19%, signal=69%	TALONT000193119/TALONT000200843/TALONT000221135/TALONT000198968/TALONT000212765/TALONT000189312/FxaC_24g47220.t1/FxaC_23g31370.t1/TALONT000541279/FxaC_21g56590.t1/TALONT000137714/TALONT000354722/TALONT000193101/FxaC_16g18140.t1/TALONT000248157/FxaC_18g30990.t1/TALONT000352279/TALONT000276610/FxaC_14g14400.t1/TALONT000221232/FxaC_20g15470.t1/FxaC_23g59860.t1/FxaC_21g55390.t1/TALONT000354768/TALONT…
map00710	Carbon fixation in photosynthetic organisms	19	-0.747265	-2.0319	0.000714286	0.00574713	0.00345692	21260	tags=79%, list=22%, signal=62%	TALONT000218457/TALONT000133622/FxaC_25g43330.t1/FxaC_26g13930.t1/FxaC_21g01340.t1/FxaC_23g44030.t2/FxaC_18g20300.t1/FxaC_20g25910.t1/TALONT000532223/TALONT000188976/FxaC_19g25600.t3/TALONT000474288/FxaC_17g31230.t1/TALONT000287481/FxaC_24g04811.t1
map00195	Photosynthesis	238	-0.657046	-2.8474	0.000797448	0.00574713	0.00345692	19591	tags=62%, list=20%, signal=50%	TALONT000253883/FxaC_1g12980.t1/TALONT000209411/TALONT000176572/TALONT000400851/TALONT000293131/FxaC_16g15050.t1/FxaC_5g13860.t1/TALONT000292358/TALONT000288726/FxaC_10g04200.t1/TALONT000298719/TALONT000342401/FxaC_21g12930.t1/TALONT000328601/FxaC_11g15150.t2/FxaC_19g29860.t1/TALONT000201476/FxaC_14g24300.t1/TALONT000290383/TALONT000174748/FxaC_24g53360.t1/FxaC_24g47680.t1/FxaC_7g21941.t1/TALONT0…
map00960	Tropane, piperidine and pyridine alkaloid biosynthesis	19	-0.654803	-1.78048	0.00642857	0.0232945	0.0140117	13307	tags=53%, list=14%, signal=46%	FxaC_10g41690.t1/TALONT000312892/FxaC_28g11450.t1/FxaC_26g14650.t1/TALONT000354881/FxaC_25g41630.t1/TALONT000354888/TALONT000354877/FxaC_25g54390.t1/TALONT000354889
map00940	Phenylpropanoid biosynthesis	270	-0.591406	-2.5915	0.000821018	0.00574713	0.00345692	10408	tags=43%, list=11%, signal=39%	FxaC_1g28490.t1/TALONT000151677/TALONT000284875/TALONT000721458/TALONT000293588/TALONT000531756/FxaC_12g48590.t1/TALONT000282810/TALONT000155036/TALONT000293597/TALONT000272548/TALONT000310275/TALONT000284884/TALONT000332147/TALONT000164743/TALONT000282786/TALONT000332651/FxaC_17g50420.t1/FxaC_11g08720.t1/TALONT000258421/FxaC_13g20920.t1/TALONT000332156/FxaC_27g48920.t1/FxaC_14g08571.t1/FxaC_18g0…
map00904	Diterpenoid biosynthesis	51	-0.517916	-1.79304	0.00213523	0.0110133	0.00662454	6628	tags=49%, list=7%, signal=46%	TALONT000133319/TALONT000233247/TALONT000519005/TALONT000156748/TALONT000348112/FxaC_11g15640.t1/FxaC_5g04941.t1/FxaC_25g29380.t1/TALONT000335388/TALONT000324992/TALONT000402100/FxaC_10g18060.t1/TALONT000342648/FxaC_25g18130.t1/TALONT000519019/FxaC_5g08200.t1/FxaC_26g25580.t1/FxaC_6g35280.t1/FxaC_5g04950.t1/TALONT000257035/FxaC_26g31540.t1/TALONT001164528/TALONT001491713/TALONT001756040/FxaC_27g1…
map00073	Cutin, suberine and wax biosynthesis	52	-0.510013	-1.77173	0.00141643	0.00925401	0.00556632	19104	tags=33%, list=19%, signal=26%	TALONT000397343/TALONT000268486/TALONT000235013/FxaC_21g01901.t1/FxaC_15g00430.t1/TALONT000398746/TALONT000151673/FxaC_18g43650.t2/FxaC_13g03870.t2/FxaC_23g44670.t1/TALONT000131769/TALONT000665600/FxaC_20g02800.t1/TALONT000144845/FxaC_8g20750.t1/TALONT000144837/FxaC_17g02930.t1
map00310	Lysine degradation	68	-0.418288	-1.51958	0.0116533	0.0346068	0.0208161	10790	tags=25%, list=11%, signal=22%	TALONT000196020/TALONT000226145/TALONT000271093/TALONT000431605/TALONT000128350/TALONT000201807/TALONT000633449/TALONT000196043/TALONT000801228/TALONT000412715/TALONT000818500/TALONT000801251/TALONT000758866/TALONT000801109/TALONT000758951/TALONT000758941/TALONT000797009
map00500	Starch and sucrose metabolism	357	-0.336884	-1.52811	0.00167645	0.00972222	0.00584795	16710	tags=31%, list=17%, signal=26%	TALONT000173696/FxaC_17g14510.t1/TALONT000145086/TALONT000148789/TALONT000209120/TALONT000175618/TALONT000252630/TALONT000587726/TALONT000166419/TALONT000579866/TALONT000208684/TALONT000147152/TALONT000173859/TALONT000196743/TALONT000285122/TALONT000163323/TALONT000493542/TALONT000381752/TALONT000299892/TALONT000175589/TALONT000397628/TALONT000175658/TALONT000524033/TALONT000161710/TALONT00012852…
map00630	Glyoxylate and dicarboxylate metabolism	209	-0.33579	-1.43475	0.0055336	0.0225955	0.0135913	15711	tags=45%, list=16%, signal=38%	TALONT000158348/TALONT000181850/FxaC_23g47690.t1/TALONT000318776/FxaC_22g21270.t1/TALONT000183490/FxaC_11g02720.t1/TALONT000183610/TALONT000230589/TALONT000132252/TALONT000312044/TALONT000232520/TALONT000265529/TALONT000562971/FxaC_21g26680.t1/TALONT000158203/FxaC_21g05421.t1/TALONT000311965/TALONT000331817/TALONT000232651/TALONT000179857/TALONT000312018/TALONT000183378/FxaC_22g31620.t1/TALONT000…
map00400	Phenylalanine, tyrosine and tryptophan biosynthesis	204	-0.332706	-1.4149	0.00872324	0.0294785	0.0177314	17612	tags=33%, list=18%, signal=27%	TALONT000250000/FxaC_22g07150.t1/TALONT000318488/FxaC_15g16911.t2/TALONT000241807/TALONT000229794/FxaC_1g26640.t1/FxaC_4g14470.t1/FxaC_19g06300.t1/TALONT000252473/TALONT000156461/TALONT000345626/FxaC_2g31030.t1/TALONT000238724/FxaC_20g06501.t1/TALONT000151417/TALONT000354976/FxaC_26g26720.t1/FxaC_28g09760.t1/TALONT000354973/TALONT000658029/TALONT000504904/TALONT000154904/TALONT000567721/TALONT000…
map00250	Alanine, aspartate and glutamate metabolism	198	-0.317975	-1.34944	0.0166008	0.0464822	0.0279592	20149	tags=34%, list=21%, signal=27%	TALONT000471110/TALONT000256287/TALONT000327984/TALONT000258151/TALONT000257416/TALONT000415055/TALONT000278964/TALONT000249940/TALONT000352535/TALONT000278925/TALONT000250017/TALONT000256308/TALONT000279258/TALONT000256377/TALONT000706450/TALONT000258228/TALONT000171595/TALONT000256296/TALONT000249966/TALONT000259365/TALONT000490185/TALONT000199168/FxaC_8g12300.t1/FxaC_12g18150.t1/TALONT00042423…
map00260	Glycine, serine and threonine metabolism	293	-0.304267	-1.34729	0.0091135	0.0296487	0.0178338	19663	tags=37%, list=20%, signal=30%	FxaC_15g24660.t1/TALONT000259607/TALONT000463019/TALONT000246786/TALONT000149629/TALONT000261305/TALONT000312600/TALONT000323245/TALONT000236892/TALONT000293826/TALONT000540059/TALONT000254658/TALONT000303622/TALONT000219498/TALONT000180962/TALONT000293023/TALONT000334417/TALONT000379784/TALONT000181071/TALONT000157236/TALONT000235260/TALONT000468735/FxaC_21g68952.t2/FxaC_20g14600.t1/TALONT000607…
map00520	Amino sugar and nucleotide sugar metabolism	330	-0.298613	-1.34122	0.00665557	0.0232945	0.0140117	18401	tags=26%, list=19%, signal=21%	TALONT000350032/FxaC_12g10540.t1/TALONT000183985/FxaC_10g40010.t1/TALONT000270829/TALONT000460810/TALONT000649921/TALONT000208136/TALONT000350064/TALONT000201332/TALONT000178243/FxaC_2g38760.t1/TALONT000270589/TALONT000370023/TALONT000270880/FxaC_10g12200.t1/TALONT000521080/TALONT000270581/TALONT000295189/TALONT000478790/TALONT000178317/TALONT000187109/TALONT000392443/FxaC_24g55130.t1/FxaC_22g526…
map04626	Plant-pathogen interaction	390	0.301324	1.33243	0.00651112	0.0232945	0.0140117	17764	tags=21%, list=18%, signal=17%	TALONT000132034/FxaC_9g05580.t1/FxaC_10g46220.t1/FxaC_22g32990.t1/FxaC_22g07330.t1/TALONT000529654/TALONT000162435/TALONT000260584/TALONT000142816/TALONT000176959/TALONT000159326/TALONT000167765/TALONT000140024/FxaC_19g03910.t1/TALONT000307055/TALONT000207307/TALONT000168560/TALONT000159334/TALONT000260574/FxaC_9g21380.t1/TALONT000229040/TALONT000162425/TALONT000162445/TALONT000381580/FxaC_28g038…
map03015	mRNA surveillance pathway	426	0.321615	1.43177	0.000541126	0.00574713	0.00345692	27418	tags=37%, list=28%, signal=27%	TALONT000243492/TALONT000328433/TALONT000181197/TALONT000293166/TALONT000293244/TALONT000258658/TALONT000181094/FxaC_19g14150.t1/FxaC_5g36080.t2/TALONT000181061/TALONT000300138/TALONT000212484/TALONT000550908/TALONT000211046/TALONT000756837/FxaC_1g29930.t1/TALONT000209761/TALONT000432774/TALONT000238323/TALONT000456126/TALONT000243664/TALONT000239270/TALONT000207163/TALONT000207185/TALONT00013997…
map00941	Flavonoid biosynthesis	239	0.347676	1.46277	0.00172315	0.00972222	0.00584795	9376	tags=27%, list=10%, signal=24%	FxaC_5g09050.t1/TALONT000317547/TALONT000317773/TALONT000317643/TALONT000317803/TALONT000161525/TALONT000166679/TALONT000318110/TALONT000317734/TALONT000317920/TALONT000317796/FxaC_8g06290.t3/TALONT000317810/TALONT000317697/TALONT000319325/TALONT000319223/TALONT000318005/FxaC_7g41980.t1/TALONT000317757/FxaC_8g06290.t2/TALONT000317847/TALONT000318334/TALONT000513036/TALONT000317656/TALONT000317486…
map03018	RNA degradation	409	0.365238	1.61969	0.00054615	0.00574713	0.00345692	26492	tags=36%, list=27%, signal=26%	TALONT000307103/FxaC_5g30170.t1/TALONT000265723/TALONT000232577/TALONT000276458/TALONT000288711/FxaC_14g38630.t1/TALONT000212934/TALONT000265703/TALONT000746907/FxaC_10g28870.t1/FxaC_12g29150.t1/TALONT000276337/TALONT000227425/TALONT000369542/TALONT000243416/TALONT000307097/TALONT000227449/TALONT000185378/FxaC_6g12570.t1/TALONT000148236/TALONT000351499/TALONT000243331/TALONT000243546/TALONT000227…
map00510	N-Glycan biosynthesis	236	0.381597	1.60553	0.000568828	0.00574713	0.00345692	31071	tags=46%, list=32%, signal=31%	FxaC_15g12822.t1/TALONT000209682/FxaC_18g21060.t1/TALONT000206807/FxaC_19g31230.t1/TALONT000295245/TALONT000207084/TALONT000621799/FxaC_7g08500.t1/TALONT000697352/TALONT000171303/TALONT000277176/TALONT000295261/TALONT000228947/TALONT000300645/TALONT000269512/TALONT000259393/TALONT000212971/TALONT000130264/TALONT000273057/FxaC_23g15670.t1/FxaC_22g33580.t1/TALONT000295258/FxaC_23g01120.t1/TALONT000…
map04712	Circadian rhythm - plant	127	0.381712	1.48976	0.00937866	0.0296487	0.0178338	18621	tags=31%, list=19%, signal=25%	FxaC_2g30690.t1/TALONT000147227/TALONT000323279/FxaC_28g01350.t1/TALONT000417042/TALONT000232836/TALONT000656634/TALONT000327958/TALONT000309909/TALONT000252313/FxaC_14g04040.t1/TALONT000197710/TALONT000162548/FxaC_17g53370.t1/TALONT000179979/TALONT000309913/FxaC_16g28210.t1/FxaC_13g04550.t1/TALONT000194393/TALONT000327980/TALONT000145744/TALONT000252417/TALONT000240388/FxaC_20g15190.t1/TALONT000…
map00770	Pantothenate and CoA biosynthesis	113	0.402147	1.54535	0.00530348	0.0225955	0.0135913	18396	tags=30%, list=19%, signal=24%	FxaC_11g02820.t2/TALONT000143274/TALONT000142463/TALONT000143284/TALONT000142441/TALONT000142447/TALONT000581302/TALONT000363082/TALONT000509632/TALONT000143247/TALONT000238613/TALONT000238621/TALONT000143249/TALONT000142522/TALONT000142542/TALONT000142508/TALONT000581282/TALONT000640392/TALONT000581304/TALONT000581294/TALONT000581308/TALONT000216376/TALONT000142491/FxaC_18g01940.t2/TALONT0001433…
map00790	Folate biosynthesis	87	0.405077	1.4914	0.013285	0.0382921	0.0230329	28382	tags=40%, list=29%, signal=29%	TALONT000374124/TALONT000518808/TALONT000309775/TALONT000525105/TALONT000371058/FxaC_25g42700.t1/TALONT000526964/TALONT000187743/TALONT000304179/TALONT000390232/TALONT000319170/TALONT000332252/FxaC_11g16900.t1/TALONT000371062/TALONT000137005/FxaC_12g43860.t1/TALONT000552038/TALONT000319203/TALONT000136718/TALONT000721205/TALONT000309740/TALONT000215521/TALONT000309791/TALONT000238175/TALONT000371…
map00290	Valine, leucine and isoleucine biosynthesis	75	0.429635	1.54396	0.0096911	0.029679	0.017852	23760	tags=41%, list=24%, signal=31%	FxaC_21g35210.t1/TALONT000166980/TALONT000582523/FxaC_22g30480.t1/TALONT000251791/FxaC_27g05030.t1/TALONT000255641/FxaC_9g47410.t1/TALONT000582571/TALONT000272777/FxaC_13g50990.t1/FxaC_3g26352.t1/TALONT000375621/TALONT000272742/TALONT000317124/FxaC_24g34930.t1/TALONT000141802/TALONT000156150/TALONT000166998/TALONT000375616/TALONT000174823/TALONT000267095/TALONT000141845/FxaC_16g04750.t1/TALONT000…
map00600	Sphingolipid metabolism	108	0.43201	1.64715	0.00178571	0.00972222	0.00584795	16136	tags=32%, list=16%, signal=27%	TALONT000537420/TALONT000355976/FxaC_5g00610.t1/TALONT000554146/TALONT000335000/TALONT000755551/TALONT000283801/FxaC_10g42280.t1/TALONT000513120/TALONT000355877/FxaC_11g39320.t1/FxaC_11g00900.t1/TALONT000313484/TALONT000283753/TALONT000283714/FxaC_10g03040.t1/TALONT000313314/TALONT000335014/TALONT000335004/TALONT000313297/TALONT000283738/TALONT000355993/FxaC_16g25890.t1/TALONT000283774/TALONT0002…
map00620	Pyruvate metabolism	269	0.44967	1.91936	0.000561167	0.00574713	0.00345692	21323	tags=35%, list=22%, signal=28%	TALONT000163322/TALONT000447357/TALONT000282881/TALONT000283137/TALONT000163039/TALONT000283095/TALONT000282855/TALONT000235667/TALONT000457165/TALONT000283158/TALONT000282805/TALONT000282862/TALONT000157025/TALONT000283076/TALONT000334651/TALONT000283066/TALONT000160400/TALONT000160491/FxaC_22g24030.t1/TALONT000680832/FxaC_7g37220.t1/TALONT000283026/TALONT000282825/TALONT000163135/TALONT00028296…
map00040	Pentose and glucuronate interconversions	296	0.481911	2.07543	0.000557414	0.00574713	0.00345692	14962	tags=35%, list=15%, signal=30%	TALONT000226903/TALONT000226888/TALONT000227174/TALONT000226882/TALONT000227157/FxaC_21g15770.t1/TALONT000668757/TALONT000225358/TALONT000227007/TALONT000339056/TALONT000305433/TALONT000225867/TALONT000157165/TALONT000167334/TALONT000227099/TALONT000451632/TALONT000225737/TALONT000226035/TALONT000226192/TALONT000226469/FxaC_13g48930.t11/FxaC_8g02200.t1/TALONT000225385/TALONT000312731/TALONT000226…
map00563	Glycosylphosphatidylinositol (GPI)-anchor biosynthesis	39	0.534983	1.69417	0.00620732	0.0232945	0.0140117	16855	tags=33%, list=17%, signal=28%	TALONT000326768/FxaC_19g22200.t1/TALONT000294585/TALONT000280282/TALONT000175425/TALONT000376018/TALONT000203655/FxaC_18g41530.t1/FxaC_17g54060.t1/FxaC_23g41600.t2/TALONT000201830/TALONT000284162/TALONT000394500
map03030	DNA replication	180	0.547846	2.23251	0.000574383	0.00574713	0.00345692	18140	tags=43%, list=18%, signal=35%	TALONT000258980/TALONT000133412/FxaC_1g05362.t1/TALONT000315570/TALONT000254096/TALONT000339625/TALONT000172160/TALONT000146877/TALONT000350763/TALONT000169905/TALONT000205428/TALONT000162760/TALONT000209611/TALONT000339628/TALONT000321338/TALONT000168257/TALONT000330910/TALONT000272375/TALONT000209576/FxaC_18g41820.t1/TALONT000315197/TALONT000214880/TALONT000162751/TALONT000498239/TALONT00035624…
map00591	Linoleic acid metabolism	36	0.569535	1.77838	0.00308452	0.0143944	0.00865829	18223	tags=42%, list=19%, signal=34%	TALONT000367272/TALONT000562817/FxaC_25g00650.t1/TALONT000308431/TALONT000256631/TALONT000308422/TALONT000308407/TALONT000449887/TALONT000377872/TALONT000256379/TALONT000308435/TALONT000308085/TALONT000285123/TALONT000308396/TALONT000256360
map00909	Sesquiterpenoid and triterpenoid biosynthesis	35	0.581631	1.80331	0.00245549	0.0120319	0.00723725	13408	tags=29%, list=14%, signal=25%	TALONT000399808/TALONT000149995/TALONT000149884/TALONT000149864/TALONT000149932/TALONT000399854/TALONT000724283/TALONT000590210/TALONT000149910/TALONT000149978
map00590	Arachidonic acid metabolism	40	0.600414	1.91635	0.000618047	0.00574713	0.00345692	26510	tags=62%, list=27%, signal=46%	TALONT000339737/TALONT000271686/TALONT000191831/TALONT000163481/FxaC_6g43770.t1/FxaC_17g22620.t1/TALONT000209464/TALONT000184203/TALONT000301728/TALONT000339748/TALONT000301833/FxaC_19g15660.t1/FxaC_20g10110.t1/TALONT000301861/TALONT000540424/TALONT000208982/TALONT000301870/TALONT000350152/FxaC_26g16941.t1/FxaC_17g14720.t1/FxaC_7g40410.t1/TALONT000169101/FxaC_18g27760.t1/TALONT000163502/TALONT000…
map00410	beta-Alanine metabolism	20	0.891176	2.39436	0.000627353	0.00574713	0.00345692	7474	tags=65%, list=8%, signal=60%	TALONT000159549/TALONT000159573/TALONT000159595/TALONT000596219/TALONT000159473/TALONT000159622/TALONT000159637/TALONT000159558/TALONT000159505/TALONT000596224/TALONT000159644/TALONT000159543/TALONT000596333
map00942	Anthocyanin biosynthesis	12	0.923829	2.18991	0.000629327	0.00574713	0.00345692	7482	tags=50%, list=8%, signal=46%	FxaC_28g00600.t1/TALONT000696552/FxaC_26g03070.t1/TALONT000696582/TALONT000696490/TALONT000696513
