# Supplementary material for: Transcriptomic Complexity in Strawberry Fruit Development and Maturation Revealed by Nanopore Sequencing
Source: Front Plant Sci. 2022 Jul 13;13:872054. doi: 10.3389/fpls.2022.872054 (PMC9326444; doi:10.3389/fpls.2022.872054)
Supplement: Supplementary file 6 [file Table_6.XLSX]

## Sheet: gsea_w_hr_kegg
ID	Description	setSize	enrichmentScore	NES	pvalue	p.adjust	qvalues	rank	leading_edge	core_enrichment/transcript lists
map00710	Carbon fixation in photosynthetic organisms	19	-0.771938	-2.14834	0.000735835	0.00540123	0.00324886	14719	tags=79%, list=15%, signal=67%	TALONT000133622/FxaC_28g10610.t1/TALONT000287481/TALONT000218457/TALONT000346709/FxaC_21g01340.t1/FxaC_24g04811.t1/FxaC_17g31230.t1/FxaC_17g37290.t1/TALONT000532223/TALONT000133738/FxaC_23g44030.t2/FxaC_25g43330.t1/FxaC_18g20300.t1/FxaC_19g25600.t3
map00960	Tropane, piperidine and pyridine alkaloid biosynthesis	19	-0.715937	-1.99249	0.00147167	0.00655562	0.00394323	22373	tags=79%, list=23%, signal=61%	TALONT000312832/FxaC_26g14650.t1/TALONT000312892/FxaC_25g41630.t1/TALONT000354866/TALONT000354888/TALONT000312787/TALONT000312877/FxaC_10g41690.t1/TALONT000312881/FxaC_11g38540.t1/FxaC_25g54390.t1/TALONT000354881/TALONT000353985/FxaC_28g11450.t1
map00196	Photosynthesis - antenna proteins	121	-0.622066	-2.51294	0.00094518	0.00540123	0.00324886	21453	tags=68%, list=22%, signal=53%	FxaC_11g39290.t1/TALONT000541279/TALONT000234836/TALONT000201008/FxaC_23g59860.t1/FxaC_24g47220.t1/TALONT000360059/FxaC_22g14090.t1/FxaC_11g16030.t1/FxaC_15g15200.t1/FxaC_23g31370.t1/FxaC_20g15470.t1/TALONT000350593/TALONT000352279/FxaC_22g56330.t1/FxaC_25g37860.t1/TALONT000248157/TALONT000567760/TALONT000355406/FxaC_17g19580.t1/FxaC_21g16130.t1/FxaC_24g16020.t1/FxaC_18g30990.t1/FxaC_19g12860.t1/…
map00904	Diterpenoid biosynthesis	51	-0.594785	-2.07297	0.000843882	0.00540123	0.00324886	8853	tags=51%, list=9%, signal=46%	TALONT000249946/FxaC_6g45980.t1/TALONT000371976/TALONT000362818/TALONT000233247/FxaC_27g44820.t1/TALONT000156748/FxaC_10g18060.t1/TALONT000266065/FxaC_5g08200.t1/FxaC_5g04950.t1/TALONT000519019/FxaC_26g08010.t1/FxaC_25g18130.t1/FxaC_22g32160.t1/FxaC_26g25580.t1/FxaC_21g30340.t1/FxaC_28g05780.t1/FxaC_11g15640.t1/TALONT000342648/TALONT000402100/FxaC_25g29380.t1/TALONT000519005/TALONT000335388/FxaC_…
map00591	Linoleic acid metabolism	36	-0.582818	-1.88237	0.00157978	0.00673123	0.00404886	23609	tags=69%, list=24%, signal=53%	TALONT000502255/TALONT000308396/TALONT000347408/TALONT000308085/TALONT000373008/TALONT000372951/TALONT000284876/TALONT000377879/TALONT000284894/FxaC_14g24250.t1/TALONT000285100/TALONT000285123/TALONT000284888/TALONT000372967/TALONT000308407/TALONT000256365/TALONT000285035/TALONT000256379/TALONT000308435/TALONT000308112/FxaC_25g00650.t1/TALONT000256631/TALONT000285041/TALONT000256360/TALONT0003084…
map00195	Photosynthesis	238	-0.544058	-2.40709	0.00111111	0.00544444	0.00327485	25903	tags=58%, list=26%, signal=43%	FxaC_5g08380.t1/FxaC_22g10140.t1/FxaC_5g13860.t1/TALONT000209411/TALONT000231238/FxaC_24g53360.t1/TALONT000399205/TALONT000181340/FxaC_3g16210.t1/TALONT000379357/TALONT000180925/TALONT000429788/TALONT000242911/TALONT000259975/TALONT000214885/TALONT000381006/FxaC_3g12890.t1/FxaC_6g26690.t1/TALONT000154442/TALONT000152161/FxaC_14g24720.t1/TALONT000271536/TALONT000180965/TALONT000209950/FxaC_22g1077…
map03030	DNA replication	180	-0.503237	-2.15908	0.000992063	0.00540123	0.00324886	20840	tags=43%, list=21%, signal=34%	TALONT000162751/TALONT000148869/TALONT000366631/FxaC_10g42310.t1/TALONT000264295/TALONT000133412/TALONT000306685/TALONT000295532/TALONT000513768/TALONT000259029/FxaC_17g02010.t1/TALONT000174837/TALONT000168257/TALONT000330910/FxaC_18g44630.t1/TALONT000171645/FxaC_12g08700.t1/FxaC_9g10740.t1/TALONT000315204/TALONT000252738/TALONT000339625/TALONT000254096/TALONT000339628/TALONT000543902/TALONT00020…
map00340	Histidine metabolism	60	-0.487893	-1.76027	0.00166389	0.00679423	0.00408676	20140	tags=45%, list=21%, signal=36%	TALONT000190294/TALONT000306127/TALONT000284530/FxaC_26g39060.t1/FxaC_24g48540.t1/TALONT000227715/TALONT000477401/TALONT000190277/FxaC_26g39240.t1/FxaC_25g03580.t1/TALONT000315575/FxaC_27g02950.t1/TALONT000370605/TALONT000291315/TALONT000152548/TALONT000370812/FxaC_12g12480.t1/TALONT000197009/FxaC_10g37410.t2/TALONT000371692/TALONT000352192/TALONT000492335/FxaC_27g03210.t1/TALONT000371712/FxaC_24…
map04145	Phagosome	214	-0.484041	-2.11766	0.0010627	0.00544444	0.00327485	13001	tags=36%, list=13%, signal=32%	TALONT000163340/TALONT000163335/TALONT000152903/TALONT000163475/TALONT000381832/TALONT000336276/TALONT000330481/FxaC_9g10970.t1/FxaC_2g25210.t1/FxaC_1g21290.t1/FxaC_3g00180.t1/FxaC_6g43520.t1/TALONT000163446/TALONT000302612/TALONT000151780/TALONT000323013/TALONT000303009/FxaC_11g39170.t1/TALONT000355441/TALONT000272210/TALONT000355938/TALONT000151788/FxaC_21g53710.t1/FxaC_12g08740.t1/TALONT000336…
map03440	Homologous recombination	47	-0.4548	-1.55909	0.0149007	0.0482356	0.0290139	17615	tags=34%, list=18%, signal=28%	TALONT000259476/TALONT000181130/TALONT000234246/FxaC_3g07900.t1/TALONT000260082/FxaC_2g12620.t1/TALONT000197820/TALONT000252437/TALONT000197785/TALONT000498782/FxaC_14g01070.t1/TALONT000232045/FxaC_4g32830.t1/TALONT000511754/FxaC_2g42280.t1/TALONT000467468
map00100	Steroid biosynthesis	107	-0.452485	-1.79713	0.000923361	0.00540123	0.00324886	22361	tags=50%, list=23%, signal=38%	TALONT000157749/FxaC_21g47800.t1/FxaC_24g33210.t1/FxaC_8g02430.t1/TALONT000296301/TALONT000157023/FxaC_22g47090.t2/FxaC_19g00910.t1/TALONT000290739/TALONT000287812/TALONT000133252/FxaC_7g40090.t1/TALONT000264639/FxaC_8g08360.t1/FxaC_6g43970.t1/FxaC_17g01090.t1/TALONT000163129/TALONT000163147/TALONT000133215/FxaC_24g45740.t1/TALONT000131196/FxaC_25g01960.t1/TALONT000209834/TALONT000372363/FxaC_15g…
map00630	Glyoxylate and dicarboxylate metabolism	209	-0.3463	-1.51494	0.00208551	0.00817518	0.0049174	19912	tags=30%, list=20%, signal=24%	TALONT000500213/TALONT000232578/TALONT000267059/FxaC_22g18210.t1/FxaC_21g24540.t1/TALONT000232651/TALONT000139515/TALONT000331721/TALONT000493038/TALONT000132423/TALONT000322282/FxaC_13g11770.t1/TALONT000250883/FxaC_10g17720.t1/TALONT000256795/TALONT000331880/FxaC_19g02240.t1/TALONT000183438/TALONT000142543/TALONT000262239/FxaC_23g03110.t6/TALONT000322190/TALONT000250860/FxaC_21g05421.t1/TALONT00…
map00270	Cysteine and methionine metabolism	480	-0.304715	-1.43328	0.00147059	0.00655562	0.00394323	22318	tags=35%, list=23%, signal=27%	FxaC_22g00200.t1/TALONT000213551/TALONT000242051/TALONT000283147/FxaC_23g25200.t1/TALONT000377990/TALONT000213515/FxaC_9g40230.t1/TALONT000146590/TALONT000347233/TALONT000318064/TALONT000146576/FxaC_13g39830.t1/TALONT000379211/TALONT000327604/FxaC_3g32860.t1/FxaC_17g24030.t1/TALONT000133307/FxaC_13g32230.t1/TALONT000309080/FxaC_21g14890.t1/TALONT000339407/FxaC_15g24680.t1/TALONT000199747/TALONT00…
map00940	Phenylpropanoid biosynthesis	270	-0.297008	-1.33477	0.0128806	0.0435274	0.0261819	5578	tags=14%, list=6%, signal=13%	TALONT000308791/FxaC_12g43430.t2/TALONT000360473/FxaC_27g52220.t1/TALONT000282772/FxaC_28g01210.t1/FxaC_1g12360.t1/TALONT000386475/TALONT000391617/TALONT000540316/FxaC_1g28490.t1/TALONT000156416/TALONT000293588/TALONT000399376/FxaC_9g32750.t1/TALONT000231350/TALONT000156086/TALONT000332651/TALONT000434165/TALONT000332156/FxaC_10g11590.t1/TALONT000154989/FxaC_22g01630.t1/FxaC_10g04880.t2/TALONT000…
map00220	Arginine biosynthesis	272	-0.286482	-1.28813	0.0152582	0.0482356	0.0290139	26019	tags=35%, list=27%, signal=26%	TALONT000298060/TALONT000260308/TALONT000221081/TALONT000159328/FxaC_6g46120.t1/TALONT000285680/FxaC_23g02480.t1/FxaC_11g14630.t1/FxaC_26g26900.t1/FxaC_6g41360.t1/TALONT000248076/FxaC_6g44890.t1/TALONT000346899/TALONT000156085/TALONT000212026/FxaC_20g36570.t1/TALONT000156260/FxaC_16g16460.t2/TALONT000230751/TALONT000267815/FxaC_8g02970.t1/TALONT000267931/TALONT000321369/FxaC_7g09160.t1/TALONT0002…
map00130	Ubiquinone and other terpenoid-quinone biosynthesis	216	0.358873	1.44988	0.00435203	0.0157963	0.00950151	15278	tags=22%, list=16%, signal=19%	TALONT000875896/TALONT000875356/TALONT000875408/TALONT000361392/TALONT000361398/TALONT000743767/TALONT000875390/TALONT000875487/TALONT000743813/TALONT000743752/TALONT000433271/TALONT001311127/FxaC_24g21710.t1/TALONT000564003/TALONT000144209/TALONT000363572/TALONT000212110/TALONT000357469/TALONT000728520/TALONT000306617/FxaC_10g42840.t3/TALONT000325811/FxaC_9g05310.t1/FxaC_14g16830.t1/TALONT001403…
map00071	Fatty acid degradation	188	0.382769	1.52722	0.000989609	0.00540123	0.00324886	23886	tags=34%, list=24%, signal=25%	TALONT000798354/TALONT000798386/FxaC_15g37860.t1/TALONT000837267/TALONT000772170/TALONT000772173/FxaC_2g28620.t1/TALONT000542775/FxaC_14g20370.t1/TALONT000431338/TALONT000214829/TALONT000197961/TALONT000817788/TALONT000431354/TALONT000197948/TALONT000197918/TALONT000467090/TALONT000197929/TALONT000593106/TALONT000156988/TALONT000328756/TALONT000462088/TALONT000342137/TALONT000248700/TALONT0004414…
map00480	Glutathione metabolism	332	0.422668	1.78398	0.000452284	0.00496454	0.00298619	17790	tags=29%, list=18%, signal=24%	TALONT000834141/FxaC_2g38550.t1/TALONT000848573/TALONT000269966/FxaC_1g34540.t1/TALONT000790032/TALONT000835114/TALONT000848881/TALONT000762950/TALONT000673870/TALONT000848583/FxaC_11g15330.t1/TALONT000328390/TALONT000827437/TALONT000165290/FxaC_11g11090.t1/TALONT000182869/FxaC_18g28432.t1/TALONT000848592/TALONT000747500/TALONT000662115/TALONT000467614/TALONT000423574/TALONT000241750/TALONT000661…
map00600	Sphingolipid metabolism	108	0.434591	1.61462	0.00311526	0.0117422	0.00706295	18468	tags=34%, list=19%, signal=28%	TALONT000871145/TALONT000748984/TALONT000335000/TALONT000448683/FxaC_10g02100.t1/TALONT000537420/TALONT000418965/TALONT000537421/TALONT000563430/TALONT000363148/TALONT000513089/TALONT000554166/TALONT000283626/TALONT000513120/TALONT000283714/TALONT000355877/TALONT000559971/TALONT000283781/FxaC_8g12111.t1/TALONT000720707/TALONT000283733/TALONT000225414/TALONT000313567/TALONT000198764/TALONT00016184…
map00290	Valine, leucine and isoleucine biosynthesis	75	0.454044	1.59252	0.00482315	0.016881	0.010154	9648	tags=25%, list=10%, signal=23%	TALONT000829116/TALONT000765840/TALONT000765846/TALONT000765924/TALONT000774602/FxaC_9g47410.t1/TALONT000358313/TALONT000141845/TALONT000141840/TALONT000582530/TALONT000856348/TALONT000141819/FxaC_11g04730.t1/TALONT000582571/TALONT000582523/TALONT000141802/TALONT000251791/TALONT000141866/TALONT000251780
map00400	Phenylalanine, tyrosine and tryptophan biosynthesis	204	0.463505	1.8622	0.000489476	0.00496454	0.00298619	20187	tags=42%, list=21%, signal=34%	TALONT000840190/TALONT000776884/TALONT000345641/TALONT000875023/TALONT000245443/TALONT000776878/TALONT000350532/FxaC_13g05170.t1/TALONT000776941/FxaC_28g10190.t2/TALONT000402173/FxaC_3g23350.t1/TALONT000718836/TALONT000464650/TALONT000534066/TALONT000241807/TALONT000345623/TALONT000241816/FxaC_1g23980.t1/TALONT000734463/TALONT000621644/TALONT000350502/TALONT000345631/TALONT000658029/TALONT0002454…
map00500	Starch and sucrose metabolism	357	0.517269	2.19573	0.000448833	0.00496454	0.00298619	11238	tags=29%, list=11%, signal=26%	TALONT000767679/TALONT000145643/TALONT000583673/TALONT000767703/TALONT000145635/TALONT000771989/TALONT000583677/TALONT000912498/FxaC_15g03530.t1/TALONT000768461/TALONT000772773/TALONT000771934/TALONT000765632/TALONT000583642/TALONT000583588/TALONT000772271/TALONT000867455/TALONT000769402/TALONT000145560/TALONT000145648/TALONT000767436/TALONT000784321/TALONT000768627/TALONT000583625/TALONT00076763…
map00906	Carotenoid biosynthesis	87	0.523176	1.8876	0.000530786	0.00496454	0.00298619	10538	tags=31%, list=11%, signal=28%	TALONT000896867/FxaC_24g47580.t1/TALONT000896863/FxaC_12g44430.t1/TALONT000491294/FxaC_11g02860.t1/TALONT000209269/TALONT000234263/TALONT000209223/FxaC_21g19080.t1/TALONT000281439/TALONT000234302/TALONT000637998/FxaC_10g01520.t1/TALONT000748672/FxaC_9g49470.t1/TALONT000209262/TALONT000567481/TALONT000234292/FxaC_22g16280.t1/FxaC_5g37190.t1/TALONT000379337/TALONT000234273/TALONT000209206/TALONT000…
map00310	Lysine degradation	68	0.599382	2.06008	0.000550358	0.00496454	0.00298619	11242	tags=50%, list=11%, signal=44%	TALONT000797009/TALONT000758941/TALONT000758951/TALONT000801251/TALONT000437205/TALONT000758866/TALONT000818500/TALONT000801109/TALONT000201807/TALONT000437199/TALONT000437196/TALONT000412715/TALONT000128300/TALONT000128308/TALONT000437185/TALONT000216335/TALONT000216373/TALONT000633449/TALONT000128350/TALONT000196062/TALONT000431605/TALONT000216377/TALONT000431615/TALONT000801228/TALONT000196043…
map00040	Pentose and glucuronate interconversions	296	0.62242	2.59646	0.000461042	0.00496454	0.00298619	7674	tags=35%, list=8%, signal=32%	FxaC_5g17410.t1/FxaC_18g39220.t1/TALONT000815520/TALONT000818982/TALONT000816282/TALONT000667977/TALONT000817197/TALONT000645844/TALONT000815821/TALONT000817289/TALONT000816613/TALONT000819991/TALONT000645443/TALONT000817065/TALONT000818474/TALONT000816740/TALONT000819995/TALONT000827265/TALONT000225354/TALONT000820850/TALONT000817440/TALONT000227157/TALONT000817760/TALONT000816402/TALONT00081998…
map00360	Phenylalanine metabolism	23	0.745128	2.0324	0.00060241	0.00496454	0.00298619	7647	tags=52%, list=8%, signal=48%	FxaC_27g31341.t1/FxaC_27g31340.t1/TALONT000874625/TALONT000874576/TALONT000532553/TALONT000360347/FxaC_27g35250.t1/FxaC_24g21130.t1/FxaC_23g25910.t1/TALONT000543608/TALONT000223687/FxaC_21g49400.t1
map00941	Flavonoid biosynthesis	239	0.828823	3.38545	0.000476417	0.00496454	0.00298619	6326	tags=67%, list=6%, signal=63%	FxaC_18g45220.t1/TALONT000775083/TALONT000776609/TALONT000892352/TALONT000889864/TALONT000776645/TALONT000884870/TALONT000884883/TALONT000884854/FxaC_28g37450.t1/TALONT000884649/TALONT000712534/TALONT000372532/TALONT000775105/TALONT000884888/TALONT000597498/TALONT000892437/FxaC_6g44880.t1/TALONT000884855/TALONT000407721/TALONT000804693/FxaC_3g12980.t1/TALONT000824495/FxaC_8g06300.t1/TALONT0008845…
map00770	Pantothenate and CoA biosynthesis	113	0.832376	3.11337	0.000517598	0.00496454	0.00298619	4047	tags=58%, list=4%, signal=56%	TALONT000811548/TALONT000763464/TALONT000764990/TALONT000811532/TALONT000763525/TALONT000763390/TALONT000764837/FxaC_16g28870.t1/TALONT000581953/TALONT000764999/TALONT000765243/TALONT000811396/TALONT000810948/TALONT000456066/TALONT000238629/TALONT000810950/TALONT000763895/TALONT000393412/TALONT000763884/TALONT000142542/TALONT000765142/FxaC_14g03480.t1/TALONT000765212/TALONT000763566/TALONT0008110…
map00410	beta-Alanine metabolism	20	0.905992	2.3922	0.000604961	0.00496454	0.00298619	4424	tags=85%, list=5%, signal=81%	TALONT000781615/TALONT000781596/TALONT000781253/TALONT000596219/TALONT000596206/TALONT000159644/TALONT000159573/TALONT000781446/TALONT000596209/TALONT000159505/TALONT000159543/TALONT000159595/TALONT000159637/TALONT000159473/TALONT000159622/TALONT000159549/TALONT000596333
map00909	Sesquiterpenoid and triterpenoid biosynthesis	35	0.929658	2.80891	0.000577034	0.00496454	0.00298619	4377	tags=89%, list=4%, signal=85%	TALONT000881594/TALONT000774157/FxaC_17g09030.t4/TALONT000774043/TALONT000778554/TALONT000778642/TALONT000871658/TALONT000774126/TALONT000763559/TALONT000774012/TALONT000399849/FxaC_17g09030.t3/TALONT000399854/TALONT000775697/TALONT000775656/TALONT000149932/TALONT000778606/TALONT000778612/TALONT000774501/TALONT000774539/TALONT000399808/TALONT000149864/TALONT000530463/TALONT000724283/TALONT0007743…
map00942	Anthocyanin biosynthesis	12	0.948268	2.21137	0.000607903	0.00496454	0.00298619	1917	tags=92%, list=2%, signal=90%	FxaC_27g52810.t1/TALONT000854434/TALONT000857076/TALONT000853151/TALONT001013242/FxaC_28g00600.t1/TALONT000855153/FxaC_26g03070.t1/TALONT000696513/TALONT000696490/TALONT000696552
