# Supplementary material for: Transcriptomic Complexity in Strawberry Fruit Development and Maturation Revealed by Nanopore Sequencing
Source: Front Plant Sci. 2022 Jul 13;13:872054. doi: 10.3389/fpls.2022.872054 (PMC9326444; doi:10.3389/fpls.2022.872054)
Supplement: Supplementary file 7 [file Table_7.XLSX]

## Sheet: gsea_hr_fr_kegg
ID	Description	setSize	enrichmentScore	NES	pvalue	p.adjust	qvalues	rank	leading_edge	core_enrichment/transcript lists
map00196	Photosynthesis - antenna proteins	121	-0.881306	-3.04355	0.000360881	0.00374446	0.00217187	7415	tags=83%, list=8%, signal=76%	TALONT000221341/TALONT000541279/FxaC_13g21920.t1/TALONT000172380/TALONT000354722/FxaC_23g59860.t1/FxaC_9g48690.t1/TALONT000170800/FxaC_18g12310.t1/TALONT000221232/TALONT000248157/TALONT000348767/TALONT000356505/TALONT000372982/TALONT000444408/TALONT000170713/FxaC_12g44000.t1/FxaC_10g22780.t1/FxaC_18g30990.t1/FxaC_22g56330.t1/TALONT000202905/FxaC_24g48890.t1/TALONT000201069/FxaC_17g45110.t1/TALONT…
map00710	Carbon fixation in photosynthetic organisms	19	-0.849209	-2.17364	0.000458505	0.00374446	0.00217187	10847	tags=89%, list=11%, signal=80%	FxaC_19g25600.t3/FxaC_28g10610.t1/FxaC_17g37290.t1/TALONT000532223/FxaC_23g44030.t2/TALONT000474288/TALONT000188976/FxaC_20g25910.t1/FxaC_17g31230.t1/TALONT000218457/FxaC_24g04811.t1/TALONT000133738/TALONT000133622/FxaC_26g13930.t1/TALONT000346709/TALONT000287481/FxaC_21g01340.t1
map00960	Tropane, piperidine and pyridine alkaloid biosynthesis	19	-0.799827	-2.04724	0.000458505	0.00374446	0.00217187	13423	tags=68%, list=14%, signal=59%	TALONT000312832/TALONT000312892/TALONT000312877/TALONT000312881/TALONT000353985/TALONT000354881/FxaC_25g41630.t1/FxaC_10g41690.t1/TALONT000354888/TALONT000354877/FxaC_25g54390.t1/TALONT000354866/TALONT000354889
map00195	Photosynthesis	238	-0.781433	-2.83466	0.000342818	0.00374446	0.00217187	14124	tags=75%, list=14%, signal=65%	FxaC_22g10770.t1/FxaC_20g23690.t1/FxaC_16g15050.t1/TALONT000209500/TALONT000214814/TALONT000352275/FxaC_2g17170.t1/TALONT000203934/TALONT000209411/FxaC_22g10740.t1/TALONT000162623/TALONT000429788/FxaC_16g31300.t1/TALONT000519240/TALONT000470604/TALONT000156309/TALONT000293154/TALONT000692765/TALONT000235537/TALONT000255271/TALONT000208971/FxaC_26g16350.t1/TALONT000239943/TALONT000566504/TALONT000…
map00591	Linoleic acid metabolism	36	-0.754965	-2.21023	0.000424448	0.00374446	0.00217187	14411	tags=64%, list=15%, signal=55%	TALONT000377879/TALONT000308102/TALONT000285041/TALONT000308085/TALONT000285123/TALONT000372987/TALONT000284894/TALONT000308396/TALONT000562817/TALONT000284888/TALONT000256379/TALONT000372951/TALONT000256661/TALONT000256365/TALONT000285035/TALONT000301421/TALONT000285100/TALONT000308431/TALONT000256631/TALONT000308422/TALONT000256575/TALONT000377872/TALONT000190734
map00998	Biosynthesis of various secondary metabolites - part 2	11	-0.7093	-1.59334	0.0159046	0.046241	0.0268207	8147	tags=55%, list=8%, signal=50%	TALONT000212288/FxaC_19g23450.t1/FxaC_19g23440.t1/TALONT000212262/TALONT000212321/TALONT000212187
map00073	Cutin, suberine and wax biosynthesis	52	-0.627913	-1.94605	0.00040404	0.00374446	0.00217187	19747	tags=65%, list=20%, signal=52%	TALONT000385649/TALONT000131769/FxaC_8g20750.t1/TALONT000315054/FxaC_15g36120.t1/TALONT000146501/TALONT000153646/TALONT000268479/FxaC_13g03870.t2/TALONT000315033/FxaC_16g28460.t3/FxaC_15g00430.t1/FxaC_23g44670.t1/TALONT000268492/TALONT000268568/FxaC_25g08810.t1/FxaC_16g28460.t2/TALONT000315047/TALONT000314921/TALONT000314824/TALONT000461724/FxaC_28g32270.t1/TALONT000151673/TALONT000233770/FxaC_16…
map04712	Circadian rhythm - plant	127	-0.598468	-2.07242	0.000359712	0.00374446	0.00217187	14807	tags=46%, list=15%, signal=39%	TALONT000232836/TALONT000417042/TALONT000512353/FxaC_15g03990.t1/FxaC_15g33190.t1/TALONT000327952/TALONT000145123/TALONT000516695/TALONT001042206/TALONT000239863/TALONT000165686/FxaC_14g16610.t1/TALONT000285679/TALONT000295922/TALONT000252228/FxaC_6g34310.t1/TALONT000278606/TALONT000147227/FxaC_14g16610.t2/TALONT000289623/FxaC_7g30690.t1/TALONT000278596/FxaC_13g24050.t1/TALONT000140695/TALONT0002…
map00904	Diterpenoid biosynthesis	51	-0.577434	-1.78621	0.000406174	0.00374446	0.00217187	12695	tags=43%, list=13%, signal=38%	TALONT001164528/TALONT000172650/FxaC_6g35280.t1/TALONT001491713/FxaC_25g50200.t1/FxaC_25g58410.t1/TALONT000324992/FxaC_25g29380.t1/TALONT000233247/TALONT000249946/TALONT000402100/FxaC_22g32160.t1/TALONT000371976/FxaC_27g44820.t1/FxaC_26g25580.t1/TALONT000371980/TALONT000362818/TALONT000257035/FxaC_28g05780.t1/TALONT000266065/FxaC_26g08010.t1/TALONT000367399
map00630	Glyoxylate and dicarboxylate metabolism	209	-0.566785	-2.04248	0.000345781	0.00374446	0.00217187	18769	tags=43%, list=19%, signal=35%	TALONT000347720/TALONT000613294/TALONT000331721/TALONT000331817/TALONT000290428/TALONT000318926/TALONT000331810/TALONT000132398/TALONT000500892/TALONT000555638/TALONT000331880/TALONT000318941/TALONT000232599/TALONT000137209/TALONT000319007/TALONT000181858/FxaC_14g10200.t1/TALONT000176939/TALONT000262244/TALONT000181791/TALONT000497741/TALONT000256763/TALONT000476368/TALONT000312044/TALONT00023265…
map00750	Vitamin B6 metabolism	43	-0.515702	-1.55755	0.00941465	0.0369054	0.0214059	9828	tags=28%, list=10%, signal=25%	FxaC_22g56540.t1/TALONT000338267/TALONT000335405/TALONT000335353/TALONT000335412/TALONT000569644/TALONT000338278/TALONT000333115/FxaC_24g15820.t1/TALONT000357077/TALONT000342545/FxaC_3g39180.t1
map00250	Alanine, aspartate and glutamate metabolism	198	-0.492745	-1.76723	0.000347222	0.00374446	0.00217187	22254	tags=45%, list=23%, signal=35%	TALONT000249966/TALONT000256296/TALONT000241728/TALONT000246400/TALONT000490208/FxaC_19g13530.t1/FxaC_4g15510.t1/TALONT000279185/TALONT000214647/TALONT000365631/TALONT000257033/TALONT000199141/TALONT000128584/TALONT000302460/TALONT000558724/TALONT000161476/TALONT000228358/FxaC_18g27020.t1/TALONT000442716/TALONT000258228/FxaC_9g41130.t2/TALONT000161460/TALONT000215330/TALONT000215290/FxaC_9g22370.…
map00860	Porphyrin and chlorophyll metabolism	199	-0.472349	-1.69471	0.000347222	0.00374446	0.00217187	13376	tags=29%, list=14%, signal=25%	TALONT000285763/TALONT000241962/TALONT000201751/TALONT000258318/TALONT000482347/TALONT000286948/TALONT000131651/FxaC_8g39250.t1/TALONT000314107/FxaC_27g41090.t1/TALONT000315484/TALONT000291887/FxaC_28g31770.t1/TALONT000279435/TALONT000313294/TALONT000269580/TALONT000414050/TALONT000314125/TALONT000269641/TALONT000269528/TALONT000144437/FxaC_2g41500.t1/FxaC_6g36130.t1/TALONT000149780/TALONT0001444…
map00052	Galactose metabolism	152	-0.470144	-1.65267	0.00070922	0.00534643	0.00310104	18362	tags=35%, list=19%, signal=28%	TALONT000176743/TALONT000136032/FxaC_18g40171.t1/TALONT000293091/FxaC_21g61590.t1/FxaC_13g03500.t1/TALONT000365272/TALONT000525584/TALONT000476325/TALONT000136052/TALONT000293303/TALONT000495998/TALONT000136064/FxaC_5g28320.t1/TALONT000301120/FxaC_4g37520.t1/TALONT000136220/TALONT000293105/TALONT000139621/TALONT000148190/TALONT000187884/TALONT000494958/TALONT000544332/TALONT000136038/TALONT000293…
map00940	Phenylpropanoid biosynthesis	270	-0.460697	-1.68086	0.00034002	0.00374446	0.00217187	15721	tags=28%, list=16%, signal=24%	TALONT000270124/FxaC_3g15620.t1/TALONT000155000/TALONT000269339/TALONT000535849/TALONT000148571/TALONT000272553/TALONT000272548/FxaC_10g29120.t1/TALONT000284884/TALONT000233685/FxaC_3g03410.t1/TALONT000398236/FxaC_1g28490.t1/FxaC_8g33560.t1/TALONT000527892/TALONT000145097/TALONT000434165/FxaC_28g01210.t1/TALONT000151569/TALONT000412030/FxaC_6g05590.t1/TALONT000221351/FxaC_3g15560.t1/TALONT0002438…
map00380	Tryptophan metabolism	96	-0.434293	-1.46286	0.0149757	0.046241	0.0268207	23194	tags=38%, list=24%, signal=29%	FxaC_3g10540.t1/FxaC_15g08811.t1/TALONT000860588/TALONT000193893/TALONT000217375/FxaC_14g08540.t1/TALONT000217255/TALONT000202236/TALONT000217331/TALONT000331386/FxaC_16g23241.t1/TALONT000186799/TALONT000271312/TALONT000194003/TALONT000416468/TALONT000544290/TALONT000252768/TALONT000137623/TALONT000356514/TALONT000370581/TALONT000336884/TALONT000356461/TALONT000356443/TALONT000356518/TALONT000271…
map03410	Base excision repair	131	-0.409502	-1.42148	0.0158046	0.046241	0.0268207	31288	tags=47%, list=32%, signal=32%	TALONT000316945/TALONT000332400/TALONT000276799/TALONT000569604/TALONT000316742/TALONT000317067/TALONT000241039/TALONT000727149/TALONT000276964/TALONT000316635/TALONT000392033/TALONT000276930/TALONT000374057/TALONT000276889/TALONT000316731/TALONT000317007/TALONT000277212/TALONT000332795/FxaC_17g21440.t1/TALONT000332811/TALONT000376784/TALONT000332326/TALONT000539502/FxaC_8g06080.t1/FxaC_2g44910.t…
map00260	Glycine, serine and threonine metabolism	293	-0.372335	-1.36347	0.00575881	0.0262032	0.0151984	19895	tags=30%, list=20%, signal=24%	TALONT000268620/TALONT000293093/TALONT000329459/TALONT000607149/TALONT000303622/TALONT000472711/TALONT000335366/TALONT000156882/TALONT000263388/TALONT000313758/TALONT000438295/TALONT000268673/TALONT000303631/TALONT000208699/TALONT000129989/TALONT000268650/FxaC_2g15720.t2/TALONT000207446/TALONT000268682/TALONT000263958/TALONT000243399/FxaC_18g11600.t1/TALONT000539585/FxaC_4g18940.t1/TALONT00027954…
map00480	Glutathione metabolism	332	-0.351141	-1.29484	0.0141892	0.046241	0.0268207	28871	tags=39%, list=29%, signal=28%	TALONT000140852/FxaC_21g19120.t1/TALONT000292850/TALONT000144554/TALONT000494630/TALONT000291060/TALONT000134047/FxaC_11g15320.t1/TALONT000185068/TALONT000292471/TALONT000134155/TALONT000291673/TALONT000291134/TALONT000228452/TALONT000292143/TALONT000138133/TALONT000206861/TALONT000137244/FxaC_19g13130.t1/TALONT000138272/FxaC_6g24261.t1/TALONT000282002/TALONT000496691/TALONT000242632/FxaC_28g1595…
map00240	Pyrimidine metabolism	229	0.261936	1.28011	0.010989	0.0414201	0.0240246	16289	tags=24%, list=17%, signal=20%	FxaC_10g14690.t5/FxaC_5g19380.t1/FxaC_5g19500.t1/TALONT000329723/TALONT000700096/TALONT000306233/TALONT000509223/FxaC_21g02670.t1/TALONT000135751/FxaC_10g49130.t1/TALONT000138937/TALONT000375051/FxaC_22g31270.t2/TALONT000170723/FxaC_10g30980.t1/TALONT000376922/FxaC_9g22890.t1/TALONT000151885/FxaC_24g03150.t1/FxaC_11g12490.t1/FxaC_22g02340.t1/TALONT000300921/TALONT000187357/TALONT000200674/TALONT0…
map03022	Basal transcription factors	246	0.266768	1.30402	0.0133333	0.0450575	0.0261343	19632	tags=26%, list=20%, signal=21%	TALONT000495924/TALONT000335036/FxaC_17g22050.t1/FxaC_23g37050.t2/FxaC_17g13721.t1/TALONT000288542/TALONT000293169/TALONT000294388/TALONT000429897/FxaC_9g11480.t1/TALONT000180713/TALONT000290750/FxaC_5g08630.t1/TALONT000613028/FxaC_21g09920.t2/TALONT000424584/TALONT000294483/FxaC_9g16040.t1/TALONT000283172/FxaC_4g26211.t1/TALONT000200133/FxaC_2g44300.t2/FxaC_3g15230.t1/FxaC_7g27310.t1/FxaC_10g105…
map00400	Phenylalanine, tyrosine and tryptophan biosynthesis	204	0.267646	1.29632	0.0172414	0.0469349	0.0272232	13583	tags=25%, list=14%, signal=22%	TALONT000776884/FxaC_4g17000.t1/FxaC_13g05170.t1/FxaC_10g42830.t1/TALONT000156461/TALONT000776941/TALONT000378788/TALONT000192945/TALONT000776878/FxaC_23g39610.t1/FxaC_25g44181.t2/TALONT000252843/TALONT000659070/TALONT000238724/TALONT000621644/TALONT000252473/TALONT000402173/TALONT000337921/TALONT000711756/FxaC_14g16470.t1/FxaC_10g37710.t1/TALONT000475181/FxaC_25g37630.t1/TALONT000662845/TALONT00…
map00030	Pentose phosphate pathway	150	0.28948	1.36354	0.00552486	0.0262032	0.0151984	13657	tags=21%, list=14%, signal=18%	FxaC_20g00180.t1/FxaC_15g07810.t1/FxaC_23g45900.t1/FxaC_14g07800.t1/TALONT000194648/FxaC_13g09110.t2/TALONT000195866/TALONT000205953/TALONT000361335/TALONT000326544/FxaC_14g16000.t1/TALONT000141955/TALONT000165046/TALONT000540852/FxaC_24g02960.t1/FxaC_15g16420.t1/TALONT000205968/TALONT000230059/FxaC_21g02620.t2/FxaC_21g03340.t1/TALONT000127881/TALONT000362284/FxaC_26g26740.t1/FxaC_22g02420.t1/TAL…
map00561	Glycerolipid metabolism	164	0.320447	1.51827	0.00588235	0.0262032	0.0151984	17402	tags=31%, list=18%, signal=26%	FxaC_8g10750.t1/FxaC_19g39950.t1/FxaC_28g13080.t1/FxaC_19g01521.t1/TALONT000381007/FxaC_17g01801.t1/FxaC_24g33560.t1/FxaC_28g23350.t1/FxaC_21g12890.t1/TALONT000294951/FxaC_21g32350.t1/FxaC_3g10190.t1/FxaC_20g40790.t1/TALONT000295296/FxaC_14g17930.t1/FxaC_21g38150.t1/FxaC_1g10660.t1/TALONT000246956/TALONT000436835/TALONT000352343/FxaC_24g16290.t1/FxaC_22g56030.t1/FxaC_16g09540.t1/TALONT000172891/F…
map00510	N-Glycan biosynthesis	236	0.33746	1.66256	0.0120482	0.0421687	0.0244587	17894	tags=30%, list=18%, signal=25%	TALONT000621799/TALONT000295245/FxaC_23g01120.t1/TALONT000423180/FxaC_24g45870.t1/FxaC_28g17020.t1/FxaC_25g37340.t2/TALONT000207084/TALONT000769170/FxaC_25g37340.t1/FxaC_17g34800.t1/FxaC_20g29120.t1/FxaC_22g33580.t1/TALONT000129541/FxaC_19g31230.t1/TALONT000206807/TALONT000355605/TALONT000265918/FxaC_5g20910.t1/TALONT000246770/FxaC_9g36560.t1/TALONT000254108/FxaC_16g20110.t1/TALONT000541853/FxaC_…
map00061	Fatty acid biosynthesis	230	0.381671	1.84983	0.0117647	0.0421687	0.0244587	18305	tags=38%, list=19%, signal=31%	TALONT000897725/TALONT000486037/TALONT000202183/TALONT000435827/TALONT000264086/TALONT000331108/FxaC_21g54010.t2/FxaC_11g41570.t1/TALONT000290315/FxaC_21g39500.t1/FxaC_18g41750.t1/FxaC_2g00440.t1/FxaC_15g33970.t1/TALONT000569353/TALONT000383005/TALONT000372120/TALONT000128590/FxaC_14g37540.t1/TALONT000145349/TALONT000276490/FxaC_19g07980.t1/FxaC_24g28510.t2/TALONT000287592/TALONT000662106/TALONT0…
map00071	Fatty acid degradation	188	0.384071	1.82989	0.00793651	0.0324074	0.018797	17787	tags=34%, list=18%, signal=28%	TALONT000257339/FxaC_20g20910.t1/FxaC_3g24700.t2/FxaC_13g27830.t1/TALONT000379991/TALONT000817788/FxaC_14g20370.t1/FxaC_19g17750.t1/TALONT000244285/FxaC_2g28620.t1/FxaC_2g07401.t1/TALONT000328705/TALONT000130209/TALONT000342047/FxaC_6g23690.t1/TALONT000244331/FxaC_16g00230.t1/TALONT000379993/TALONT000379994/TALONT000242386/TALONT000342076/TALONT000197893/FxaC_15g40770.t1/FxaC_12g50380.t1/TALONT00…
map03440	Homologous recombination	47	0.407298	1.54717	0.0160428	0.046241	0.0268207	12798	tags=34%, list=13%, signal=30%	TALONT000289357/TALONT000467468/FxaC_4g32830.t1/FxaC_2g42280.t1/TALONT000251750/TALONT000700917/TALONT000302395/FxaC_14g01070.t1/TALONT000338883/TALONT000181137/TALONT000246265/TALONT000197785/TALONT000498782/TALONT000268632/FxaC_2g12620.t1/TALONT000208810
map00310	Lysine degradation	68	0.42487	1.74345	0.00468384	0.0241588	0.0140126	15039	tags=29%, list=15%, signal=25%	TALONT000222807/TALONT000801228/TALONT000629457/TALONT000629454/TALONT000801251/TALONT000818500/TALONT000201799/TALONT000196043/TALONT000214607/FxaC_25g54161.t1/FxaC_5g09200.t1/TALONT000758941/TALONT000132318/TALONT000196020/TALONT000801109/TALONT000797009/TALONT000216377/TALONT000226145/TALONT000185205/TALONT000758866
map00600	Sphingolipid metabolism	108	0.439836	1.9624	0.00344828	0.0198783	0.0115298	24890	tags=45%, list=25%, signal=34%	TALONT000198772/TALONT000554152/TALONT000132967/FxaC_5g00610.t1/TALONT000513089/TALONT000335004/FxaC_10g42280.t1/FxaC_11g39320.t1/TALONT000554146/TALONT000335000/TALONT000225409/TALONT000748984/FxaC_10g03040.t1/FxaC_10g02100.t1/FxaC_10g05660.t1/FxaC_8g12111.t1/FxaC_16g25890.t1/TALONT000537420/TALONT000283714/FxaC_12g46510.t1/TALONT000355877/FxaC_22g01170.t1/TALONT000277127/TALONT000513120/TALONT0…
map00290	Valine, leucine and isoleucine biosynthesis	75	0.511304	2.14865	0.00255102	0.015625	0.00906284	16275	tags=40%, list=17%, signal=33%	FxaC_21g35210.t1/TALONT000856348/FxaC_9g47410.t1/TALONT000765846/TALONT000765840/TALONT000774602/TALONT000582571/TALONT000272742/FxaC_23g12700.t1/TALONT000141802/TALONT000358313/TALONT000317076/FxaC_11g04730.t1/TALONT000166980/FxaC_24g34930.t1/TALONT000141866/FxaC_2g31360.t1/TALONT000375616/FxaC_27g05030.t1/TALONT000251780/TALONT000141845/FxaC_3g26352.t1/TALONT000141840/TALONT000189030/TALONT0002…
map00410	beta-Alanine metabolism	20	0.601627	1.86166	0.00123457	0.00864197	0.00501253	26230	tags=70%, list=27%, signal=51%	TALONT000781446/TALONT000596333/TALONT000159473/TALONT000596209/TALONT000159622/TALONT000781253/TALONT000159543/TALONT000244384/TALONT000159558/TALONT000596206/TALONT000159595/TALONT000596224/TALONT000159573/TALONT000159549
map00261	Monobactam biosynthesis	10	0.672504	1.70565	0.0168651	0.0469349	0.0272232	11726	tags=60%, list=12%, signal=53%	TALONT000323970/TALONT000315622/TALONT000286314/TALONT000334999/FxaC_25g28830.t1/FxaC_25g17560.t1
map00770	Pantothenate and CoA biosynthesis	113	0.705663	3.1679	0.00398406	0.021691	0.0125813	17829	tags=63%, list=18%, signal=51%	TALONT000810980/TALONT000763388/TALONT000811292/TALONT000810988/TALONT000810948/TALONT000142508/TALONT000811286/FxaC_16g28870.t1/TALONT000764196/TALONT000763400/TALONT000811407/TALONT000810940/TALONT000142463/TALONT000145036/TALONT000509632/TALONT000456066/TALONT000811415/FxaC_14g03480.t1/TALONT000765071/TALONT000811548/TALONT000145019/TALONT000581294/TALONT000581282/FxaC_13g03460.t1/TALONT000810…
map00780	Biotin metabolism	10	0.716194	1.81646	0.00793651	0.0324074	0.018797	20507	tags=80%, list=21%, signal=63%	FxaC_14g28860.t1/TALONT000178001/FxaC_7g26670.t1/TALONT000289091/FxaC_16g12120.t1/TALONT000254356/FxaC_15g27590.t1/TALONT000176884
map00909	Sesquiterpenoid and triterpenoid biosynthesis	35	0.775195	2.74343	0.0015015	0.00980981	0.0056899	19095	tags=86%, list=19%, signal=69%	TALONT000399776/TALONT000774331/TALONT000881594/TALONT000774012/TALONT000774204/TALONT000778642/FxaC_17g09030.t3/TALONT000149978/FxaC_17g09030.t4/TALONT000763559/TALONT000149864/TALONT000778612/TALONT000149803/TALONT000774539/TALONT000775656/TALONT000774126/TALONT000774157/TALONT000149784/TALONT000778554/TALONT000590210/TALONT000775697/TALONT000149995/TALONT000774501/TALONT000149932/TALONT0007786…
