# Supplementary material for: Transcriptomic Complexity in Strawberry Fruit Development and Maturation Revealed by Nanopore Sequencing
Source: Front Plant Sci. 2022 Jul 13;13:872054. doi: 10.3389/fpls.2022.872054 (PMC9326444; doi:10.3389/fpls.2022.872054)
Supplement: Supplementary file 8 [file Table_8.XLSX]

## Sheet: significant switch events
Supplementary table S1 isoform switching test for all isoforms identified
Note: The table might contains several sheets
iso_ref	gene_ref	isoform_id	gene_id	condition_1	condition_2	gene_name	gene_overall_mean	gene_value_1	gene_value_2	gene_stderr_1	gene_stderr_2	gene_log2_fold_change	iso_overall_mean	iso_value_1	iso_value_2	iso_stderr_1	iso_stderr_2	iso_log2_fold_change	IF_overall	IF1	IF2	dIF	isoform_switch_q_value	gene_switch_q_value	PTC	codingPotentialValue	codingPotential	domain_identified	signal_peptide_identified	idr_identified	IR	switchConsequencesGene
isoComp_00001020	geneComp_00000225	FxaC_19g29210.t1	TALON_gene-100383	full red	turn	TALON_gene-100383	24.4716	27.4673	20.2313	4.01287	2.92099	-0.440934	10.461	14.7051	7.99408	2.39342	1.44857	-0.878485	0.413383	0.535467	0.390733	-0.144733	0.0231238	0.00645754	FALSE	1	TRUE	yes	no	yes	0	TRUE
isoComp_00001021	geneComp_00000225	TALONT000227118	TALON_gene-100383	full red	turn	TALON_gene-100383	24.4716	27.4673	20.2313	4.01287	2.92099	-0.440934	5.93483	3.85013	6.23314	1.05918	1.14142	0.693622	0.251558	0.135633	0.3055	0.169867	0.00645754	0.00645754	FALSE	0.914779	TRUE	yes	no	no	0	TRUE
isoComp_00295010	geneComp_00071295	FxaC_19g29210.t1	TALON_gene-100383	full red	small green	TALON_gene-100383	24.4716	27.4673	20.5251	4.01287	2.16691	-0.420143	10.461	14.7051	6.69913	2.39342	1.17659	-1.13309	0.413383	0.535467	0.322333	-0.213133	0.000793643	0.000793643	FALSE	1	TRUE	yes	no	yes	0	TRUE
isoComp_00295011	geneComp_00071295	TALONT000227118	TALON_gene-100383	full red	small green	TALON_gene-100383	24.4716	27.4673	20.5251	4.01287	2.16691	-0.420143	5.93483	3.85013	6.37543	1.05918	1.20875	0.726134	0.251558	0.135633	0.306767	0.171133	0.00305105	0.000793643	FALSE	0.914779	TRUE	yes	no	no	0	TRUE
isoComp_00001199	geneComp_00000253	FxaC_19g29910.t1	TALON_gene-100432	full red	turn	TALON_gene-100432	17.6964	13.8254	19.4174	1.33201	1.59141	0.489734	2.45898	2.99757	1.87184	0.305659	0.705978	-0.67646	0.154867	0.216833	0.0985	-0.118333	0.0295786	0.0295786	FALSE	1	TRUE	yes	no	no	0	TRUE
isoComp_00001210	geneComp_00000253	TALONT000453047	TALON_gene-100432	full red	turn	TALON_gene-100432	17.6964	13.8254	19.4174	1.33201	1.59141	0.489734	2.59696	0.910021	3.72328	0.459159	0.851898	2.02071	0.146633	0.0644	0.190767	0.126367	0.0480237	0.0295786	NA	0.0870155	FALSE	NA	NA	NA	0	TRUE
isoComp_00295495	geneComp_00071394	FxaC_19g31560.t1	TALON_gene-100570	full red	small green	TALON_gene-100570	61.7065	56.3953	47.646	1.81905	3.19962	-0.243174	28.1767	32.0441	17.2812	1.51924	1.68522	-0.890466	0.454475	0.569267	0.368533	-0.200733	0.00995385	0.00995385	FALSE	0.999999	TRUE	yes	no	yes	0	TRUE
isoComp_00295498	geneComp_00071394	TALONT000233173	TALON_gene-100570	full red	small green	TALON_gene-100570	61.7065	56.3953	47.646	1.81905	3.19962	-0.243174	24.6431	17.0051	21.4928	1.6453	2.06837	0.337705	0.399533	0.3007	0.4504	0.1497	0.0106067	0.00995385	NA	0.0501398	FALSE	NA	NA	NA	0	TRUE
isoComp_00296515	geneComp_00071605	TALONT000249674	TALON_gene-101003	full red	small green	TALON_gene-101003	38.0436	43.2115	31.2568	2.24143	5.77684	-0.467116	26.8108	33.1704	19.7415	1.67438	4.27631	-0.748368	0.695375	0.769167	0.623667	-0.1455	0.0365342	0.0365342	FALSE	0.999993	TRUE	yes	no	no	0	TRUE
isoComp_00296516	geneComp_00071605	TALONT000249679	TALON_gene-101003	full red	small green	TALON_gene-101003	38.0436	43.2115	31.2568	2.24143	5.77684	-0.467116	6.61687	5.33129	7.37752	1.14763	0.645671	0.467902	0.180958	0.122733	0.246567	0.123833	0.03954	0.0365342	NA	0.0966891	FALSE	NA	NA	NA	0	TRUE
isoComp_00296880	geneComp_00071716	FxaC_19g40570.t1	TALON_gene-101191	full red	small green	TALON_gene-101191	16.5629	28.1978	5.22338	1.99355	0.80588	-2.43028	12.6034	19.9889	5.10187	0.193257	0.805945	-1.96799	0.830567	0.716867	0.977267	0.2604	0.0241004	0.0241004	NA	0.0803935	FALSE	NA	NA	NA	0	TRUE
isoComp_00296882	geneComp_00071716	TALONT000255816	TALON_gene-101191	full red	small green	TALON_gene-101191	16.5629	28.1978	5.22338	1.99355	0.80588	-2.43028	3.04289	7.42887	0	2.1056	0	-9.53894	0.122842	0.254867	0	-0.254867	0.0279922	0.0241004	NA	0.033151	FALSE	NA	NA	NA	0	TRUE
isoComp_00297271	geneComp_00071797	FxaC_9g00650.t1	TALON_gene-101334	full red	small green	TALON_gene-101334	18.4456	35.3527	5.95424	1.80346	1.36852	-2.56782	5.71891	13.988	0.895029	1.70646	0.115969	-3.95111	0.264433	0.402533	0.1588	-0.243733	0.0322289	0.0322289	FALSE	1	TRUE	yes	no	no	0	TRUE
isoComp_00297273	geneComp_00071797	TALONT000130535	TALON_gene-101334	full red	small green	TALON_gene-101334	18.4456	35.3527	5.95424	1.80346	1.36852	-2.56782	5.82507	9.84252	3.3632	2.48086	0.851337	-1.54637	0.378692	0.275	0.576833	0.301833	0.0474259	0.0322289	NA	0.186455	FALSE	NA	NA	NA	0	TRUE
isoComp_00297322	geneComp_00071801	FxaC_4g17180.t1	TALON_gene-10134	full red	small green	TALON_gene-10134	15.902	11.4535	21.3919	1.31166	1.7402	0.900689	5.3223	6.63327	4.36061	1.5204	0.723807	-0.60406	0.365625	0.573867	0.2012	-0.372667	0.00213444	0.000136168	FALSE	1	TRUE	yes	no	no	0	TRUE
isoComp_00297324	geneComp_00071801	TALONT000177044	TALON_gene-10134	full red	small green	TALON_gene-10134	15.902	11.4535	21.3919	1.31166	1.7402	0.900689	4.59569	1.57918	8.68487	0.639909	0.917181	2.45188	0.264417	0.135567	0.4045	0.268933	0.000136168	0.000136168	NA	0.043764	FALSE	NA	NA	NA	0	TRUE
isoComp_00885302	geneComp_00213941	FxaC_4g17180.t1	TALON_gene-10134	turn	small green	TALON_gene-10134	15.902	14.0447	21.3919	0.461025	1.7402	0.606689	5.3223	5.48016	4.36061	0.862742	0.723807	-0.329014	0.365625	0.3944	0.2012	-0.1932	0.0199696	0.0199696	FALSE	1	TRUE	yes	no	no	0	TRUE
isoComp_00003485	geneComp_00000757	TALONT000133704	TALON_gene-101379	full red	turn	TALON_gene-101379	20.2171	21.9775	24.547	3.00978	2.42315	0.159446	5.56444	2.70457	7.95646	0.24445	0.739439	1.55321	0.292367	0.1281	0.326867	0.198767	0.00336832	0.00336832	NA	0.412853	FALSE	NA	NA	NA	0	TRUE
isoComp_00297469	geneComp_00071827	FxaC_9g01190.t1	TALON_gene-101379	full red	small green	TALON_gene-101379	20.2171	21.9775	7.20314	3.00978	1.10717	-1.60799	8.37179	11.961	1.68626	2.18442	0.319405	-2.81912	0.386408	0.545567	0.2475	-0.298067	0.0251066	0.0251066	FALSE	1	TRUE	yes	no	no	0	TRUE
isoComp_00297475	geneComp_00071827	TALONT000133704	TALON_gene-101379	full red	small green	TALON_gene-101379	20.2171	21.9775	7.20314	3.00978	1.10717	-1.60799	5.56444	2.70457	2.80109	0.24445	1.11155	0.050404	0.292367	0.1281	0.3849	0.2568	0.0290453	0.0251066	NA	0.412853	FALSE	NA	NA	NA	0	TRUE
isoComp_00004497	geneComp_00001011	FxaC_9g06690.t1	TALON_gene-101831	full red	turn	TALON_gene-101831	40.4861	43.9251	43.8775	2.61732	2.83059	-0.00156418	20.8698	26.6807	19.1778	1.10518	1.57997	-0.476152	0.509508	0.609667	0.436067	-0.1736	0.00408032	0.00408032	FALSE	0.999998	TRUE	yes	no	no	0	TRUE
isoComp_00004498	geneComp_00001011	TALONT000150787	TALON_gene-101831	full red	turn	TALON_gene-101831	40.4861	43.9251	43.8775	2.61732	2.83059	-0.00156418	14.244	12.3258	19.3541	2.17835	0.95465	0.650535	0.353358	0.2776	0.441933	0.164333	0.00460968	0.00408032	NA	0.166067	FALSE	NA	NA	NA	0	TRUE
isoComp_00298971	geneComp_00072208	TALONT000161673	TALON_gene-102043	full red	small green	TALON_gene-102043	26.3826	39.7089	16.1111	2.35894	2.67455	-1.30088	20.8276	33.7929	11.6649	2.43147	2.28718	-1.53374	0.770333	0.8497	0.718667	-0.131033	0.0116099	0.0116099	FALSE	0.998911	TRUE	yes	no	no	0	TRUE
isoComp_00298972	geneComp_00072208	TALONT000161691	TALON_gene-102043	full red	small green	TALON_gene-102043	26.3826	39.7089	16.1111	2.35894	2.67455	-1.30088	3.86388	3.53218	3.89525	0.471205	0.578399	0.140779	0.16625	0.0903333	0.2451	0.154767	0.013501	0.0116099	FALSE	0.960886	TRUE	yes	no	no	0	TRUE
isoComp_00299260	geneComp_00072272	FxaC_9g10740.t1	TALON_gene-102150	full red	small green	TALON_gene-102150	90.9573	67.3815	56.2723	5.24316	16.4777	-0.259886	66.3157	58.5147	40.9645	3.62271	10.763	-0.514318	0.759017	0.870967	0.739767	-0.1312	0.0235974	0.0235974	FALSE	0.999996	TRUE	yes	no	no	0	TRUE
isoComp_00299261	geneComp_00072272	TALONT000167190	TALON_gene-102150	full red	small green	TALON_gene-102150	90.9573	67.3815	56.2723	5.24316	16.4777	-0.259886	20.7497	6.42522	13.7197	2.22264	5.41546	1.09324	0.198683	0.0919667	0.230867	0.1389	0.0257669	0.0235974	NA	0.0732123	FALSE	NA	NA	NA	0	TRUE
isoComp_00593250	geneComp_00143342	FxaC_9g10740.t1	TALON_gene-102150	full red	white	TALON_gene-102150	90.9573	67.3815	164.789	5.24316	15.2598	1.29007	66.3157	58.5147	108.515	3.62271	10.8768	0.890906	0.759017	0.870967	0.6577	-0.213267	6.56e-09	6.56e-09	FALSE	0.999996	TRUE	yes	no	no	0	TRUE
isoComp_00593251	geneComp_00143342	TALONT000167190	TALON_gene-102150	full red	white	TALON_gene-102150	90.9573	67.3815	164.789	5.24316	15.2598	1.29007	20.7497	6.42522	49.4195	2.22264	4.59313	2.94131	0.198683	0.0919667	0.299867	0.2079	1.21e-08	6.56e-09	NA	0.0732123	FALSE	NA	NA	NA	0	TRUE
isoComp_01181230	geneComp_00285482	FxaC_9g10740.t1	TALON_gene-102150	turn	white	TALON_gene-102150	90.9573	75.3861	164.789	12.388	15.2598	1.12815	66.3157	57.2688	108.515	7.41044	10.8768	0.921951	0.759017	0.767633	0.6577	-0.109933	0.00796984	0.00796984	FALSE	0.999996	TRUE	yes	no	no	0	TRUE
isoComp_01181231	geneComp_00285482	TALONT000167190	TALON_gene-102150	turn	white	TALON_gene-102150	90.9573	75.3861	164.789	12.388	15.2598	1.12815	20.7497	13.4342	49.4195	3.84945	4.59313	1.87839	0.198683	0.172033	0.299867	0.127833	0.00957645	0.00796984	NA	0.0732123	FALSE	NA	NA	NA	0	TRUE
isoComp_00005307	geneComp_00001212	FxaC_9g10970.t1	TALON_gene-102168	full red	turn	TALON_gene-102168	106.249	78.3759	103.243	5.08314	4.89666	0.397515	68.3979	57.0016	58.4058	4.75357	5.23123	0.0351035	0.633075	0.728133	0.563567	-0.164567	0.00024989	0.00024989	FALSE	1	TRUE	yes	no	no	0	TRUE
isoComp_00005313	geneComp_00001212	TALONT000170418	TALON_gene-102168	full red	turn	TALON_gene-102168	106.249	78.3759	103.243	5.08314	4.89666	0.397515	31.4833	14.4908	39.4749	1.61438	1.48515	1.44517	0.3035	0.185433	0.385	0.199567	0.00026332	0.00024989	FALSE	0.999833	TRUE	yes	no	no	0	TRUE
isoComp_00299297	geneComp_00072282	FxaC_9g10970.t1	TALON_gene-102168	full red	small green	TALON_gene-102168	106.249	78.3759	71.7113	5.08314	5.28526	-0.128192	68.3979	57.0016	44.4808	4.75357	5.68711	-0.357748	0.633075	0.728133	0.6158	-0.112333	0.0449522	0.0449522	FALSE	1	TRUE	yes	no	no	0	TRUE
isoComp_00299303	geneComp_00072282	TALONT000170418	TALON_gene-102168	full red	small green	TALON_gene-102168	106.249	78.3759	71.7113	5.08314	5.28526	-0.128192	31.4833	14.4908	22.7833	1.61438	2.15055	0.652476	0.3035	0.185433	0.321067	0.135633	0.0460818	0.0449522	FALSE	0.999833	TRUE	yes	no	no	0	TRUE
isoComp_00299391	geneComp_00072304	TALONT000171760	TALON_gene-102201	full red	small green	TALON_gene-102201	83.1457	52.5155	129.256	1.86697	35.4136	1.29925	42.0611	5.86715	100.347	1.41271	38.322	4.09387	0.389858	0.1102	0.7261	0.6159	9.59e-07	9.4e-07	NA	0.0488406	FALSE	NA	NA	NA	0	TRUE
isoComp_00299392	geneComp_00072304	TALONT000171847	TALON_gene-102201	full red	small green	TALON_gene-102201	83.1457	52.5155	129.256	1.86697	35.4136	1.29925	33.6282	39.1616	23.8187	0.914522	2.15011	-0.717109	0.5015	0.7487	0.2218	-0.5269	9.4e-07	9.4e-07	FALSE	0.999989	TRUE	yes	no	yes	0	TRUE
isoComp_00593381	geneComp_00143374	TALONT000171760	TALON_gene-102201	full red	white	TALON_gene-102201	83.1457	52.5155	103.937	1.86697	10.5453	0.984763	42.0611	5.86715	50.63	1.41271	9.59963	3.10709	0.389858	0.1102	0.481	0.3708	6.01e-06	5.17e-06	NA	0.0488406	FALSE	NA	NA	NA	0	TRUE
isoComp_00593382	geneComp_00143374	TALONT000171847	TALON_gene-102201	full red	white	TALON_gene-102201	83.1457	52.5155	103.937	1.86697	10.5453	0.984763	33.6282	39.1616	42.4053	0.914522	6.28476	0.114778	0.5015	0.7487	0.411767	-0.336933	5.17e-06	5.17e-06	FALSE	0.999989	TRUE	yes	no	yes	0	TRUE
isoComp_00887371	geneComp_00214444	TALONT000171760	TALON_gene-102201	turn	small green	TALON_gene-102201	83.1457	46.8743	129.256	1.89471	35.4136	1.46316	42.0611	11.4005	100.347	2.06926	38.322	3.1367	0.389858	0.242133	0.7261	0.483967	0.00156629	0.00155761	NA	0.0488406	FALSE	NA	NA	NA	0	TRUE
isoComp_00887372	geneComp_00214444	TALONT000171847	TALON_gene-102201	turn	small green	TALON_gene-102201	83.1457	46.8743	129.256	1.89471	35.4136	1.46316	33.6282	29.1273	23.8187	1.7194	2.15011	-0.290168	0.5015	0.623733	0.2218	-0.401933	0.00155761	0.00155761	FALSE	0.999989	TRUE	yes	no	yes	0	TRUE
isoComp_00299554	geneComp_00072342	TALONT000173705	TALON_gene-102249	full red	small green	TALON_gene-102249	18.2931	32.3331	5.26187	4.42787	1.71937	-2.61707	8.02282	16.6964	0.731493	2.54167	0.0848912	-4.49382	0.356183	0.514	0.1742	-0.3398	8.78e-05	8.78e-05	NA	0.263616	FALSE	NA	NA	NA	0	TRUE
isoComp_00299556	geneComp_00072342	TALONT000173737	TALON_gene-102249	full red	small green	TALON_gene-102249	18.2931	32.3331	5.26187	4.42787	1.71937	-2.61707	3.73731	4.48103	2.65963	0.683557	1.39165	-0.750408	0.258858	0.150667	0.442167	0.2915	0.0149457	8.78e-05	NA	0.0746527	FALSE	NA	NA	NA	0	TRUE
isoComp_00593544	geneComp_00143412	TALONT000173705	TALON_gene-102249	full red	white	TALON_gene-102249	18.2931	32.3331	6.91049	4.42787	1.97455	-2.22451	8.02282	16.6964	2.19475	2.54167	0.974885	-2.92171	0.356183	0.514	0.290267	-0.223733	0.0428729	0.0428729	NA	0.263616	FALSE	NA	NA	NA	0	TRUE
isoComp_00887534	geneComp_00214482	TALONT000173705	TALON_gene-102249	turn	small green	TALON_gene-102249	18.2931	28.6671	5.26187	4.68059	1.71937	-2.44351	8.02282	12.4686	0.731493	1.23499	0.0848912	-4.07288	0.356183	0.446267	0.1742	-0.272067	0.0153686	0.0153686	NA	0.263616	FALSE	NA	NA	NA	0	TRUE
isoComp_00299563	geneComp_00072343	TALONT000173744	TALON_gene-102251	full red	small green	TALON_gene-102251	9.23627	6.92806	11.3381	2.00294	2.12602	0.70985	2.34425	3.32309	1.83136	1.02056	0.442298	-0.856086	0.264567	0.4703	0.1574	-0.3129	0.000342379	0.000323271	FALSE	0.998461	TRUE	yes	yes	no	0	TRUE
isoComp_00299565	geneComp_00072343	TALONT000173757	TALON_gene-102251	full red	small green	TALON_gene-102251	9.23627	6.92806	11.3381	2.00294	2.12602	0.70985	6.02968	3.04568	8.73616	0.871267	1.21698	1.51716	0.640525	0.452333	0.787067	0.334733	0.000323271	0.000323271	NA	0.0312239	FALSE	NA	NA	NA	0	TRUE
isoComp_00593553	geneComp_00143413	TALONT000173744	TALON_gene-102251	full red	white	TALON_gene-102251	9.23627	6.92806	4.27118	2.00294	0.999907	-0.696524	2.34425	3.32309	0.576506	1.02056	0.297723	-2.50664	0.264567	0.4703	0.152833	-0.317467	0.0340075	0.0340075	FALSE	0.998461	TRUE	yes	yes	no	0	TRUE
isoComp_00593555	geneComp_00143413	TALONT000173757	TALON_gene-102251	full red	white	TALON_gene-102251	9.23627	6.92806	4.27118	2.00294	0.999907	-0.696524	6.02968	3.04568	3.08192	0.871267	0.812828	0.0170121	0.640525	0.452333	0.709867	0.257533	0.0359721	0.0340075	NA	0.0312239	FALSE	NA	NA	NA	0	TRUE
isoComp_00299953	geneComp_00072434	TALONT000186188	TALON_gene-102404	full red	small green	TALON_gene-102404	1218.88	718.56	1277.87	46.4531	79.1616	0.830551	623.858	358.744	840.97	30.3968	42.0115	1.22908	0.5209	0.498467	0.659233	0.160767	4.3e-09	4.3e-09	NA	0.143242	FALSE	NA	NA	NA	0	TRUE
isoComp_00299957	geneComp_00072434	TALONT000188027	TALON_gene-102404	full red	small green	TALON_gene-102404	1218.88	718.56	1277.87	46.4531	79.1616	0.830551	590.135	357.713	430.515	23.1707	36.6447	0.267255	0.475308	0.498567	0.335967	-0.1626	4.3e-09	4.3e-09	FALSE	0.918654	TRUE	yes	no	yes	0	TRUE
isoComp_00887933	geneComp_00214574	TALONT000186188	TALON_gene-102404	turn	small green	TALON_gene-102404	1218.88	939.781	1277.87	95.9154	79.1616	0.44334	623.858	459.076	840.97	41.1434	42.0115	0.873308	0.5209	0.490633	0.659233	0.1686	1.52e-06	1.52e-06	NA	0.143242	FALSE	NA	NA	NA	0	TRUE
isoComp_00887937	geneComp_00214574	TALONT000188027	TALON_gene-102404	turn	small green	TALON_gene-102404	1218.88	939.781	1277.87	95.9154	79.1616	0.44334	590.135	477.605	430.515	65.0493	36.6447	-0.149753	0.475308	0.505933	0.335967	-0.169967	1.52e-06	1.52e-06	FALSE	0.918654	TRUE	yes	no	yes	0	TRUE
isoComp_01475913	geneComp_00356714	TALONT000186188	TALON_gene-102404	small green	white	TALON_gene-102404	1218.88	1277.87	1939.33	79.1616	231.531	0.601813	623.858	840.97	836.641	42.0115	67.7446	-0.00744411	0.5209	0.659233	0.435267	-0.223967	2.22e-14	2.22e-14	NA	0.143242	FALSE	NA	NA	NA	0	TRUE
isoComp_01475917	geneComp_00356714	TALONT000188027	TALON_gene-102404	small green	white	TALON_gene-102404	1218.88	1277.87	1939.33	79.1616	231.531	0.601813	590.135	430.515	1094.71	36.6447	164.628	1.34639	0.475308	0.335967	0.560767	0.2248	2.22e-14	2.22e-14	FALSE	0.918654	TRUE	yes	no	yes	0	TRUE
isoComp_00006270	geneComp_00001421	FxaC_4g18870.t1	TALON_gene-10251	full red	turn	TALON_gene-10251	7.29986	7.32819	7.22617	0.793484	1.69995	-0.0201976	2.45471	4.49704	1.9718	0.243527	0.245246	-1.18537	0.4224	0.633033	0.333567	-0.299467	0.0381517	0.0381517	FALSE	1	TRUE	yes	no	no	0	TRUE
isoComp_00594250	geneComp_00143561	FxaC_4g18870.t1	TALON_gene-10251	full red	white	TALON_gene-10251	7.29986	7.32819	7.78962	0.793484	2.96077	0.0879792	2.45471	4.49704	1.74358	0.243527	0.197972	-1.36188	0.4224	0.633033	0.282167	-0.350867	0.0248437	0.0248437	FALSE	1	TRUE	yes	no	no	0	TRUE
isoComp_00594253	geneComp_00143561	TALONT000180411	TALON_gene-10251	full red	white	TALON_gene-10251	7.29986	7.32819	7.78962	0.793484	2.96077	0.0879792	3.41584	1.65553	4.31671	0.544896	2.2661	1.37729	0.404333	0.2159	0.474833	0.258933	0.0459869	0.0248437	NA	0.0937473	FALSE	NA	NA	NA	0	TRUE
isoComp_00006515	geneComp_00001467	FxaC_9g17060.t1	TALON_gene-102617	full red	turn	TALON_gene-102617	19.0689	13.4967	19.2363	1.44871	2.05396	0.510908	5.4439	6.50128	4.64728	1.14063	0.588042	-0.483453	0.306258	0.4769	0.241433	-0.235467	0.00111938	0.00111938	FALSE	1	TRUE	yes	yes	yes	0	TRUE
isoComp_00006517	geneComp_00001467	TALONT000217659	TALON_gene-102617	full red	turn	TALON_gene-102617	19.0689	13.4967	19.2363	1.44871	2.05396	0.510908	3.73424	1.17359	4.47355	0.226734	0.751421	1.92148	0.186442	0.0853667	0.229867	0.1445	0.00147223	0.00111938	NA	0.227347	FALSE	NA	NA	NA	0	TRUE
isoComp_00300505	geneComp_00072537	FxaC_9g17060.t1	TALON_gene-102617	full red	small green	TALON_gene-102617	19.0689	13.4967	15.335	1.44871	1.9157	0.184089	5.4439	6.50128	3.88001	1.14063	0.67305	-0.743167	0.306258	0.4769	0.267967	-0.208933	0.00890929	0.00890929	FALSE	1	TRUE	yes	yes	yes	0	TRUE
isoComp_00300507	geneComp_00072537	TALONT000217659	TALON_gene-102617	full red	small green	TALON_gene-102617	19.0689	13.4967	15.335	1.44871	1.9157	0.184089	3.73424	1.17359	3.65056	0.226734	0.471695	1.6289	0.186442	0.0853667	0.240733	0.155367	0.0108544	0.00890929	NA	0.227347	FALSE	NA	NA	NA	0	TRUE
isoComp_00594495	geneComp_00143607	FxaC_9g17060.t1	TALON_gene-102617	full red	white	TALON_gene-102617	19.0689	13.4967	28.2078	1.44871	5.00933	1.06293	5.4439	6.50128	6.74702	1.14063	2.1659	0.0534467	0.306258	0.4769	0.238733	-0.238167	0.0264431	0.0264431	FALSE	1	TRUE	yes	yes	yes	0	TRUE
isoComp_00594497	geneComp_00143607	TALONT000217659	TALON_gene-102617	full red	white	TALON_gene-102617	19.0689	13.4967	28.2078	1.44871	5.00933	1.06293	3.73424	1.17359	5.63926	0.226734	1.66597	2.2549	0.186442	0.0853667	0.1898	0.104433	0.0340927	0.0264431	NA	0.227347	FALSE	NA	NA	NA	0	TRUE
isoComp_00300664	geneComp_00072568	FxaC_9g18370.t1	TALON_gene-102699	full red	small green	TALON_gene-102699	278.057	167.232	398.684	20.9444	38.1511	1.25334	142.099	74.784	232.461	7.68586	36.5547	1.63606	0.495083	0.449767	0.575367	0.1256	0.00392337	0.00392337	FALSE	0.924677	TRUE	no	no	yes	0	TRUE
isoComp_00300665	geneComp_00072568	TALONT000220926	TALON_gene-102699	full red	small green	TALON_gene-102699	278.057	167.232	398.684	20.9444	38.1511	1.25334	112.237	80.2324	131.679	12.1861	5.17742	0.714693	0.419942	0.476567	0.334467	-0.1421	0.00392476	0.00392337	FALSE	0.747028	TRUE	no	no	yes	1	TRUE
isoComp_00302213	geneComp_00072916	FxaC_9g26960.t2	TALON_gene-103304	full red	small green	TALON_gene-103304	18.6813	11.477	40.0633	2.16367	5.42321	1.80264	15.4923	7.71479	35.3469	1.44187	5.27616	2.19442	0.80165	0.671867	0.8798	0.207933	0.0208803	0.0208803	FALSE	0.943638	TRUE	yes	no	no	0	TRUE
isoComp_00302214	geneComp_00072916	TALONT000240260	TALON_gene-103304	full red	small green	TALON_gene-103304	18.6813	11.477	40.0633	2.16367	5.42321	1.80264	2.80566	3.40777	3.8062	0.859161	1.51154	0.159081	0.1764	0.293167	0.0978	-0.195367	0.0241004	0.0208803	FALSE	0.980521	TRUE	yes	no	no	0	TRUE
isoComp_00302825	geneComp_00073044	TALONT000252272	TALON_gene-103526	full red	small green	TALON_gene-103526	293.717	339.3	352.982	11.9925	40.6415	0.0570316	214.833	222.705	274.837	8.91651	32.7196	0.303436	0.734992	0.656133	0.777967	0.121833	1.83e-16	1.83e-16	NA	0.113969	FALSE	NA	NA	NA	0	TRUE
isoComp_00302826	geneComp_00073044	TALONT000252281	TALON_gene-103526	full red	small green	TALON_gene-103526	293.717	339.3	352.982	11.9925	40.6415	0.0570316	48.1128	84.4953	39.686	1.10117	5.38921	-1.09005	0.159783	0.249533	0.1119	-0.137633	2.03e-16	1.83e-16	FALSE	0.781923	TRUE	yes	no	no	0	TRUE
isoComp_00596815	geneComp_00144114	TALONT000252272	TALON_gene-103526	full red	white	TALON_gene-103526	293.717	339.3	223.064	11.9925	9.19963	-0.605084	214.833	222.705	175.517	8.91651	1.85841	-0.343506	0.734992	0.656133	0.788867	0.132733	1.1e-11	1.1e-11	NA	0.113969	FALSE	NA	NA	NA	0	TRUE
isoComp_00596816	geneComp_00144114	TALONT000252281	TALON_gene-103526	full red	white	TALON_gene-103526	293.717	339.3	223.064	11.9925	9.19963	-0.605084	48.1128	84.4953	23.1983	1.10117	2.72658	-1.8644	0.159783	0.249533	0.1034	-0.146133	1.23e-11	1.1e-11	FALSE	0.781923	TRUE	yes	no	no	0	TRUE
isoComp_00009314	geneComp_00002067	FxaC_9g31670.t1	TALON_gene-103672	full red	turn	TALON_gene-103672	23.0749	42.4758	21.168	1.88552	3.53072	-1.00441	14.2467	22.9527	14.4257	1.84167	2.09691	-0.669649	0.648442	0.539	0.6869	0.1479	0.000283842	0.000283842	FALSE	0.99921	TRUE	yes	no	no	1	TRUE
isoComp_00009317	geneComp_00002067	TALONT000259271	TALON_gene-103672	full red	turn	TALON_gene-103672	23.0749	42.4758	21.168	1.88552	3.53072	-1.00441	3.5427	10.7431	1.58003	1.38063	0.675041	-2.75763	0.11225	0.253133	0.0690333	-0.1841	0.000383133	0.000283842	FALSE	0.999275	TRUE	yes	no	no	0	TRUE
isoComp_00303304	geneComp_00073137	FxaC_9g31670.t1	TALON_gene-103672	full red	small green	TALON_gene-103672	23.0749	42.4758	14.4324	1.88552	1.16406	-1.55667	14.2467	22.9527	9.38498	1.84167	1.5171	-1.28933	0.648442	0.539	0.6424	0.1034	0.000271043	0.000271043	FALSE	0.99921	TRUE	yes	no	no	1	TRUE
isoComp_00303307	geneComp_00073137	TALONT000259271	TALON_gene-103672	full red	small green	TALON_gene-103672	23.0749	42.4758	14.4324	1.88552	1.16406	-1.55667	3.5427	10.7431	0.611265	1.38063	0.101971	-4.1134	0.11225	0.253133	0.0441	-0.209033	0.000312234	0.000271043	FALSE	0.999275	TRUE	yes	no	no	0	TRUE
isoComp_00597294	geneComp_00144207	FxaC_9g31670.t1	TALON_gene-103672	full red	white	TALON_gene-103672	23.0749	42.4758	14.2235	1.88552	1.30707	-1.57769	14.2467	22.9527	10.2233	1.84167	0.676344	-1.16602	0.648442	0.539	0.725467	0.186467	0.0143423	0.0143423	FALSE	0.99921	TRUE	yes	no	no	1	TRUE
isoComp_00597297	geneComp_00144207	TALONT000259271	TALON_gene-103672	full red	white	TALON_gene-103672	23.0749	42.4758	14.2235	1.88552	1.30707	-1.57769	3.5427	10.7431	1.23641	1.38063	0.567864	-3.10891	0.11225	0.253133	0.0827333	-0.1704	0.0162229	0.0143423	FALSE	0.999275	TRUE	yes	no	no	0	TRUE
isoComp_00010030	geneComp_00002166	FxaC_9g34250.t1	TALON_gene-103847	full red	turn	TALON_gene-103847	97.1594	266.156	107.521	17.9979	16.9323	-1.30758	70.091	203.898	65.6946	8.89766	12.3773	-1.63385	0.721564	0.769167	0.6043	-0.164867	0.00198768	0.00198768	FALSE	0.999636	TRUE	yes	yes	yes	0	TRUE
isoComp_00010031	geneComp_00002166	TALONT000334610	TALON_gene-103847	full red	turn	TALON_gene-103847	97.1594	266.156	107.521	17.9979	16.9323	-1.30758	25.4281	58.0727	39.591	10.1234	4.27715	-0.552571	0.266409	0.215467	0.375833	0.160367	0.00207081	0.00198768	NA	0.0237457	FALSE	NA	NA	NA	0	TRUE
isoComp_00010467	geneComp_00002244	FxaC_4g20850.t1	TALON_gene-10399	full red	turn	TALON_gene-10399	8.71395	9.75401	9.64023	1.00788	0.581568	-0.0169102	2.34894	3.60191	1.50098	0.11021	0.369807	-1.25728	0.290967	0.3759	0.161167	-0.214733	0.0201089	0.0188209	FALSE	1	TRUE	yes	no	no	0	TRUE
isoComp_00010470	geneComp_00002244	TALONT000187583	TALON_gene-10399	full red	turn	TALON_gene-10399	8.71395	9.75401	9.64023	1.00788	0.581568	-0.0169102	5.13182	4.63665	6.50371	0.825808	0.703475	0.487289	0.580675	0.468167	0.671067	0.2029	0.0188209	0.0188209	FALSE	0.999996	TRUE	yes	no	no	0	TRUE
isoComp_00304929	geneComp_00073461	TALONT000345430	TALON_gene-104244	full red	small green	TALON_gene-104244	16.0141	12.8705	14.9972	0.420046	4.84619	0.220468	3.57544	5.20566	1.85166	0.825266	0.113698	-1.48626	0.236842	0.407467	0.151533	-0.255933	0.042747	0.042747	NA	0.209388	FALSE	NA	NA	NA	0	TRUE
isoComp_00011178	geneComp_00002447	FxaC_9g40280.t1	TALON_gene-104327	full red	turn	TALON_gene-104327	135.88	152.579	148.738	6.09451	23.6373	-0.0367812	38.7062	55.5907	34.8866	8.99848	7.03029	-0.672017	0.280617	0.360867	0.231667	-0.1292	0.0425022	0.0425022	FALSE	1	TRUE	yes	no	no	0	TRUE
isoComp_00011256	geneComp_00002464	FxaC_4g21510.t1	TALON_gene-10435	full red	turn	TALON_gene-10435	22.0691	21.1087	29.3777	1.98841	2.60249	0.476691	5.32688	6.92303	4.28502	0.701086	0.554975	-0.690823	0.26115	0.339367	0.1501	-0.189267	0.0113533	0.0113533	FALSE	1	TRUE	yes	yes	no	0	TRUE
isoComp_00011257	geneComp_00002464	TALONT000188218	TALON_gene-10435	full red	turn	TALON_gene-10435	22.0691	21.1087	29.3777	1.98841	2.60249	0.476691	11.2373	8.3231	17.9167	1.18352	2.35295	1.10518	0.486358	0.390833	0.6078	0.216967	0.012041	0.0113533	NA	0.191707	FALSE	NA	NA	NA	0	TRUE
isoComp_00305273	geneComp_00073537	TALONT000348229	TALON_gene-104353	full red	small green	TALON_gene-104353	1831.49	578.491	2851.94	204.033	2414.83	2.30156	1731.22	571.598	2504.4	201.513	2497.64	2.13137	0.824892	0.988033	0.335667	-0.652367	0.0173513	0.0173513	NA	0.0463143	FALSE	NA	NA	NA	0	TRUE
isoComp_00305279	geneComp_00073537	TALONT000555675	TALON_gene-104353	full red	small green	TALON_gene-104353	1831.49	578.491	2851.94	204.033	2414.83	2.30156	78.1124	0	312.07	0	114.05	14.9296	0.163308	0	0.653133	0.653133	0.0174385	0.0173513	NA	0.264899	FALSE	NA	NA	NA	0	TRUE
isoComp_00893253	geneComp_00215677	TALONT000348229	TALON_gene-104353	turn	small green	TALON_gene-104353	1831.49	1709.02	2851.94	401.711	2414.83	0.738766	1731.22	1687.62	2504.4	397.217	2497.64	0.569467	0.824892	0.987367	0.335667	-0.6517	0.0125831	0.0125831	NA	0.0463143	FALSE	NA	NA	NA	0	TRUE
isoComp_00893259	geneComp_00215677	TALONT000555675	TALON_gene-104353	turn	small green	TALON_gene-104353	1831.49	1709.02	2851.94	401.711	2414.83	0.738766	78.1124	0	312.07	0	114.05	14.9296	0.163308	0	0.653133	0.653133	0.0126811	0.0125831	NA	0.264899	FALSE	NA	NA	NA	0	TRUE
isoComp_01481233	geneComp_00357817	TALONT000348229	TALON_gene-104353	small green	white	TALON_gene-104353	1831.49	2851.94	2186.49	2414.83	683.474	-0.383324	1731.22	2504.4	2161.26	2497.64	676.389	-0.212593	0.824892	0.335667	0.9885	0.652833	0.0239504	0.0239504	NA	0.0463143	FALSE	NA	NA	NA	0	TRUE
isoComp_01481239	geneComp_00357817	TALONT000555675	TALON_gene-104353	small green	white	TALON_gene-104353	1831.49	2851.94	2186.49	2414.83	683.474	-0.383324	78.1124	312.07	0.379696	114.05	0.379696	-9.64535	0.163308	0.653133	0.0001	-0.653033	0.0239654	0.0239504	NA	0.264899	FALSE	NA	NA	NA	0	TRUE
isoComp_00305488	geneComp_00073577	FxaC_9g41360.t1	TALON_gene-104415	full red	small green	TALON_gene-104415	53.9843	55.3026	29.8533	3.54125	1.07716	-0.889237	38.614	43.8841	18.5701	4.53333	1.32618	-1.24027	0.7054	0.789867	0.620533	-0.169333	0.0100764	0.0100764	FALSE	1	TRUE	yes	no	yes	0	TRUE
isoComp_00305489	geneComp_00073577	TALONT000349738	TALON_gene-104415	full red	small green	TALON_gene-104415	53.9843	55.3026	29.8533	3.54125	1.07716	-0.889237	14.8015	11.2622	10.994	1.02986	0.365308	-0.034744	0.284608	0.207133	0.37	0.162867	0.0106067	0.0100764	FALSE	0.999575	TRUE	yes	no	no	0	TRUE
isoComp_00011944	geneComp_00002614	FxaC_4g21830.t1	TALON_gene-10460	full red	turn	TALON_gene-10460	11.5255	11.0446	13.9663	0.783962	0.785237	0.338333	3.21916	0.892621	5.47021	0.512193	0.182155	2.60204	0.241442	0.0835667	0.3937	0.310133	0.0248873	0.0202174	NA	0.0783202	FALSE	NA	NA	NA	0	TRUE
isoComp_00011945	geneComp_00002614	TALONT000190757	TALON_gene-10460	full red	turn	TALON_gene-10460	11.5255	11.0446	13.9663	0.783962	0.785237	0.338333	7.50352	8.85288	7.14273	0.813389	0.160005	-0.309281	0.687008	0.8046	0.513467	-0.291133	0.0202174	0.0202174	NA	0.173399	FALSE	NA	NA	NA	0	TRUE
isoComp_00306058	geneComp_00073717	FxaC_9g44440.t1	TALON_gene-104653	full red	small green	TALON_gene-104653	24.2827	1.40221	49.4618	0.355406	6.62097	5.13058	11.1315	1.10376	22.0153	0.388878	3.98981	4.30564	0.514892	0.7236	0.438633	-0.284967	0.015777	0.015777	FALSE	0.999891	TRUE	yes	no	no	1	TRUE
isoComp_00306059	geneComp_00073717	TALONT000352730	TALON_gene-104653	full red	small green	TALON_gene-104653	24.2827	1.40221	49.4618	0.355406	6.62097	5.13058	8.22123	0.127966	18.4924	0.0656562	2.90976	7.06726	0.267425	0.122433	0.371533	0.2491	0.0157878	0.015777	TRUE	0.999909	TRUE	yes	no	no	0	TRUE
isoComp_00012203	geneComp_00002680	FxaC_9g45220.t2	TALON_gene-104712	full red	turn	TALON_gene-104712	19.7414	11.7122	22.0403	2.68399	3.52232	0.911553	9.38717	9.32351	11.761	1.87354	2.66727	0.334741	0.502925	0.8054	0.521867	-0.283533	0.00189351	0.00189351	FALSE	0.999995	TRUE	yes	no	yes	0	TRUE
isoComp_00012204	geneComp_00002680	TALONT000353486	TALON_gene-104712	full red	turn	TALON_gene-104712	19.7414	11.7122	22.0403	2.68399	3.52232	0.911553	7.43759	2.12139	8.60907	0.734556	0.663098	2.01574	0.351483	0.174667	0.401967	0.2273	0.0254985	0.00189351	NA	0.212833	FALSE	NA	NA	NA	0	TRUE
isoComp_00306192	geneComp_00073750	FxaC_9g45220.t1	TALON_gene-104712	full red	small green	TALON_gene-104712	19.7414	11.7122	17.5869	2.68399	0.924043	0.586072	2.43967	0	5.05351	0	0.531264	8.98399	0.122608	0	0.2905	0.2905	7.92e-13	7.92e-13	FALSE	0.999996	TRUE	yes	no	no	0	TRUE
isoComp_00306193	geneComp_00073750	FxaC_9g45220.t2	TALON_gene-104712	full red	small green	TALON_gene-104712	19.7414	11.7122	17.5869	2.68399	0.924043	0.586072	9.38717	9.32351	4.33932	1.87354	0.959189	-1.10163	0.502925	0.8054	0.2473	-0.5581	6.28e-12	7.92e-13	FALSE	0.999995	TRUE	yes	no	yes	0	TRUE
isoComp_00306194	geneComp_00073750	TALONT000353486	TALON_gene-104712	full red	small green	TALON_gene-104712	19.7414	11.7122	17.5869	2.68399	0.924043	0.586072	7.43759	2.12139	7.94241	0.734556	0.957671	1.8996	0.351483	0.174667	0.448367	0.2737	0.00944645	7.92e-13	NA	0.212833	FALSE	NA	NA	NA	0	TRUE
isoComp_00600182	geneComp_00144820	FxaC_9g45220.t1	TALON_gene-104712	full red	white	TALON_gene-104712	19.7414	11.7122	27.6263	2.68399	5.92142	1.23732	2.43967	0	3.80343	0	0.483518	8.57495	0.122608	0	0.157033	0.157033	0.000130243	3.68e-05	FALSE	0.999996	TRUE	yes	no	no	0	TRUE
isoComp_00600183	geneComp_00144820	FxaC_9g45220.t2	TALON_gene-104712	full red	white	TALON_gene-104712	19.7414	11.7122	27.6263	2.68399	5.92142	1.23732	9.38717	9.32351	12.1249	1.87354	2.87591	0.378667	0.502925	0.8054	0.437133	-0.368267	3.68e-05	3.68e-05	FALSE	0.999995	TRUE	yes	no	yes	0	TRUE
isoComp_00894172	geneComp_00215890	FxaC_9g45220.t1	TALON_gene-104712	turn	small green	TALON_gene-104712	19.7414	22.0403	17.5869	3.52232	0.924043	-0.325481	2.43967	0.901726	5.05351	0.235143	0.531264	2.47346	0.122608	0.0429	0.2905	0.2476	3.32e-08	3.32e-08	FALSE	0.999996	TRUE	yes	no	no	0	TRUE
isoComp_00894173	geneComp_00215890	FxaC_9g45220.t2	TALON_gene-104712	turn	small green	TALON_gene-104712	19.7414	22.0403	17.5869	3.52232	0.924043	-0.325481	9.38717	11.761	4.33932	2.66727	0.959189	-1.43637	0.502925	0.521867	0.2473	-0.274567	0.000178663	3.32e-08	FALSE	0.999995	TRUE	yes	no	yes	0	TRUE
isoComp_00600399	geneComp_00144860	FxaC_9g45920.t1	TALON_gene-104761	full red	white	TALON_gene-104761	60.8223	144.575	15.1605	1.62613	2.00495	-3.25258	35.3561	89.6008	6.16869	4.281	1.62057	-3.8583	0.528608	0.619433	0.394033	-0.2254	0.0139036	0.0139036	FALSE	0.999999	TRUE	yes	no	yes	0	TRUE
isoComp_00600405	geneComp_00144860	TALONT000354808	TALON_gene-104761	full red	white	TALON_gene-104761	60.8223	144.575	15.1605	1.62613	2.00495	-3.25258	4.06907	6.12189	3.17245	2.81858	0.543189	-0.946192	0.114983	0.0427333	0.221	0.178267	0.0359721	0.0139036	NA	0.0595584	FALSE	NA	NA	NA	0	TRUE
isoComp_00306484	geneComp_00073802	TALONT000355935	TALON_gene-104779	full red	small green	TALON_gene-104779	62.0209	39.4229	51.3662	4.8695	12.4331	0.381702	51.4974	28.8629	44.8756	5.10581	10.4822	0.636536	0.820808	0.7211	0.876733	0.155633	0.0371026	0.0371026	FALSE	0.521628	TRUE	no	no	yes	0	TRUE
isoComp_00306485	geneComp_00073802	TALONT000355940	TALON_gene-104779	full red	small green	TALON_gene-104779	62.0209	39.4229	51.3662	4.8695	12.4331	0.381702	9.84701	10.4096	6.08613	0.376675	1.89176	-0.773336	0.169108	0.275667	0.1147	-0.160967	0.042539	0.0371026	FALSE	0.649656	TRUE	no	no	yes	0	TRUE
isoComp_00306924	geneComp_00073908	FxaC_9g48280.t1	TALON_gene-104944	full red	small green	TALON_gene-104944	115.441	104.21	98.4517	23.5358	16.9744	-0.0819908	95.886	76.5437	87.8372	17.2534	17.1578	0.198525	0.825542	0.734833	0.8832	0.148367	0.00341252	0.00341252	NA	0.463609	FALSE	NA	NA	NA	0	TRUE
isoComp_00306925	geneComp_00073908	TALONT000358861	TALON_gene-104944	full red	small green	TALON_gene-104944	115.441	104.21	98.4517	23.5358	16.9744	-0.0819908	15.0449	21.5613	8.3006	7.09596	0.124557	-1.37609	0.132533	0.198267	0.0904333	-0.107833	0.0041716	0.00341252	NA	0.00972332	FALSE	NA	NA	NA	0	TRUE
isoComp_00600914	geneComp_00144978	FxaC_9g48280.t1	TALON_gene-104944	full red	white	TALON_gene-104944	115.441	104.21	143.398	23.5358	22.4386	0.460502	95.886	76.5437	124.342	17.2534	20.0258	0.699889	0.825542	0.734833	0.8661	0.131267	0.0136732	0.0136732	NA	0.463609	FALSE	NA	NA	NA	0	TRUE
isoComp_00600915	geneComp_00144978	TALONT000358861	TALON_gene-104944	full red	white	TALON_gene-104944	115.441	104.21	143.398	23.5358	22.4386	0.460502	15.0449	21.5613	13.8671	7.09596	2.62511	-0.6364	0.132533	0.198267	0.0980667	-0.1002	0.0173858	0.0136732	NA	0.00972332	FALSE	NA	NA	NA	0	TRUE
isoComp_00895459	geneComp_00216169	TALONT000362283	TALON_gene-105113	turn	small green	TALON_gene-105113	13.876	17.291	6.63294	2.16633	1.16213	-1.38096	2.96169	4.53968	0.396884	0.863359	0.19403	-3.48307	0.195975	0.265033	0.0607333	-0.2043	0.00498561	0.00462608	FALSE	1	TRUE	yes	no	no	0	TRUE
isoComp_00895462	geneComp_00216169	TALONT000362310	TALON_gene-105113	turn	small green	TALON_gene-105113	13.876	17.291	6.63294	2.16633	1.16213	-1.38096	7.38354	8.01491	4.59672	0.76354	0.970273	-0.800744	0.557567	0.468867	0.709133	0.240267	0.00462608	0.00462608	FALSE	0.999995	TRUE	yes	no	no	0	TRUE
isoComp_01483439	geneComp_00358309	TALONT000362283	TALON_gene-105113	small green	white	TALON_gene-105113	13.876	6.63294	13.5307	1.16213	2.76421	1.02741	2.96169	0.396884	4.22255	0.19403	1.2824	3.37884	0.195975	0.0607333	0.300667	0.239933	0.00620882	0.00534333	FALSE	1	TRUE	yes	no	no	0	TRUE
isoComp_01483442	geneComp_00358309	TALONT000362310	TALON_gene-105113	small green	white	TALON_gene-105113	13.876	6.63294	13.5307	1.16213	2.76421	1.02741	7.38354	4.59672	5.96706	0.970273	0.477261	0.375695	0.557567	0.709133	0.463133	-0.246	0.00534333	0.00534333	FALSE	0.999995	TRUE	yes	no	no	0	TRUE
isoComp_00308464	geneComp_00074208	TALONT000322505	TALON_gene-105387	full red	small green	TALON_gene-105387	47.7659	77.6006	12.9743	8.2111	11.892	-2.57949	21.6493	36.3865	3.38796	5.652	3.38796	-3.42106	0.374025	0.465167	0.0921667	-0.373	0.00829261	0.00829261	NA	0.0890299	FALSE	NA	NA	NA	0	TRUE
isoComp_00896443	geneComp_00216348	FxaC_28g01172.t1	TALON_gene-105387	turn	small green	TALON_gene-105387	47.7659	65.0499	12.9743	0.586085	11.892	-2.325	7.86741	8.42576	4.49984	1.21092	3.75342	-0.903441	0.253292	0.1293	0.5191	0.3898	0.0016832	8.07e-05	FALSE	1	TRUE	yes	no	yes	0	TRUE
isoComp_00896444	geneComp_00216348	TALONT000322505	TALON_gene-105387	turn	small green	TALON_gene-105387	47.7659	65.0499	12.9743	0.586085	11.892	-2.325	21.6493	29.1651	3.38796	2.06401	3.38796	-3.102	0.374025	0.448233	0.0921667	-0.356067	8.07e-05	8.07e-05	NA	0.0890299	FALSE	NA	NA	NA	0	TRUE
isoComp_00014753	geneComp_00003169	FxaC_28g01680.t1	TALON_gene-105429	full red	turn	TALON_gene-105429	75.8123	68.9722	94.0758	1.82255	7.38562	0.447752	40.444	43.1075	46.6153	0.747136	3.04859	0.112839	0.53945	0.625533	0.496533	-0.129	0.000760606	0.000760606	FALSE	0.999999	TRUE	yes	no	no	0	TRUE
isoComp_00014755	geneComp_00003169	TALONT000330216	TALON_gene-105429	full red	turn	TALON_gene-105429	75.8123	68.9722	94.0758	1.82255	7.38562	0.447752	30.9564	22.0299	42.1891	1.35383	4.79728	0.937096	0.401125	0.3188	0.445967	0.127167	0.000836454	0.000760606	FALSE	0.734901	TRUE	yes	no	no	0	TRUE
isoComp_00308890	geneComp_00074258	FxaC_28g01871.t1	TALON_gene-105451	full red	small green	TALON_gene-105451	34.8525	43.8832	21.6324	4.74456	3.19262	-1.02014	13.3774	10.9494	11.4246	1.24999	2.70958	0.0612375	0.409917	0.2617	0.513433	0.251733	2.28e-05	2.28e-05	NA	0.473052	FALSE	NA	NA	NA	0	TRUE
isoComp_00308896	geneComp_00074258	TALONT000331256	TALON_gene-105451	full red	small green	TALON_gene-105451	34.8525	43.8832	21.6324	4.74456	3.19262	-1.02014	13.195	24.7337	3.5294	4.06866	0.582127	-2.80548	0.335842	0.555733	0.162733	-0.393	2.28e-05	2.28e-05	FALSE	0.517221	TRUE	yes	no	no	0	TRUE
isoComp_00602880	geneComp_00145328	FxaC_28g01871.t1	TALON_gene-105451	full red	white	TALON_gene-105451	34.8525	43.8832	31.1758	4.74456	4.25621	-0.493112	13.3774	10.9494	14.5084	1.24999	1.15861	0.405713	0.409917	0.2617	0.476067	0.214367	0.010495	0.010495	NA	0.473052	FALSE	NA	NA	NA	0	TRUE
isoComp_00602886	geneComp_00145328	TALONT000331256	TALON_gene-105451	full red	white	TALON_gene-105451	34.8525	43.8832	31.1758	4.74456	4.25621	-0.493112	13.195	24.7337	7.19152	4.06866	2.55427	-1.78069	0.335842	0.555733	0.217867	-0.337867	0.010495	0.010495	FALSE	0.517221	TRUE	yes	no	no	0	TRUE
isoComp_00896870	geneComp_00216398	FxaC_28g01871.t1	TALON_gene-105451	turn	small green	TALON_gene-105451	34.8525	42.7185	21.6324	4.59729	3.19262	-0.981338	13.3774	16.6274	11.4246	1.96635	2.70958	-0.541031	0.409917	0.388467	0.513433	0.124967	0.000466284	0.000466284	NA	0.473052	FALSE	NA	NA	NA	0	TRUE
isoComp_00896876	geneComp_00216398	TALONT000331256	TALON_gene-105451	turn	small green	TALON_gene-105451	34.8525	42.7185	21.6324	4.59729	3.19262	-0.981338	13.195	17.3253	3.5294	1.56118	0.582127	-2.29214	0.335842	0.407033	0.162733	-0.2443	0.000501487	0.000466284	FALSE	0.517221	TRUE	yes	no	no	0	TRUE
isoComp_00309346	geneComp_00074375	FxaC_28g04150.t1	TALON_gene-105646	full red	small green	TALON_gene-105646	10.8815	7.98787	11.8986	0.617374	2.55347	0.57431	7.97809	7.05864	7.31608	0.0687003	1.64002	0.0516089	0.756975	0.895	0.617167	-0.277833	0.0192988	0.0192988	FALSE	0.999083	TRUE	no	no	no	1	TRUE
isoComp_00309347	geneComp_00074375	TALONT000334020	TALON_gene-105646	full red	small green	TALON_gene-105646	10.8815	7.98787	11.8986	0.617374	2.55347	0.57431	2.74643	0.704787	4.42016	0.468946	1.26652	2.63177	0.228058	0.0806	0.371367	0.290767	0.0257669	0.0192988	NA	0.040864	FALSE	NA	NA	NA	0	TRUE
isoComp_00015642	geneComp_00003376	FxaC_28g05430.t1	TALON_gene-105761	full red	turn	TALON_gene-105761	7.82414	9.76042	8.28922	0.547693	2.08707	-0.235446	2.74986	5.01978	2.26341	0.0451119	0.583887	-1.14564	0.339258	0.517867	0.2717	-0.246167	0.0485849	0.0485849	FALSE	0.999999	TRUE	yes	no	yes	0	TRUE
isoComp_00309632	geneComp_00074446	FxaC_28g05430.t1	TALON_gene-105761	full red	small green	TALON_gene-105761	7.82414	9.76042	6.23945	0.547693	0.339483	-0.644693	2.74986	5.01978	1.10407	0.0451119	0.269656	-2.17466	0.339258	0.517867	0.182767	-0.3351	2.74e-05	2.74e-05	FALSE	0.999999	TRUE	yes	no	yes	0	TRUE
isoComp_00309633	geneComp_00074446	TALONT000336606	TALON_gene-105761	full red	small green	TALON_gene-105761	7.82414	9.76042	6.23945	0.547693	0.339483	-0.644693	2.48345	1.87988	3.3645	0.124956	0.377205	0.836381	0.348208	0.195267	0.5403	0.345033	3.2e-05	2.74e-05	FALSE	0.99751	TRUE	no	no	yes	0	TRUE
isoComp_00310104	geneComp_00074566	TALONT000340161	TALON_gene-105976	full red	small green	TALON_gene-105976	204.354	495.196	24.9253	13.1821	1.56297	-4.31177	17.0658	23.8161	11.0909	4.27228	0.418918	-1.10187	0.232	0.0477667	0.4464	0.398633	1.63e-10	1.63e-10	FALSE	0.999998	TRUE	yes	no	no	0	NA
isoComp_00604094	geneComp_00145636	TALONT000340161	TALON_gene-105976	full red	white	TALON_gene-105976	204.354	495.196	57.3435	13.1821	15.3609	-3.11008	17.0658	23.8161	19.6514	4.27228	4.38968	-0.277175	0.232	0.0477667	0.374	0.326233	4.42e-05	1.2e-05	FALSE	0.999998	TRUE	yes	no	no	0	NA
isoComp_00898084	geneComp_00216706	TALONT000340161	TALON_gene-105976	turn	small green	TALON_gene-105976	204.354	239.95	24.9253	57.9331	1.56297	-3.26654	17.0658	13.7048	11.0909	2.66496	0.418918	-0.305068	0.232	0.0598333	0.4464	0.386567	6.26e-11	6.26e-11	FALSE	0.999998	TRUE	yes	no	no	0	TRUE
isoComp_00898090	geneComp_00216706	TALONT000340235	TALON_gene-105976	turn	small green	TALON_gene-105976	204.354	239.95	24.9253	57.9331	1.56297	-3.26654	75.9455	103.759	6.63021	28.7996	1.60756	-3.966	0.338025	0.426767	0.260433	-0.166333	5.42e-06	6.26e-11	NA	0.0361378	FALSE	NA	NA	NA	0	TRUE
isoComp_01192074	geneComp_00287776	TALONT000340161	TALON_gene-105976	turn	white	TALON_gene-105976	204.354	239.95	57.3435	57.9331	15.3609	-2.06484	17.0658	13.7048	19.6514	2.66496	4.38968	0.519628	0.232	0.0598333	0.374	0.314167	0.000192751	0.000192751	FALSE	0.999998	TRUE	yes	no	no	0	TRUE
isoComp_01192080	geneComp_00287776	TALONT000340235	TALON_gene-105976	turn	white	TALON_gene-105976	204.354	239.95	57.3435	57.9331	15.3609	-2.06484	75.9455	103.759	19.557	28.7996	8.23309	-2.40688	0.338025	0.426767	0.312733	-0.114033	0.0213715	0.000192751	NA	0.0361378	FALSE	NA	NA	NA	0	TRUE
isoComp_00016369	geneComp_00003528	TALONT000340941	TALON_gene-106021	full red	turn	TALON_gene-106021	16.2557	18.7924	17.9868	3.43209	4.1958	-0.0631785	3.27878	5.75362	3.07453	1.3281	0.844377	-0.901925	0.20565	0.305667	0.1688	-0.136867	0.0449246	0.0424072	FALSE	1	TRUE	yes	yes	no	0	TRUE
isoComp_00016381	geneComp_00003528	TALONT000525584	TALON_gene-106021	full red	turn	TALON_gene-106021	16.2557	18.7924	17.9868	3.43209	4.1958	-0.0631785	2.66097	1.5698	3.79331	0.576686	1.52323	1.26752	0.156383	0.0763667	0.192867	0.1165	0.0424072	0.0424072	NA	0.00836396	FALSE	NA	NA	NA	0	TRUE
isoComp_00310359	geneComp_00074598	TALONT000340941	TALON_gene-106021	full red	small green	TALON_gene-106021	16.2557	18.7924	16.7332	3.43209	1.36745	-0.167346	3.27878	5.75362	1.85766	1.3281	0.407778	-1.62575	0.20565	0.305667	0.114767	-0.1909	0.000674971	0.000674971	FALSE	1	TRUE	yes	yes	no	0	TRUE
isoComp_00310371	geneComp_00074598	TALONT000525584	TALON_gene-106021	full red	small green	TALON_gene-106021	16.2557	18.7924	16.7332	3.43209	1.36745	-0.167346	2.66097	1.5698	3.78895	0.576686	1.25369	1.26586	0.156383	0.0763667	0.240867	0.1645	0.0101849	0.000674971	NA	0.00836396	FALSE	NA	NA	NA	0	TRUE
isoComp_00310778	geneComp_00074683	FxaC_28g09761.t1	TALON_gene-106139	full red	small green	TALON_gene-106139	169.913	224.551	93.1154	5.87882	5.72765	-1.26986	87.0869	132.391	37.293	5.67572	4.56663	-1.82755	0.492742	0.5905	0.397633	-0.192867	0.000739617	0.000739617	FALSE	1	TRUE	yes	no	no	0	TRUE
isoComp_00310781	geneComp_00074683	TALONT000344346	TALON_gene-106139	full red	small green	TALON_gene-106139	169.913	224.551	93.1154	5.87882	5.72765	-1.26986	72.4384	78.0369	47.7707	7.67466	1.05965	-0.707915	0.442683	0.3466	0.515667	0.169067	0.000751414	0.000739617	FALSE	0.847394	TRUE	yes	no	no	0	TRUE
isoComp_00310846	geneComp_00074693	FxaC_28g09940.t2	TALON_gene-106154	full red	small green	TALON_gene-106154	47.6409	91.2554	11.4013	5.35042	6.04946	-2.99961	30.8126	62.8654	4.87625	3.13355	3.05183	-3.6857	0.554175	0.690867	0.2907	-0.400167	0.0421685	0.0421685	FALSE	0.999496	TRUE	yes	no	no	0	TRUE
isoComp_00310857	geneComp_00074693	TALONT000344844	TALON_gene-106154	full red	small green	TALON_gene-106154	47.6409	91.2554	11.4013	5.35042	6.04946	-2.99961	4.42618	6.80703	2.79537	2.4294	1.55469	-1.28095	0.112217	0.0734333	0.178033	0.1046	0.0475757	0.0421685	FALSE	0.882289	TRUE	yes	no	no	0	TRUE
isoComp_00898826	geneComp_00216833	FxaC_28g09940.t2	TALON_gene-106154	turn	small green	TALON_gene-106154	47.6409	61.1782	11.4013	4.0028	6.04946	-2.42279	30.8126	40.1804	4.87625	2.56711	3.05183	-3.04005	0.554175	0.657267	0.2907	-0.366567	0.0049755	0.0049755	FALSE	0.999496	TRUE	yes	no	no	0	TRUE
isoComp_00898837	geneComp_00216833	TALONT000344844	TALON_gene-106154	turn	small green	TALON_gene-106154	47.6409	61.1782	11.4013	4.0028	6.04946	-2.42279	4.42618	4.8108	2.79537	1.33905	1.55469	-0.781083	0.112217	0.0764667	0.178033	0.101567	0.0070164	0.0049755	FALSE	0.882289	TRUE	yes	no	no	0	TRUE
isoComp_00017072	geneComp_00003647	TALONT000346411	TALON_gene-106190	full red	turn	TALON_gene-106190	225.089	59.2069	126.348	4.32284	11.0539	1.09344	71.1335	36.2747	50.2348	2.61068	4.98483	0.469611	0.391492	0.612833	0.396767	-0.216067	9.74e-08	9.74e-08	FALSE	0.891846	TRUE	yes	no	no	0	NA
isoComp_00311041	geneComp_00074717	FxaC_28g10360.t1	TALON_gene-106190	full red	small green	TALON_gene-106190	225.089	59.2069	331.617	4.32284	65.7665	2.48548	80.4081	5.41703	132.055	1.35492	32.8795	4.60495	0.260608	0.0899	0.392233	0.302333	2.04e-18	6.99e-36	FALSE	0.999953	TRUE	yes	no	no	0	TRUE
isoComp_00311062	geneComp_00074717	TALONT000346411	TALON_gene-106190	full red	small green	TALON_gene-106190	225.089	59.2069	331.617	4.32284	65.7665	2.48548	71.1335	36.2747	87.6949	2.61068	15.054	1.27329	0.391492	0.612833	0.266967	-0.345867	6.99e-36	6.99e-36	FALSE	0.891846	TRUE	yes	no	no	0	TRUE
isoComp_00605031	geneComp_00145787	FxaC_28g10360.t1	TALON_gene-106190	full red	white	TALON_gene-106190	225.089	59.2069	383.185	4.32284	75.7957	2.694	80.4081	5.41703	164.44	1.35492	51.1872	4.92134	0.260608	0.0899	0.406867	0.316967	6.56e-11	8.39e-19	FALSE	0.999953	TRUE	yes	no	no	0	TRUE
isoComp_00605052	geneComp_00145787	TALONT000346411	TALON_gene-106190	full red	white	TALON_gene-106190	225.089	59.2069	383.185	4.32284	75.7957	2.694	71.1335	36.2747	110.33	2.61068	21.7624	1.60452	0.391492	0.612833	0.2894	-0.323433	8.39e-19	8.39e-19	FALSE	0.891846	TRUE	yes	no	no	0	TRUE
isoComp_00899021	geneComp_00216857	FxaC_28g10360.t1	TALON_gene-106190	turn	small green	TALON_gene-106190	225.089	126.348	331.617	11.0539	65.7665	1.39205	80.4081	19.72	132.055	4.17784	32.8795	2.74279	0.260608	0.153433	0.392233	0.2388	2.53e-08	1.15e-13	FALSE	0.999953	TRUE	yes	no	no	0	TRUE
isoComp_00899042	geneComp_00216857	TALONT000346411	TALON_gene-106190	turn	small green	TALON_gene-106190	225.089	126.348	331.617	11.0539	65.7665	1.39205	71.1335	50.2348	87.6949	4.98483	15.054	0.803684	0.391492	0.396767	0.266967	-0.1298	1.15e-13	1.15e-13	FALSE	0.891846	TRUE	yes	no	no	0	TRUE
isoComp_00899049	geneComp_00216857	TALONT000346646	TALON_gene-106190	turn	small green	TALON_gene-106190	225.089	126.348	331.617	11.0539	65.7665	1.39205	43.5064	38.9564	62.6733	3.91263	6.26553	0.685849	0.220842	0.3081	0.1974	-0.1107	0.0056846	1.15e-13	NA	0.0264311	FALSE	NA	NA	NA	0	TRUE
isoComp_01193011	geneComp_00287927	FxaC_28g10360.t1	TALON_gene-106190	turn	white	TALON_gene-106190	225.089	126.348	383.185	11.0539	75.7957	1.60056	80.4081	19.72	164.44	4.17784	51.1872	3.05919	0.260608	0.153433	0.406867	0.253433	4.61e-05	1.11e-05	FALSE	0.999953	TRUE	yes	no	no	0	TRUE
isoComp_01193032	geneComp_00287927	TALONT000346411	TALON_gene-106190	turn	white	TALON_gene-106190	225.089	126.348	383.185	11.0539	75.7957	1.60056	71.1335	50.2348	110.33	4.98483	21.7624	1.13491	0.391492	0.396767	0.2894	-0.107367	1.11e-05	1.11e-05	FALSE	0.891846	TRUE	yes	no	no	0	TRUE
isoComp_00017957	geneComp_00003865	FxaC_28g15060.t1	TALON_gene-106569	full red	turn	TALON_gene-106569	21.6902	22.5863	19.277	1.48869	4.887	-0.228456	3.01925	4.57714	1.95526	0.580221	0.656485	-1.22288	0.134567	0.205967	0.0982	-0.107767	0.0479176	0.0439325	FALSE	1	TRUE	yes	no	no	0	TRUE
isoComp_00017958	geneComp_00003865	TALONT000353172	TALON_gene-106569	full red	turn	TALON_gene-106569	21.6902	22.5863	19.277	1.48869	4.887	-0.228456	16.7265	15.3165	15.558	1.85422	3.84445	0.0225629	0.775508	0.674033	0.8094	0.135367	0.0439325	0.0439325	FALSE	0.999995	TRUE	yes	no	no	0	TRUE
isoComp_00018442	geneComp_00004000	FxaC_28g18140.t1	TALON_gene-106833	full red	turn	TALON_gene-106833	18.3472	17.6803	24.2961	1.0231	1.41654	0.458358	5.13409	6.80132	4.70764	0.489991	1.05667	-0.529867	0.286875	0.386867	0.199733	-0.187133	0.0177256	0.0177256	FALSE	0.999918	TRUE	yes	no	yes	0	TRUE
isoComp_00018447	geneComp_00004000	TALONT000355455	TALON_gene-106833	full red	turn	TALON_gene-106833	18.3472	17.6803	24.2961	1.0231	1.41654	0.458358	5.68124	4.01352	9.38705	0.419493	1.0863	1.22375	0.304408	0.229433	0.3839	0.154467	0.020182	0.0177256	NA	0.215015	FALSE	NA	NA	NA	0	TRUE
isoComp_00018960	geneComp_00004144	TALONT000358900	TALON_gene-107108	full red	turn	TALON_gene-107108	29.8887	46.2771	32.4862	1.01705	4.09314	-0.510338	5.54376	11.9714	3.51949	1.26032	0.85473	-1.76326	0.16935	0.259967	0.1048	-0.155167	0.00895198	0.00895198	FALSE	1	TRUE	yes	no	no	0	TRUE
isoComp_00901129	geneComp_00217394	TALONT000359581	TALON_gene-107182	turn	small green	TALON_gene-107182	26.9557	34.0654	21.3403	3.08068	6.51626	-0.674476	3.29827	6.58887	1.25001	0.895277	0.237604	-2.38878	0.115667	0.193667	0.0646667	-0.129	0.0337731	0.0337731	NA	0.0526744	FALSE	NA	NA	NA	0	TRUE
isoComp_00313435	geneComp_00075297	FxaC_28g24020.t1	TALON_gene-107277	full red	small green	TALON_gene-107277	9.50491	7.88573	9.73452	0.602618	1.17435	0.303517	4.51063	4.98252	4.37495	0.668129	1.22926	-0.187209	0.476792	0.633	0.430967	-0.202033	0.0228138	0.0228138	FALSE	0.999865	TRUE	yes	no	yes	0	TRUE
isoComp_00313437	geneComp_00075297	TALONT000360928	TALON_gene-107277	full red	small green	TALON_gene-107277	9.50491	7.88573	9.73452	0.602618	1.17435	0.303517	2.54772	0.66406	3.93304	0.436618	0.487709	2.54836	0.26755	0.0788333	0.4139	0.335067	0.0291093	0.0228138	NA	0.275183	FALSE	NA	NA	NA	0	TRUE
isoComp_00313492	geneComp_00075312	TALONT000361000	TALON_gene-107304	full red	small green	TALON_gene-107304	21.9232	19.7389	20.8769	2.31515	3.91154	0.0808312	4.48888	6.70067	2.42756	1.11797	1.37445	-1.46102	0.210358	0.338633	0.0983	-0.240333	0.00630371	0.00630371	NA	0.0565741	FALSE	NA	NA	NA	0	FALSE
isoComp_00607479	geneComp_00146382	TALONT000360993	TALON_gene-107304	full red	white	TALON_gene-107304	21.9232	19.7389	27.5555	2.31515	4.40342	0.481094	3.35492	0.578121	7.22677	0.307541	1.80553	3.62116	0.138117	0.0294	0.256433	0.227033	0.000869328	0.000869328	NA	0.021061	FALSE	NA	NA	NA	0	FALSE
isoComp_00019553	geneComp_00004256	TALONT000361163	TALON_gene-107324	full red	turn	TALON_gene-107324	37.7771	55.1092	34.8491	5.19906	6.55557	-0.661019	13.1659	13.0136	15.4638	2.57046	2.01598	0.248694	0.377983	0.2327	0.4629	0.2302	0.0236072	0.0236072	NA	0.0559117	FALSE	NA	NA	NA	0	TRUE
isoComp_00313543	geneComp_00075326	TALONT000361163	TALON_gene-107324	full red	small green	TALON_gene-107324	37.7771	55.1092	25.4152	5.19906	4.84629	-1.1163	13.1659	13.0136	11.8152	2.57046	3.51945	-0.139275	0.377983	0.2327	0.4411	0.2084	0.0115164	0.0115164	NA	0.0559117	FALSE	NA	NA	NA	0	TRUE
isoComp_00314186	geneComp_00075490	TALONT000364051	TALON_gene-107651	full red	small green	TALON_gene-107651	13.3934	4.74709	11.1752	0.693904	4.73173	1.23344	3.59561	0.887789	4.67888	0.309124	1.75827	2.38479	0.274917	0.180633	0.428433	0.2478	0.00398998	3.51e-05	FALSE	0.999964	TRUE	yes	no	no	0	TRUE
isoComp_00314187	geneComp_00075490	TALONT000364057	TALON_gene-107651	full red	small green	TALON_gene-107651	13.3934	4.74709	11.1752	0.693904	4.73173	1.23344	6.17478	3.31316	2.11286	0.214027	1.05029	-0.646543	0.475058	0.7151	0.190567	-0.524533	3.51e-05	3.51e-05	FALSE	1	TRUE	yes	no	no	0	TRUE
isoComp_00902166	geneComp_00217630	TALONT000364051	TALON_gene-107651	turn	small green	TALON_gene-107651	13.3934	21.8109	11.1752	4.44677	4.73173	-0.964121	3.59561	4.08661	4.67888	0.934902	1.75827	0.194811	0.274917	0.184733	0.428433	0.2437	6.55e-05	6.55e-05	FALSE	0.999964	TRUE	yes	no	no	0	TRUE
isoComp_00902167	geneComp_00217630	TALONT000364057	TALON_gene-107651	turn	small green	TALON_gene-107651	13.3934	21.8109	11.1752	4.44677	4.73173	-0.964121	6.17478	11.8527	2.11286	3.20787	1.05029	-2.48235	0.475058	0.523733	0.190567	-0.333167	0.000345245	6.55e-05	FALSE	1	TRUE	yes	no	no	0	TRUE
isoComp_01490147	geneComp_00359770	TALONT000364057	TALON_gene-107651	small green	white	TALON_gene-107651	13.3934	11.1752	15.8406	4.73173	2.09206	0.502945	6.17478	2.11286	7.42038	1.05029	0.86024	1.80742	0.475058	0.190567	0.470833	0.280267	0.0385724	0.0385724	FALSE	1	TRUE	yes	no	no	0	TRUE
isoComp_00314232	geneComp_00075502	FxaC_28g29010.t1	TALON_gene-107668	full red	small green	TALON_gene-107668	64.488	82.6967	37.5988	3.71192	2.13748	-1.13693	55.3654	72.9357	29.3797	2.31929	2.1407	-1.31151	0.847208	0.883067	0.780233	-0.102833	3.44e-05	3.44e-05	FALSE	0.998851	TRUE	yes	no	no	0	TRUE
isoComp_00314235	geneComp_00075502	TALONT000364255	TALON_gene-107668	full red	small green	TALON_gene-107668	64.488	82.6967	37.5988	3.71192	2.13748	-1.13693	5.94211	4.90248	7.04858	0.643951	0.836005	0.522927	0.105692	0.0588667	0.189633	0.130767	4.64e-05	3.44e-05	FALSE	0.844338	TRUE	yes	no	no	0	TRUE
isoComp_00902212	geneComp_00217642	FxaC_28g29010.t1	TALON_gene-107668	turn	small green	TALON_gene-107668	64.488	75.2941	37.5988	4.18671	2.13748	-1.00166	55.3654	66.8258	29.3797	4.23986	2.1407	-1.18531	0.847208	0.886767	0.780233	-0.106533	0.000570296	0.000570296	FALSE	0.998851	TRUE	yes	no	no	0	TRUE
isoComp_00902215	geneComp_00217642	TALONT000364255	TALON_gene-107668	turn	small green	TALON_gene-107668	64.488	75.2941	37.5988	4.18671	2.13748	-1.00166	5.94211	5.48204	7.04858	0.669264	0.836005	0.362037	0.105692	0.0724	0.189633	0.117233	0.00072023	0.000570296	FALSE	0.844338	TRUE	yes	no	no	0	TRUE
isoComp_00608445	geneComp_00146629	TALONT000365488	TALON_gene-107783	full red	white	TALON_gene-107783	19.8565	45.5612	9.8863	9.7434	4.23648	-2.20316	11.4814	25.2249	6.80316	5.7191	2.39862	-1.88902	0.608609	0.552867	0.7708	0.217933	0.0470309	0.0470309	NA	0.0293882	FALSE	NA	NA	NA	0	TRUE
isoComp_00608449	geneComp_00146629	TALONT000365499	TALON_gene-107783	full red	white	TALON_gene-107783	19.8565	45.5612	9.8863	9.7434	4.23648	-2.20316	2.82044	6.55055	0.346492	1.53425	0.213733	-4.20187	0.185136	0.1442	0.0243	-0.1199	0.0483054	0.0470309	FALSE	0.999518	TRUE	yes	no	no	0	TRUE
isoComp_00314521	geneComp_00075572	FxaC_28g30770.t1	TALON_gene-107811	full red	small green	TALON_gene-107811	16.1468	17.3475	16.7474	2.72649	1.81752	-0.0507617	11.0142	9.91497	12.8554	0.898964	1.77474	0.374367	0.683342	0.583167	0.764133	0.180967	0.0259902	0.0259902	FALSE	0.998188	TRUE	no	no	yes	0	TRUE
isoComp_00314522	geneComp_00075572	TALONT000365647	TALON_gene-107811	full red	small green	TALON_gene-107811	16.1468	17.3475	16.7474	2.72649	1.81752	-0.0507617	2.12886	4.06793	0.837845	1.53387	0.46658	-2.26596	0.130283	0.219867	0.0571667	-0.1627	0.0370864	0.0259902	NA	0.0417983	FALSE	NA	NA	NA	0	TRUE
isoComp_00314657	geneComp_00075603	TALONT000365943	TALON_gene-107876	full red	small green	TALON_gene-107876	23.6669	23.9423	23.1455	1.0995	2.66748	-0.0488093	12.2873	14.1249	10.2887	2.25939	0.916698	-0.456801	0.518833	0.585167	0.4486	-0.136567	0.0486433	0.0486433	FALSE	0.983084	TRUE	no	no	yes	0	TRUE
isoComp_00315551	geneComp_00075776	TALONT000371661	TALON_gene-108156	full red	small green	TALON_gene-108156	14.842	8.34959	43.1837	2.02628	15.3972	2.36932	8.08498	0.261293	30.2455	0.0527815	11.4368	6.8012	0.390792	0.0328333	0.685333	0.6525	4.84e-22	4.84e-22	FALSE	0.999999	TRUE	yes	no	no	0	TRUE
isoComp_00315553	geneComp_00075776	TALONT000558812	TALON_gene-108156	full red	small green	TALON_gene-108156	14.842	8.34959	43.1837	2.02628	15.3972	2.36932	2.7131	5.07607	1.78977	0.919131	0.659465	-1.49874	0.336858	0.6285	0.0467333	-0.581767	2.28e-20	4.84e-22	NA	0.135059	FALSE	NA	NA	NA	0	TRUE
isoComp_00609541	geneComp_00146846	TALONT000371661	TALON_gene-108156	full red	white	TALON_gene-108156	14.842	8.34959	1.70082	2.02628	0.896716	-2.28874	8.08498	0.261293	1.18652	0.0527815	0.58401	2.14093	0.390792	0.0328333	0.732067	0.699233	0.000196151	0.000196151	FALSE	0.999999	TRUE	yes	no	no	0	TRUE
isoComp_00609543	geneComp_00146846	TALONT000558812	TALON_gene-108156	full red	white	TALON_gene-108156	14.842	8.34959	1.70082	2.02628	0.896716	-2.28874	2.7131	5.07607	0.268131	0.919131	0.268131	-4.19271	0.336858	0.6285	0.0767333	-0.551767	0.000196151	0.000196151	NA	0.135059	FALSE	NA	NA	NA	0	TRUE
isoComp_00903531	geneComp_00217916	TALONT000371661	TALON_gene-108156	turn	small green	TALON_gene-108156	14.842	6.13388	43.1837	0.769591	15.3972	2.8136	8.08498	0.646636	30.2455	0.330533	11.4368	5.52596	0.390792	0.112933	0.685333	0.5724	1.82e-10	1.82e-10	FALSE	0.999999	TRUE	yes	no	no	0	TRUE
isoComp_00903533	geneComp_00217916	TALONT000558812	TALON_gene-108156	turn	small green	TALON_gene-108156	14.842	6.13388	43.1837	0.769591	15.3972	2.8136	2.7131	3.71843	1.78977	0.688959	0.659465	-1.05075	0.336858	0.595467	0.0467333	-0.548733	1.66e-08	1.82e-10	NA	0.135059	FALSE	NA	NA	NA	0	TRUE
isoComp_00021888	geneComp_00004773	FxaC_28g37450.t1	TALON_gene-108268	full red	turn	TALON_gene-108268	99.5197	211.354	180.103	18.2259	33.1603	-0.230827	33.5987	88.28	44.1568	12.2327	10.8122	-0.999288	0.292517	0.414533	0.239133	-0.1754	0.000105023	0.000105023	FALSE	1	TRUE	yes	no	no	0	TRUE
isoComp_00021889	geneComp_00004773	TALONT000372532	TALON_gene-108268	full red	turn	TALON_gene-108268	99.5197	211.354	180.103	18.2259	33.1603	-0.230827	54.8004	99.3504	115.861	7.87106	20.2655	0.221778	0.60775	0.4737	0.6464	0.1727	0.000105023	0.000105023	FALSE	1	TRUE	yes	no	no	0	TRUE
isoComp_00022218	geneComp_00004832	FxaC_28g38800.t1	TALON_gene-108374	full red	turn	TALON_gene-108374	260.209	207.903	269.78	7.08014	11.3473	0.375855	151.097	146.283	149.724	1.73659	6.37487	0.0335472	0.596958	0.7047	0.558067	-0.146633	0.0294634	0.0294634	FALSE	0.999884	TRUE	yes	no	no	0	TRUE
isoComp_00022226	geneComp_00004832	TALONT000373807	TALON_gene-108374	full red	turn	TALON_gene-108374	260.209	207.903	269.78	7.08014	11.3473	0.375855	89.611	43.6085	95.1422	5.73571	15.8279	1.1253	0.326983	0.208333	0.3496	0.141267	0.0295786	0.0294634	NA	0.310703	FALSE	NA	NA	NA	0	TRUE
isoComp_00610198	geneComp_00146972	FxaC_28g38800.t1	TALON_gene-108374	full red	white	TALON_gene-108374	260.209	207.903	323.16	7.08014	10.4066	0.636308	151.097	146.283	159.044	1.73659	12.8505	0.120663	0.596958	0.7047	0.491067	-0.213633	9.5e-06	9.5e-06	FALSE	0.999884	TRUE	yes	no	no	0	TRUE
isoComp_00610206	geneComp_00146972	TALONT000373807	TALON_gene-108374	full red	white	TALON_gene-108374	260.209	207.903	323.16	7.08014	10.4066	0.636308	89.611	43.6085	142.041	5.73571	7.75714	1.70339	0.326983	0.208333	0.440867	0.232533	9.74e-06	9.5e-06	NA	0.310703	FALSE	NA	NA	NA	0	TRUE
isoComp_00022654	geneComp_00004931	FxaC_4g27650.t1	TALON_gene-10934	full red	turn	TALON_gene-10934	47.3261	14.3926	77.3763	2.43452	15.2353	2.42575	7.69932	14.3926	2.18143	2.43452	1.70902	-2.71639	0.510767	1	0.0352667	-0.964733	1.29e-05	1.29e-05	FALSE	1	TRUE	yes	no	no	0	TRUE
isoComp_00022655	geneComp_00004931	TALONT001251256	TALON_gene-10934	full red	turn	TALON_gene-10934	47.3261	14.3926	77.3763	2.43452	15.2353	2.42575	39.6268	0	75.1949	0	16.3386	12.8766	0.489233	0	0.964733	0.964733	1.47e-05	1.29e-05	NA	0.00889872	FALSE	NA	NA	NA	0	TRUE
isoComp_00316644	geneComp_00076001	FxaC_4g27650.t1	TALON_gene-10934	full red	small green	TALON_gene-10934	47.3261	14.3926	83.888	2.43452	6.89734	2.54231	7.69932	14.3926	0.575563	2.43452	0.40206	-4.62036	0.510767	1	0.0078	-0.9922	1.12e-10	1.12e-10	FALSE	1	TRUE	yes	no	no	0	TRUE
isoComp_00316645	geneComp_00076001	TALONT001251256	TALON_gene-10934	full red	small green	TALON_gene-10934	47.3261	14.3926	83.888	2.43452	6.89734	2.54231	39.6268	0	83.3124	0	7.2909	13.0245	0.489233	0	0.9922	0.9922	1.21e-10	1.12e-10	NA	0.00889872	FALSE	NA	NA	NA	0	TRUE
isoComp_01198614	geneComp_00289211	FxaC_4g27650.t1	TALON_gene-10934	turn	white	TALON_gene-10934	47.3261	77.3763	13.6477	15.2353	2.03453	-2.50236	7.69932	2.18143	13.6477	1.70902	2.03453	2.63977	0.510767	0.0352667	1	0.964733	1.5e-05	1.5e-05	FALSE	1	TRUE	yes	no	no	0	TRUE
isoComp_01198615	geneComp_00289211	TALONT001251256	TALON_gene-10934	turn	white	TALON_gene-10934	47.3261	77.3763	13.6477	15.2353	2.03453	-2.50236	39.6268	75.1949	0	16.3386	0	-12.8766	0.489233	0.964733	0	-0.964733	1.96e-05	1.5e-05	NA	0.00889872	FALSE	NA	NA	NA	0	TRUE
isoComp_01492604	geneComp_00360281	FxaC_4g27650.t1	TALON_gene-10934	small green	white	TALON_gene-10934	47.3261	83.888	13.6477	6.89734	2.03453	-2.61892	7.69932	0.575563	13.6477	0.40206	2.03453	4.54375	0.510767	0.0078	1	0.9922	1.84e-10	1.84e-10	FALSE	1	TRUE	yes	no	no	0	TRUE
isoComp_01492605	geneComp_00360281	TALONT001251256	TALON_gene-10934	small green	white	TALON_gene-10934	47.3261	83.888	13.6477	6.89734	2.03453	-2.61892	39.6268	83.3124	0	7.2909	0	-13.0245	0.489233	0.9922	0	-0.9922	1.98e-10	1.84e-10	NA	0.00889872	FALSE	NA	NA	NA	0	TRUE
isoComp_00316685	geneComp_00076013	FxaC_4g27820.t1	TALON_gene-10949	full red	small green	TALON_gene-10949	57.9457	120.079	13.6167	12.7987	3.97085	-3.13959	46.1669	101.226	9.69515	9.94888	3.16232	-3.38283	0.745833	0.845033	0.690867	-0.154167	0.0175256	0.0175256	FALSE	1	TRUE	yes	no	no	0	TRUE
isoComp_00904857	geneComp_00218195	TALONT000206479	TALON_gene-11008	turn	small green	TALON_gene-11008	19.9448	18.5324	15.2624	1.29919	2.22705	-0.279907	5.07228	6.12354	1.78182	0.568403	0.516084	-1.7753	0.245492	0.331133	0.115867	-0.215267	0.0406053	0.0406053	NA	0.143787	FALSE	NA	NA	NA	0	TRUE
isoComp_00904862	geneComp_00218195	TALONT000206549	TALON_gene-11008	turn	small green	TALON_gene-11008	19.9448	18.5324	15.2624	1.29919	2.22705	-0.279907	4.05921	2.43035	5.21728	1.09675	1.58239	1.09897	0.209017	0.124533	0.346833	0.2223	0.0496859	0.0406053	NA	0.0160947	FALSE	NA	NA	NA	0	TRUE
isoComp_00905002	geneComp_00218220	TALONT000209256	TALON_gene-11048	turn	small green	TALON_gene-11048	7.04492	5.07778	11.3004	0.806175	1.51717	1.15254	3.294	3.71395	4.72136	0.910767	1.24955	0.345424	0.501842	0.729633	0.405867	-0.323767	0.0478553	0.0478553	NA	0.251706	FALSE	NA	NA	NA	0	TRUE
isoComp_00905003	geneComp_00218220	TALONT000209278	TALON_gene-11048	turn	small green	TALON_gene-11048	7.04492	5.07778	11.3004	0.806175	1.51717	1.15254	2.89235	0.895162	5.42385	0.298953	0.486175	2.58573	0.406717	0.1917	0.486433	0.294733	0.048062	0.0478553	FALSE	0.990418	TRUE	yes	no	no	0	TRUE
isoComp_00611061	geneComp_00147163	FxaC_4g29250.t1	TALON_gene-11068	full red	white	TALON_gene-11068	9.20614	4.87845	13.4944	1.21396	3.74868	1.46598	2.44838	2.8534	2.92468	0.861641	0.919515	0.0354697	0.323633	0.561133	0.2148	-0.346333	0.0205729	0.0205729	FALSE	1	TRUE	yes	yes	no	0	TRUE
isoComp_00611062	geneComp_00147163	TALONT000211227	TALON_gene-11068	full red	white	TALON_gene-11068	9.20614	4.87845	13.4944	1.21396	3.74868	1.46598	6.25305	1.93575	9.20371	0.464256	2.97041	2.24346	0.627808	0.404867	0.6742	0.269333	0.0221447	0.0205729	NA	0.352985	FALSE	NA	NA	NA	0	TRUE
isoComp_00317224	geneComp_00076115	TALONT000214192	TALON_gene-11107	full red	small green	TALON_gene-11107	28.5917	29.4751	25.9714	2.48395	3.09305	-0.18251	4.11122	1.93658	5.96874	0.767211	0.692683	1.6189	0.149725	0.0707667	0.2308	0.160033	0.0117234	0.00957089	NA	0.0706714	FALSE	NA	NA	NA	0	TRUE
isoComp_00317227	geneComp_00076115	TALONT000214236	TALON_gene-11107	full red	small green	TALON_gene-11107	28.5917	29.4751	25.9714	2.48395	3.09305	-0.18251	17.1414	19.017	13.6849	1.71078	1.8406	-0.474406	0.594742	0.6458	0.5247	-0.1211	0.00957089	0.00957089	FALSE	0.998004	TRUE	yes	no	no	0	TRUE
isoComp_00023513	geneComp_00005110	FxaC_27g01570.t1	TALON_gene-112	full red	turn	TALON_gene-112	19.3337	22.5113	23.4997	2.49645	2.15249	0.0619707	13.0982	19.0241	15.0193	2.07646	2.56834	-0.340813	0.640067	0.846867	0.629767	-0.2171	0.0306045	0.0306045	FALSE	1	TRUE	yes	yes	no	0	TRUE
isoComp_00023515	geneComp_00005110	TALONT000304500	TALON_gene-112	full red	turn	TALON_gene-112	19.3337	22.5113	23.4997	2.49645	2.15249	0.0619707	4.30799	1.8396	6.25997	0.845683	1.02131	1.76124	0.237508	0.0800333	0.276633	0.1966	0.0357838	0.0306045	FALSE	0.973662	TRUE	yes	no	no	0	TRUE
isoComp_00317503	geneComp_00076180	FxaC_27g01570.t1	TALON_gene-112	full red	small green	TALON_gene-112	19.3337	22.5113	6.62334	2.49645	1.38538	-1.76348	13.0982	19.0241	3.29796	2.07646	0.97342	-2.52457	0.640067	0.846867	0.480367	-0.3665	0.00284629	0.00284629	FALSE	1	TRUE	yes	yes	no	0	TRUE
isoComp_00317505	geneComp_00076180	TALONT000304500	TALON_gene-112	full red	small green	TALON_gene-112	19.3337	22.5113	6.62334	2.49645	1.38538	-1.76348	4.30799	1.8396	2.23188	0.845683	0.728616	0.277495	0.237508	0.0800333	0.3187	0.238667	0.00369748	0.00284629	FALSE	0.973662	TRUE	yes	no	no	0	TRUE
isoComp_00611493	geneComp_00147250	FxaC_27g01570.t1	TALON_gene-112	full red	white	TALON_gene-112	19.3337	22.5113	24.7004	2.49645	5.68027	0.13383	13.0982	19.0241	15.0515	2.07646	4.0666	-0.33772	0.640067	0.846867	0.603267	-0.2436	0.0240436	0.0240436	FALSE	1	TRUE	yes	yes	no	0	TRUE
isoComp_00611495	geneComp_00147250	TALONT000304500	TALON_gene-112	full red	white	TALON_gene-112	19.3337	22.5113	24.7004	2.49645	5.68027	0.13383	4.30799	1.8396	6.90049	0.845683	1.96439	1.90157	0.237508	0.0800333	0.274667	0.194633	0.0288458	0.0240436	FALSE	0.973662	TRUE	yes	no	no	0	TRUE
isoComp_00024576	geneComp_00005339	TALONT000236207	TALON_gene-11543	full red	turn	TALON_gene-11543	12.8526	3.88307	5.31008	0.450734	1.14064	0.450539	2.46212	2.94688	1.91239	0.541839	0.209712	-0.621176	0.360425	0.7462	0.388233	-0.357967	0.00098185	0.00098185	FALSE	0.99929	TRUE	yes	no	no	0	TRUE
isoComp_00024577	geneComp_00005339	TALONT000236237	TALON_gene-11543	full red	turn	TALON_gene-11543	12.8526	3.88307	5.31008	0.450734	1.14064	0.450539	4.69514	0.139905	0.997566	0.0125222	0.340771	2.74875	0.249875	0.038	0.1759	0.1379	0.0154719	0.00098185	FALSE	0.999997	TRUE	yes	no	no	0	TRUE
isoComp_00318566	geneComp_00076409	TALONT000236207	TALON_gene-11543	full red	small green	TALON_gene-11543	12.8526	3.88307	30.9998	0.450734	4.54942	2.99375	2.46212	2.94688	2.73799	0.541839	0.596465	-0.105697	0.360425	0.7462	0.0974667	-0.648733	4.05e-12	4.05e-12	FALSE	0.99929	TRUE	yes	no	no	0	TRUE
isoComp_00318567	geneComp_00076409	TALONT000236237	TALON_gene-11543	full red	small green	TALON_gene-11543	12.8526	3.88307	30.9998	0.450734	4.54942	2.99375	4.69514	0.139905	13.3258	0.0125222	2.48171	6.47512	0.249875	0.038	0.427667	0.389667	3.66e-09	4.05e-12	FALSE	0.999997	TRUE	yes	no	no	0	TRUE
isoComp_00612556	geneComp_00147479	TALONT000236207	TALON_gene-11543	full red	white	TALON_gene-11543	12.8526	3.88307	11.2173	0.450734	2.44351	1.52804	2.46212	2.94688	2.25124	0.541839	0.801582	-0.386957	0.360425	0.7462	0.2098	-0.5364	6.84e-07	6.84e-07	FALSE	0.99929	TRUE	yes	no	no	0	TRUE
isoComp_00612557	geneComp_00147479	TALONT000236237	TALON_gene-11543	full red	white	TALON_gene-11543	12.8526	3.88307	11.2173	0.450734	2.44351	1.52804	4.69514	0.139905	4.31724	0.0125222	1.42623	4.85133	0.249875	0.038	0.357933	0.319933	1.71e-06	6.84e-07	FALSE	0.999997	TRUE	yes	no	no	0	TRUE
isoComp_00906546	geneComp_00218549	TALONT000236207	TALON_gene-11543	turn	small green	TALON_gene-11543	12.8526	5.31008	30.9998	1.14064	4.54942	2.54321	2.46212	1.91239	2.73799	0.209712	0.596465	0.515479	0.360425	0.388233	0.0974667	-0.290767	0.000406367	0.000406367	FALSE	0.99929	TRUE	yes	no	no	0	TRUE
isoComp_00906547	geneComp_00218549	TALONT000236237	TALON_gene-11543	turn	small green	TALON_gene-11543	12.8526	5.31008	30.9998	1.14064	4.54942	2.54321	4.69514	0.997566	13.3258	0.340771	2.48171	3.72636	0.249875	0.1759	0.427667	0.251767	0.0198111	0.000406367	FALSE	0.999997	TRUE	yes	no	no	0	TRUE
isoComp_00318819	geneComp_00076463	TALONT000242421	TALON_gene-11633	full red	small green	TALON_gene-11633	34.6196	30.9208	26.9782	2.99971	3.88839	-0.196715	4.86874	6.80191	2.41021	0.993797	0.298231	-1.49293	0.142192	0.2198	0.09	-0.1298	0.00103173	0.00103173	FALSE	0.999996	TRUE	yes	no	yes	0	TRUE
isoComp_00318825	geneComp_00076463	TALONT000242540	TALON_gene-11633	full red	small green	TALON_gene-11633	34.6196	30.9208	26.9782	2.99971	3.88839	-0.196715	19.7552	15.8203	16.8448	1.36381	2.23101	0.0904681	0.57345	0.513	0.6316	0.1186	0.00254362	0.00103173	FALSE	0.999406	TRUE	yes	no	yes	0	TRUE
isoComp_00024920	geneComp_00005416	FxaC_4g36040.t1	TALON_gene-11662	full red	turn	TALON_gene-11662	10.3985	9.66783	11.3365	0.569595	1.86034	0.229496	2.16901	3.28642	1.66603	0.555801	0.407359	-0.975851	0.202533	0.3398	0.145867	-0.193933	0.0353797	0.0353797	FALSE	1	TRUE	yes	no	yes	0	TRUE
isoComp_00318910	geneComp_00076486	FxaC_4g36040.t1	TALON_gene-11662	full red	small green	TALON_gene-11662	10.3985	9.66783	8.45481	0.569595	0.354858	-0.193207	2.16901	3.28642	1.0969	0.555801	0.412805	-1.57438	0.202533	0.3398	0.129267	-0.210533	0.0248316	0.0248316	FALSE	1	TRUE	yes	no	yes	0	TRUE
isoComp_00319098	geneComp_00076527	FxaC_4g36760.t1	TALON_gene-11726	full red	small green	TALON_gene-11726	24.7268	3.82649	51.5439	1.2559	8.5499	3.74822	18.3988	0.35698	42.7919	0.0319516	6.63987	6.86583	0.507567	0.121	0.8327	0.7117	3.56e-12	3.56e-12	FALSE	0.874219	TRUE	no	no	no	0	TRUE
isoComp_00319101	geneComp_00076527	TALONT000247225	TALON_gene-11726	full red	small green	TALON_gene-11726	24.7268	3.82649	51.5439	1.2559	8.5499	3.74822	2.90214	2.7914	1.68466	0.960411	0.320223	-0.725149	0.332692	0.7365	0.0336667	-0.702833	2.03e-11	3.56e-12	NA	0.0226831	FALSE	NA	NA	NA	0	TRUE
isoComp_00613088	geneComp_00147597	FxaC_4g36760.t1	TALON_gene-11726	full red	white	TALON_gene-11726	24.7268	3.82649	36.3907	1.2559	5.93823	3.24611	18.3988	0.35698	28.5277	0.0319516	5.45836	6.28102	0.507567	0.121	0.775167	0.654167	7.87e-07	7.87e-07	FALSE	0.874219	TRUE	no	no	no	0	TRUE
isoComp_00613091	geneComp_00147597	TALONT000247225	TALON_gene-11726	full red	white	TALON_gene-11726	24.7268	3.82649	36.3907	1.2559	5.93823	3.24611	2.90214	2.7914	3.91068	0.960411	0.716029	0.484954	0.332692	0.7365	0.119033	-0.617467	2.68e-06	7.87e-07	NA	0.0226831	FALSE	NA	NA	NA	0	TRUE
isoComp_00907078	geneComp_00218667	FxaC_4g36760.t1	TALON_gene-11726	turn	small green	TALON_gene-11726	24.7268	7.14627	51.5439	1.32501	8.5499	2.8488	18.3988	1.91843	42.7919	0.35545	6.63987	4.47218	0.507567	0.3014	0.8327	0.5313	2.84e-09	2.84e-09	FALSE	0.874219	TRUE	no	no	no	0	TRUE
isoComp_00907081	geneComp_00218667	TALONT000247225	TALON_gene-11726	turn	small green	TALON_gene-11726	24.7268	7.14627	51.5439	1.32501	8.5499	2.8488	2.90214	3.22181	1.68466	0.801991	0.320223	-0.931341	0.332692	0.441567	0.0336667	-0.4079	3.36e-08	2.84e-09	NA	0.0226831	FALSE	NA	NA	NA	0	TRUE
isoComp_01201068	geneComp_00289737	FxaC_4g36760.t1	TALON_gene-11726	turn	white	TALON_gene-11726	24.7268	7.14627	36.3907	1.32501	5.93823	2.34669	18.3988	1.91843	28.5277	0.35545	5.45836	3.88737	0.507567	0.3014	0.775167	0.473767	0.00106776	0.00106776	FALSE	0.874219	TRUE	no	no	no	0	TRUE
isoComp_01201071	geneComp_00289737	TALONT000247225	TALON_gene-11726	turn	white	TALON_gene-11726	24.7268	7.14627	36.3907	1.32501	5.93823	2.34669	2.90214	3.22181	3.91068	0.801991	0.716029	0.278762	0.332692	0.441567	0.119033	-0.322533	0.00375399	0.00106776	NA	0.0226831	FALSE	NA	NA	NA	0	TRUE
isoComp_00319339	geneComp_00076590	FxaC_4g37930.t1	TALON_gene-11817	full red	small green	TALON_gene-11817	155.895	455.338	35.9212	29.132	6.46971	-3.66366	40.4004	106.562	21.4679	1.90147	5.25424	-2.3109	0.377942	0.236367	0.586133	0.349767	7.44e-19	7.44e-19	FALSE	1	TRUE	yes	no	no	0	TRUE
isoComp_00319345	geneComp_00076590	TALONT000250067	TALON_gene-11817	full red	small green	TALON_gene-11817	155.895	455.338	35.9212	29.132	6.46971	-3.66366	44.1041	139.231	1.27751	13.4313	0.446454	-6.75685	0.186783	0.304567	0.0409	-0.263667	7.44e-19	7.44e-19	TRUE	0.995744	TRUE	yes	no	no	0	TRUE
isoComp_00613329	geneComp_00147660	FxaC_4g37930.t1	TALON_gene-11817	full red	white	TALON_gene-11817	155.895	455.338	18.1332	29.132	5.04077	-4.64947	40.4004	106.562	8.39487	1.90147	2.18422	-3.66446	0.377942	0.236367	0.4718	0.235433	5.17e-06	5.17e-06	FALSE	1	TRUE	yes	no	no	0	TRUE
isoComp_00613335	geneComp_00147660	TALONT000250067	TALON_gene-11817	full red	white	TALON_gene-11817	155.895	455.338	18.1332	29.132	5.04077	-4.64947	44.1041	139.231	1.95789	13.4313	0.897839	-6.14479	0.186783	0.304567	0.103033	-0.201533	5.17e-06	5.17e-06	TRUE	0.995744	TRUE	yes	no	no	0	TRUE
isoComp_00907319	geneComp_00218730	FxaC_4g37930.t1	TALON_gene-11817	turn	small green	TALON_gene-11817	155.895	114.187	35.9212	6.70136	6.46971	-1.66822	40.4004	25.1769	21.4679	7.16977	5.25424	-0.229825	0.377942	0.217467	0.586133	0.368667	0.000390304	0.000390304	FALSE	1	TRUE	yes	no	no	0	TRUE
isoComp_00907325	geneComp_00218730	TALONT000250067	TALON_gene-11817	turn	small green	TALON_gene-11817	155.895	114.187	35.9212	6.70136	6.46971	-1.66822	44.1041	33.9502	1.27751	5.70339	0.446454	-4.72119	0.186783	0.298633	0.0409	-0.257733	0.000398556	0.000390304	TRUE	0.995744	TRUE	yes	no	no	0	TRUE
isoComp_00319760	geneComp_00076658	TALONT000259614	TALON_gene-11906	full red	small green	TALON_gene-11906	19.4391	10.4215	26.4846	1.42367	6.33359	1.34475	4.19474	3.1615	2.77294	0.580024	1.01848	-0.188557	0.227808	0.307267	0.0954667	-0.2118	0.0241004	0.0241004	NA	0.0166394	FALSE	NA	NA	NA	0	TRUE
isoComp_00319763	geneComp_00076658	TALONT000259688	TALON_gene-11906	full red	small green	TALON_gene-11906	19.4391	10.4215	26.4846	1.42367	6.33359	1.34475	11.0915	4.54506	17.3116	0.735983	3.13209	1.92703	0.561042	0.432733	0.6874	0.254667	0.0421685	0.0241004	NA	0.281964	FALSE	NA	NA	NA	0	TRUE
isoComp_00907740	geneComp_00218798	TALONT000259614	TALON_gene-11906	turn	small green	TALON_gene-11906	19.4391	23.6423	26.4846	3.15499	6.33359	0.16372	4.19474	6.98022	2.77294	1.38394	1.01848	-1.32873	0.227808	0.291467	0.0954667	-0.196	0.048645	0.048645	NA	0.0166394	FALSE	NA	NA	NA	0	NA
isoComp_00026431	geneComp_00005670	TALONT000274060	TALON_gene-12008	full red	turn	TALON_gene-12008	109.833	79.0347	96.2724	4.11703	7.75123	0.284603	23.6837	6.4789	18.9223	1.26641	0.290586	1.54481	0.199358	0.0808667	0.1992	0.118333	0.000486954	0.000486954	NA	0.0831547	FALSE	NA	NA	NA	0	TRUE
isoComp_00320420	geneComp_00076740	FxaC_4g40012.t8	TALON_gene-12008	full red	small green	TALON_gene-12008	109.833	79.0347	138.716	4.11703	1.77119	0.8115	35.5014	35.8587	34.5445	1.26848	1.9893	-0.0538522	0.336875	0.454533	0.249067	-0.205467	1.17e-06	4.76e-08	FALSE	1	TRUE	yes	no	no	0	TRUE
isoComp_00320421	geneComp_00076740	TALONT000274060	TALON_gene-12008	full red	small green	TALON_gene-12008	109.833	79.0347	138.716	4.11703	1.77119	0.8115	23.6837	6.4789	42.1543	1.26641	4.71109	2.69997	0.199358	0.0808667	0.304133	0.223267	4.76e-08	4.76e-08	NA	0.0831547	FALSE	NA	NA	NA	0	TRUE
isoComp_00614411	geneComp_00147810	TALONT000274060	TALON_gene-12008	full red	white	TALON_gene-12008	109.833	79.0347	125.307	4.11703	13.5589	0.664837	23.6837	6.4789	27.1791	1.26641	6.25498	2.06698	0.199358	0.0808667	0.213233	0.132367	0.00480166	0.00480166	NA	0.0831547	FALSE	NA	NA	NA	0	TRUE
isoComp_00026896	geneComp_00005760	TALONT000135141	TALON_gene-12160	full red	turn	TALON_gene-12160	27.4741	36.9523	26.5201	4.05602	4.24777	-0.478426	5.37708	5.49694	6.80347	0.131611	0.912714	0.307141	0.2078	0.151767	0.259733	0.107967	0.0492732	0.0492732	NA	0.035936	FALSE	NA	NA	NA	0	TRUE
isoComp_00321039	geneComp_00076858	FxaC_21g01910.t1	TALON_gene-12194	full red	small green	TALON_gene-12194	332.35	352.468	255.427	15.4976	18.8763	-0.464566	195.025	234.861	136.405	10.8631	6.97385	-0.78387	0.583625	0.6663	0.5386	-0.1277	0.0170593	0.0170593	FALSE	0.999797	TRUE	yes	no	no	0	TRUE
isoComp_00321045	geneComp_00076858	TALONT000137042	TALON_gene-12194	full red	small green	TALON_gene-12194	332.35	352.468	255.427	15.4976	18.8763	-0.464566	61.2799	41.8759	58.3505	5.18411	13.2717	0.478527	0.187	0.1195	0.223567	0.104067	0.0175586	0.0170593	NA	0.206842	FALSE	NA	NA	NA	0	TRUE
isoComp_00321134	geneComp_00076878	TALONT000140084	TALON_gene-12218	full red	small green	TALON_gene-12218	7.87857	7.31575	13.3306	1.09908	5.00828	0.864771	4.5379	5.55877	3.79934	1.21961	0.472348	-0.547816	0.682958	0.7447	0.336867	-0.407833	0.000848839	0.000848839	FALSE	0.99996	TRUE	no	no	yes	0	TRUE
isoComp_00321137	geneComp_00076878	TALONT000580200	TALON_gene-12218	full red	small green	TALON_gene-12218	7.87857	7.31575	13.3306	1.09908	5.00828	0.864771	2.65421	1.01329	8.91074	0.0488357	4.61353	3.12395	0.221408	0.1468	0.6011	0.4543	0.00090647	0.000848839	NA	0.283864	FALSE	NA	NA	NA	0	TRUE
isoComp_00909114	geneComp_00219018	TALONT000140084	TALON_gene-12218	turn	small green	TALON_gene-12218	7.87857	6.27301	13.3306	1.43067	5.00828	1.08629	4.5379	4.7573	3.79934	1.42279	0.472348	-0.323632	0.682958	0.7399	0.336867	-0.403033	0.0348192	0.0348192	FALSE	0.99996	TRUE	no	no	yes	0	TRUE
isoComp_00909117	geneComp_00219018	TALONT000580200	TALON_gene-12218	turn	small green	TALON_gene-12218	7.87857	6.27301	13.3306	1.43067	5.00828	1.08629	2.65421	0.554341	8.91074	0.39428	4.61353	3.98252	0.221408	0.115533	0.6011	0.485567	0.0359441	0.0348192	NA	0.283864	FALSE	NA	NA	NA	0	TRUE
isoComp_01497094	geneComp_00361158	TALONT000140084	TALON_gene-12218	small green	white	TALON_gene-12218	7.87857	13.3306	4.59497	5.00828	1.34523	-1.53455	4.5379	3.79934	4.0362	0.472348	1.09825	0.0870248	0.682958	0.336867	0.910367	0.5735	0.000596685	0.000596685	FALSE	0.99996	TRUE	no	no	yes	0	TRUE
isoComp_01497097	geneComp_00361158	TALONT000580200	TALON_gene-12218	small green	white	TALON_gene-12218	7.87857	13.3306	4.59497	5.00828	1.34523	-1.53455	2.65421	8.91074	0.138477	4.61353	0.138477	-5.90885	0.221408	0.6011	0.0222	-0.5789	0.000622784	0.000596685	NA	0.283864	FALSE	NA	NA	NA	0	TRUE
isoComp_00028248	geneComp_00006076	FxaC_21g07380.t1	TALON_gene-12667	full red	turn	TALON_gene-12667	18.8295	11.0373	14.8726	0.715294	2.22416	0.429932	10.5668	7.13269	6.87526	0.731293	1.32241	-0.0529568	0.556375	0.643067	0.4607	-0.182367	0.0347278	0.0347278	FALSE	1	TRUE	yes	yes	no	0	TRUE
isoComp_00028251	geneComp_00006076	TALONT000161386	TALON_gene-12667	full red	turn	TALON_gene-12667	18.8295	11.0373	14.8726	0.715294	2.22416	0.429932	6.6247	2.85216	6.84454	0.19936	1.32822	1.25996	0.357642	0.258667	0.4567	0.198033	0.0395066	0.0347278	FALSE	0.9916	TRUE	yes	no	no	0	TRUE
isoComp_00323465	geneComp_00077419	FxaC_21g12880.t1	TALON_gene-13144	full red	small green	TALON_gene-13144	15.1322	2.8715	16.153	0.462525	0.787	2.4878	4.64687	1.4362	2.94299	0.622518	0.53205	1.0299	0.333158	0.458067	0.179767	-0.2783	0.037348	0.0208803	FALSE	0.999911	TRUE	yes	no	no	0	TRUE
isoComp_00323472	geneComp_00077419	TALONT000184409	TALON_gene-13144	full red	small green	TALON_gene-13144	15.1322	2.8715	16.153	0.462525	0.787	2.4878	2.64063	0	4.33354	0	0.989207	8.76273	0.1333	0	0.265633	0.265633	0.0208803	0.0208803	NA	0.0436148	FALSE	NA	NA	NA	0	TRUE
isoComp_00323593	geneComp_00077460	FxaC_21g13630.t1	TALON_gene-13210	full red	small green	TALON_gene-13210	12.4134	13.7383	10.5235	2.87931	0.695292	-0.384268	5.57198	8.14964	4.62537	0.532248	0.30611	-0.815822	0.455667	0.630433	0.447367	-0.183067	0.0431744	0.0431744	FALSE	1	TRUE	yes	no	no	0	TRUE
isoComp_00911643	geneComp_00219621	FxaC_21g14130.t1	TALON_gene-13251	turn	small green	TALON_gene-13251	55.9349	43.6395	125.447	6.82507	16.4025	1.52316	20.43	11.2912	52.0502	2.65666	11.1071	2.2037	0.339867	0.2527	0.407733	0.155033	0.000110895	0.000110895	FALSE	1	TRUE	yes	no	no	0	TRUE
isoComp_00911651	geneComp_00219621	TALONT000189353	TALON_gene-13251	turn	small green	TALON_gene-13251	55.9349	43.6395	125.447	6.82507	16.4025	1.52316	10.0244	13.821	13.7921	1.92178	1.70681	-0.00301607	0.211967	0.3188	0.114233	-0.204567	0.000194077	0.000110895	NA	0.0269551	FALSE	NA	NA	NA	0	TRUE
isoComp_00029811	geneComp_00006434	FxaC_21g14510.t1	TALON_gene-13283	full red	turn	TALON_gene-13283	8.67042	4.0021	8.8659	0.531365	1.3081	1.14554	2.40653	1.77421	1.6453	0.252288	0.421333	-0.108192	0.295083	0.442467	0.179233	-0.263233	0.00629942	0.00629942	FALSE	1	TRUE	yes	no	no	0	TRUE
isoComp_00029812	geneComp_00006434	TALONT000191058	TALON_gene-13283	full red	turn	TALON_gene-13283	8.67042	4.0021	8.8659	0.531365	1.3081	1.14554	4.87094	1.58394	5.76678	0.0413193	0.807242	1.85767	0.5525	0.409	0.651833	0.242833	0.00629942	0.00629942	NA	0.377729	FALSE	NA	NA	NA	0	TRUE
isoComp_00323892	geneComp_00077529	FxaC_21g14890.t1	TALON_gene-13318	full red	small green	TALON_gene-13318	11.3797	2.88577	20.845	0.91678	2.22493	2.84838	7.75294	2.68666	13.323	0.892572	0.889485	2.30576	0.752283	0.939767	0.6458	-0.293967	0.0291335	0.0291335	FALSE	1	TRUE	yes	no	no	0	TRUE
isoComp_00323893	geneComp_00077529	TALONT000192818	TALON_gene-13318	full red	small green	TALON_gene-13318	11.3797	2.88577	20.845	0.91678	2.22493	2.84838	2.50319	0	5.2867	0	1.35865	9.04895	0.15645	0	0.249933	0.249933	0.0325755	0.0291335	FALSE	0.735789	TRUE	yes	no	no	0	TRUE
isoComp_00030578	geneComp_00006508	FxaC_21g15770.t1	TALON_gene-13390	full red	turn	TALON_gene-13390	631.041	1569.64	877.392	78.8525	42.19	-0.839133	208.378	596.871	218.301	55.7971	30.5684	-1.45106	0.411509	0.3787	0.2466	-0.1321	0.000154842	1.03e-05	FALSE	1	TRUE	yes	yes	no	0	NA
isoComp_00618558	geneComp_00148648	FxaC_21g15770.t1	TALON_gene-13390	full red	white	TALON_gene-13390	631.041	1569.64	77.0092	78.8525	54.2279	-4.34908	208.378	596.871	18.2177	55.7971	11.5932	-5.03324	0.411509	0.3787	0.2169	-0.1618	8.85e-05	6.89e-06	FALSE	1	TRUE	yes	yes	no	0	TRUE
isoComp_00618562	geneComp_00148648	TALONT000226903	TALON_gene-13390	full red	white	TALON_gene-13390	631.041	1569.64	77.0092	78.8525	54.2279	-4.34908	71.3569	157.475	12.8186	6.8244	7.8394	-3.61778	0.144727	0.100433	0.298767	0.198333	6.89e-06	6.89e-06	FALSE	0.998494	TRUE	yes	no	no	0	TRUE
isoComp_00031253	geneComp_00006625	FxaC_21g18000.t1	TALON_gene-13582	full red	turn	TALON_gene-13582	10.6436	9.28507	11.8672	1.88193	1.58876	0.353663	2.75021	4.02965	1.84611	1.06849	0.685784	-1.12195	0.271508	0.424233	0.155	-0.269233	0.0466021	0.0466021	FALSE	1	TRUE	yes	no	no	0	TRUE
isoComp_00325243	geneComp_00077695	FxaC_21g18000.t1	TALON_gene-13582	full red	small green	TALON_gene-13582	10.6436	9.28507	7.9554	1.88193	1.2299	-0.222719	2.75021	4.02965	1.75124	1.06849	0.495534	-1.19764	0.271508	0.424233	0.249567	-0.174667	0.0228138	0.0228138	FALSE	1	TRUE	yes	no	no	0	TRUE
isoComp_00325246	geneComp_00077695	TALONT000232359	TALON_gene-13582	full red	small green	TALON_gene-13582	10.6436	9.28507	7.9554	1.88193	1.2299	-0.222719	2.28267	0.468794	2.10562	0.239724	0.554967	2.14361	0.204183	0.0483667	0.257767	0.2094	0.0338225	0.0228138	NA	0.0379578	FALSE	NA	NA	NA	0	TRUE
isoComp_00913962	geneComp_00220013	TALONT000244887	TALON_gene-13876	turn	small green	TALON_gene-13876	232.799	4.75935	909.316	3.10764	347.063	7.57486	98.3189	3.2403	382.948	2.21943	139.364	6.88047	0.499825	0.681933	0.430367	-0.251567	0.020356	0.020356	NA	0.292236	FALSE	NA	NA	NA	0	TRUE
isoComp_00913963	geneComp_00220013	TALONT000244896	TALON_gene-13876	turn	small green	TALON_gene-13876	232.799	4.75935	909.316	3.10764	347.063	7.57486	62.7765	0	248.174	0	104.146	14.5991	0.113992	0	0.264633	0.264633	0.020356	0.020356	NA	0.343485	FALSE	NA	NA	NA	0	TRUE
isoComp_00032114	geneComp_00006831	FxaC_21g22200.t1	TALON_gene-13933	full red	turn	TALON_gene-13933	27.2531	29.3186	34.8089	2.46288	3.4457	0.24756	6.53292	10.1995	6.03615	1.12595	1.62797	-0.755817	0.244208	0.346967	0.1688	-0.178167	0.00991015	0.00991015	FALSE	1	TRUE	yes	no	no	0	TRUE
isoComp_00032115	geneComp_00006831	TALONT000245351	TALON_gene-13933	full red	turn	TALON_gene-13933	27.2531	29.3186	34.8089	2.46288	3.4457	0.24756	10.4082	9.13969	14.5299	1.73848	1.5805	0.668221	0.380567	0.3079	0.417	0.1091	0.0279141	0.00991015	NA	0.172042	FALSE	NA	NA	NA	0	TRUE
isoComp_00620188	geneComp_00148999	FxaC_21g22801.t1	TALON_gene-13982	full red	white	TALON_gene-13982	10.8053	9.134	15.8299	0.891477	4.03524	0.792662	4.81767	4.99211	6.31692	0.350256	1.35952	0.338968	0.456933	0.550567	0.4094	-0.141167	0.0484165	0.0484165	FALSE	0.999989	TRUE	yes	yes	yes	0	TRUE
isoComp_00620189	geneComp_00148999	FxaC_21g22801.t2	TALON_gene-13982	full red	white	TALON_gene-13982	10.8053	9.134	15.8299	0.891477	4.03524	0.792662	4.56065	2.78089	8.10875	0.533835	2.16272	1.54053	0.408958	0.299933	0.509367	0.209433	0.0485058	0.0484165	FALSE	0.999988	TRUE	yes	yes	yes	0	TRUE
isoComp_00327079	geneComp_00078131	FxaC_21g27720.t1	TALON_gene-14367	full red	small green	TALON_gene-14367	392.587	451.47	286.37	31.6104	13.3164	-0.656729	110.689	136.58	57.9974	7.44508	11.2442	-1.23554	0.274717	0.303233	0.2007	-0.102533	0.0178071	0.01773	FALSE	0.947926	TRUE	yes	no	no	0	TRUE
isoComp_00327080	geneComp_00078131	TALONT000258406	TALON_gene-14367	full red	small green	TALON_gene-14367	392.587	451.47	286.37	31.6104	13.3164	-0.656729	226.278	251.124	192.108	15.2291	8.19453	-0.386463	0.5854	0.5572	0.672	0.1148	0.01773	0.01773	FALSE	0.978674	TRUE	yes	no	no	1	TRUE
isoComp_00915059	geneComp_00220271	FxaC_21g27720.t1	TALON_gene-14367	turn	small green	TALON_gene-14367	392.587	435.812	286.37	23.4606	13.3164	-0.605807	110.689	135.224	57.9974	9.43941	11.2442	-1.22115	0.274717	0.309767	0.2007	-0.109067	0.0156339	0.0155361	FALSE	0.947926	TRUE	yes	no	no	0	TRUE
isoComp_00915060	geneComp_00220271	TALONT000258406	TALON_gene-14367	turn	small green	TALON_gene-14367	392.587	435.812	286.37	23.4606	13.3164	-0.605807	226.278	232.899	192.108	11.9796	8.19453	-0.27777	0.5854	0.534733	0.672	0.137267	0.0155361	0.0155361	FALSE	0.978674	TRUE	yes	no	no	1	TRUE
isoComp_00033682	geneComp_00007187	TALONT000271939	TALON_gene-14563	full red	turn	TALON_gene-14563	31.6936	43.1901	37.6474	2.0554	4.699	-0.198102	7.11986	14.4166	6.9245	1.11311	1.53078	-1.05687	0.216917	0.334667	0.1792	-0.155467	0.00422636	0.00422636	FALSE	1	TRUE	no	no	no	0	NA
isoComp_00327672	geneComp_00078257	TALONT000271939	TALON_gene-14563	full red	small green	TALON_gene-14563	31.6936	43.1901	11.5107	2.0554	0.667668	-1.9068	7.11986	14.4166	1.70289	1.11311	0.355264	-3.07423	0.216917	0.334667	0.148033	-0.186633	0.000309036	0.000309036	FALSE	1	TRUE	no	no	no	0	TRUE
isoComp_00327676	geneComp_00078257	TALONT000271976	TALON_gene-14563	full red	small green	TALON_gene-14563	31.6936	43.1901	11.5107	2.0554	0.667668	-1.9068	6.22223	7.20681	4.28336	0.62852	0.312099	-0.749254	0.235208	0.168733	0.377867	0.209133	0.0107496	0.000309036	NA	0.150411	FALSE	NA	NA	NA	0	TRUE
isoComp_00035078	geneComp_00007519	FxaC_21g36960.t1	TALON_gene-15096	full red	turn	TALON_gene-15096	36.6355	51.3025	31.3856	7.44224	3.0809	-0.70875	10.2983	18.6364	7.28162	2.72797	1.79169	-1.35458	0.278458	0.3633	0.231767	-0.131533	0.0275184	0.0275184	FALSE	1	TRUE	yes	no	no	0	TRUE
isoComp_00035089	geneComp_00007519	TALONT000291823	TALON_gene-15096	full red	turn	TALON_gene-15096	36.6355	51.3025	31.3856	7.44224	3.0809	-0.70875	11.9542	13.679	11.6115	2.21288	0.469835	-0.236229	0.323267	0.266067	0.375833	0.109767	0.0304685	0.0275184	NA	0.0275417	FALSE	NA	NA	NA	0	TRUE
isoComp_00330070	geneComp_00078834	TALONT000305253	TALON_gene-15560	full red	small green	TALON_gene-15560	19.5517	19.6305	13.24	2.3043	3.00011	-0.567841	7.01923	4.92833	7.65617	1.39654	2.91945	0.634483	0.364925	0.243167	0.542533	0.299367	0.0311094	0.0267571	NA	0.383511	FALSE	NA	NA	NA	0	TRUE
isoComp_00330071	geneComp_00078834	TALONT000305255	TALON_gene-15560	full red	small green	TALON_gene-15560	19.5517	19.6305	13.24	2.3043	3.00011	-0.567841	12.4621	14.6363	5.58379	1.14079	0.239357	-1.38864	0.631967	0.754033	0.457467	-0.296567	0.0267571	0.0267571	FALSE	0.999999	TRUE	yes	no	no	0	TRUE
isoComp_00330237	geneComp_00078879	TALONT000308404	TALON_gene-15640	full red	small green	TALON_gene-15640	57.3107	88.9445	6.91401	10.8454	5.1428	-3.68339	12.7619	24.3748	0.538109	2.00129	0.538109	-5.47537	0.173467	0.276533	0.0315	-0.245033	0.0402895	0.0402895	NA	0.294735	FALSE	NA	NA	NA	0	TRUE
isoComp_00331520	geneComp_00079158	FxaC_21g50650.t1	TALON_gene-16118	full red	small green	TALON_gene-16118	42.2069	97.0692	16.6737	15.3377	1.65722	-2.54072	25.1528	66.3848	6.94019	11.4323	0.451902	-3.25594	0.521117	0.681233	0.429767	-0.251467	0.0401626	0.00548517	FALSE	0.999936	TRUE	yes	no	no	0	TRUE
isoComp_00331529	geneComp_00079158	TALONT000343386	TALON_gene-16118	full red	small green	TALON_gene-16118	42.2069	97.0692	16.6737	15.3377	1.65722	-2.54072	2.5075	1.35005	3.61999	0.741282	1.37008	1.41631	0.103842	0.0167	0.205067	0.188367	0.00548517	0.00548517	NA	0.0712009	FALSE	NA	NA	NA	0	TRUE
isoComp_00625519	geneComp_00150228	TALONT000343386	TALON_gene-16118	full red	white	TALON_gene-16118	42.2069	97.0692	20.7001	15.3377	0.978745	-2.22883	2.5075	1.35005	2.50371	0.741282	0.491713	0.88616	0.103842	0.0167	0.119333	0.102633	0.0108923	0.0108923	NA	0.0712009	FALSE	NA	NA	NA	0	TRUE
isoComp_00037556	geneComp_00008092	TALONT000343414	TALON_gene-16125	full red	turn	TALON_gene-16125	11.1783	14.0314	11.5116	1.66973	1.32375	-0.285339	7.15501	6.32246	8.45164	0.484941	1.89956	0.418171	0.660592	0.456633	0.7209	0.264267	0.0492773	0.049034	NA	0.217278	FALSE	NA	NA	NA	0	TRUE
isoComp_00037557	geneComp_00008092	TALONT000343418	TALON_gene-16125	full red	turn	TALON_gene-16125	11.1783	14.0314	11.5116	1.66973	1.32375	-0.285339	3.15634	6.34479	2.13006	1.07463	0.598025	-1.57019	0.268667	0.4474	0.1981	-0.2493	0.049034	0.049034	FALSE	0.999484	TRUE	yes	no	yes	0	TRUE
isoComp_00331546	geneComp_00079162	TALONT000343414	TALON_gene-16125	full red	small green	TALON_gene-16125	11.1783	14.0314	7.26559	1.66973	2.42254	-0.948549	7.15501	6.32246	6.05838	0.484941	2.37191	-0.0614552	0.660592	0.456633	0.812433	0.3558	0.028308	0.028308	NA	0.217278	FALSE	NA	NA	NA	0	TRUE
isoComp_00331547	geneComp_00079162	TALONT000343418	TALON_gene-16125	full red	small green	TALON_gene-16125	11.1783	14.0314	7.26559	1.66973	2.42254	-0.948549	3.15634	6.34479	0.889233	1.07463	0.436733	-2.82108	0.268667	0.4474	0.153433	-0.293967	0.0284762	0.028308	FALSE	0.999484	TRUE	yes	no	yes	0	TRUE
isoComp_00037646	geneComp_00008125	FxaC_21g51280.t1	TALON_gene-16174	full red	turn	TALON_gene-16174	8.8361	7.6439	9.98399	0.40475	1.85003	0.384866	3.04239	4.91714	1.89729	0.358827	0.220959	-1.36923	0.361742	0.651333	0.196233	-0.4551	0.00024989	0.00024989	FALSE	0.999999	TRUE	yes	no	no	0	TRUE
isoComp_00037649	geneComp_00008125	TALONT000343752	TALON_gene-16174	full red	turn	TALON_gene-16174	8.8361	7.6439	9.98399	0.40475	1.85003	0.384866	2.74031	0.99287	4.06039	0.345713	1.24152	2.02103	0.29925	0.126433	0.387633	0.2612	0.000614764	0.00024989	NA	0.281899	FALSE	NA	NA	NA	0	TRUE
isoComp_00331636	geneComp_00079195	FxaC_21g51280.t1	TALON_gene-16174	full red	small green	TALON_gene-16174	8.8361	7.6439	9.0896	0.40475	1.33036	0.249608	3.04239	4.91714	2.06133	0.358827	0.221624	-1.2502	0.361742	0.651333	0.234033	-0.4173	0.00932605	0.00932605	FALSE	0.999999	TRUE	yes	no	no	0	TRUE
isoComp_00331639	geneComp_00079195	TALONT000343752	TALON_gene-16174	full red	small green	TALON_gene-16174	8.8361	7.6439	9.0896	0.40475	1.33036	0.249608	2.74031	0.99287	3.24576	0.345713	0.799486	1.69886	0.29925	0.126433	0.349933	0.2235	0.0116765	0.00932605	NA	0.281899	FALSE	NA	NA	NA	0	TRUE
isoComp_00331721	geneComp_00079208	FxaC_21g51481.t1	TALON_gene-16192	full red	small green	TALON_gene-16192	14.2103	19.2632	11.1911	0.864992	0.921348	-0.782955	8.75464	14.7274	5.35811	1.1678	0.232632	-1.457	0.588283	0.7626	0.489667	-0.272933	0.000894002	0.000894002	FALSE	0.999818	TRUE	no	no	yes	0	TRUE
isoComp_00331723	geneComp_00079208	TALONT000344083	TALON_gene-16192	full red	small green	TALON_gene-16192	14.2103	19.2632	11.1911	0.864992	0.921348	-0.782955	3.19494	2.28351	4.18596	0.209322	1.40288	0.871441	0.244117	0.119633	0.357	0.237367	0.0125896	0.000894002	NA	0.404917	FALSE	NA	NA	NA	0	TRUE
isoComp_00038427	geneComp_00008219	FxaC_21g52900.t1	TALON_gene-16313	full red	turn	TALON_gene-16313	10.4134	11.8236	10.1945	0.869504	0.497923	-0.213676	3.00394	1.68141	2.9722	0.286126	0.287081	0.818147	0.300875	0.1417	0.291833	0.150133	0.00507575	0.00438356	FALSE	0.999999	TRUE	yes	no	no	0	TRUE
isoComp_00038428	geneComp_00008219	TALONT000369991	TALON_gene-16313	full red	turn	TALON_gene-16313	10.4134	11.8236	10.1945	0.869504	0.497923	-0.213676	4.94288	8.47177	5.03931	0.705978	0.302828	-0.74828	0.458175	0.715433	0.4957	-0.219733	0.00438356	0.00438356	FALSE	0.999998	TRUE	yes	no	no	0	TRUE
isoComp_00332417	geneComp_00079289	FxaC_21g52900.t1	TALON_gene-16313	full red	small green	TALON_gene-16313	10.4134	11.8236	8.008	0.869504	0.46934	-0.561569	3.00394	1.68141	3.17811	0.286126	0.682612	0.914471	0.300875	0.1417	0.4001	0.2584	0.00344401	0.00311642	FALSE	0.999999	TRUE	yes	no	no	0	TRUE
isoComp_00332418	geneComp_00079289	TALONT000369991	TALON_gene-16313	full red	small green	TALON_gene-16313	10.4134	11.8236	8.008	0.869504	0.46934	-0.561569	4.94288	8.47177	2.10382	0.705978	0.764994	-2.00451	0.458175	0.715433	0.2671	-0.448333	0.00311642	0.00311642	FALSE	0.999998	TRUE	yes	no	no	0	TRUE
isoComp_00626407	geneComp_00150359	FxaC_21g52900.t1	TALON_gene-16313	full red	white	TALON_gene-16313	10.4134	11.8236	11.6276	0.869504	1.92062	-0.0240902	3.00394	1.68141	4.18405	0.286126	0.665279	1.31012	0.300875	0.1417	0.369867	0.228167	2.77e-05	2.1e-05	FALSE	0.999999	TRUE	yes	no	no	0	TRUE
isoComp_00626408	geneComp_00150359	TALONT000369991	TALON_gene-16313	full red	white	TALON_gene-16313	10.4134	11.8236	11.6276	0.869504	1.92062	-0.0240902	4.94288	8.47177	4.15662	0.705978	0.81166	-1.02549	0.458175	0.715433	0.354467	-0.360967	2.1e-05	2.1e-05	FALSE	0.999998	TRUE	yes	no	no	0	TRUE
isoComp_00332823	geneComp_00079375	FxaC_21g54730.t1	TALON_gene-16461	full red	small green	TALON_gene-16461	7.34556	8.33163	4.76541	1.44975	0.937777	-0.804705	3.61997	5.08102	1.40779	0.461678	0.119121	-1.84431	0.485992	0.627533	0.3098	-0.317733	0.0376406	0.0376406	FALSE	0.999997	TRUE	yes	no	yes	0	TRUE
isoComp_00332826	geneComp_00079375	TALONT000372700	TALON_gene-16461	full red	small green	TALON_gene-16461	7.34556	8.33163	4.76541	1.44975	0.937777	-0.804705	2.22163	1.96307	2.40654	0.913707	0.589288	0.292498	0.314	0.212867	0.4962	0.283333	0.0421685	0.0376406	NA	0.160539	FALSE	NA	NA	NA	0	TRUE
isoComp_00038990	geneComp_00008352	FxaC_21g55880.t2	TALON_gene-16544	full red	turn	TALON_gene-16544	24.9773	18.0526	31.7908	1.89907	1.97058	0.816054	4.035	4.67622	4.4321	0.712721	0.563275	-0.0771823	0.173558	0.2655	0.138633	-0.126867	0.0253545	0.025239	FALSE	1	TRUE	no	no	no	0	TRUE
isoComp_00038996	geneComp_00008352	TALONT000373438	TALON_gene-16544	full red	turn	TALON_gene-16544	24.9773	18.0526	31.7908	1.89907	1.97058	0.816054	17.4709	10.015	23.3002	1.70937	2.09954	1.21736	0.682708	0.549067	0.7306	0.181533	0.025239	0.025239	NA	0.115614	FALSE	NA	NA	NA	0	TRUE
isoComp_00333814	geneComp_00079635	TALONT000375996	TALON_gene-16881	full red	small green	TALON_gene-16881	37.0867	41.0872	32.1618	3.11652	4.10386	-0.353246	6.03982	5.60319	7.48592	0.227085	0.100672	0.417285	0.168225	0.137133	0.2407	0.103567	0.00855886	0.00855886	FALSE	0.991241	TRUE	yes	no	no	0	TRUE
isoComp_00334814	geneComp_00079890	FxaC_21g64930.t1	TALON_gene-17336	full red	small green	TALON_gene-17336	15.3463	20.1926	10.1625	3.94628	1.86193	-0.989868	5.69075	9.91255	1.93569	1.19812	0.393197	-2.35043	0.3575	0.504633	0.209667	-0.294967	0.00972919	0.00972919	FALSE	0.999997	TRUE	yes	no	yes	0	TRUE
isoComp_00334817	geneComp_00079890	TALONT000378200	TALON_gene-17336	full red	small green	TALON_gene-17336	15.3463	20.1926	10.1625	3.94628	1.86193	-0.989868	7.05748	7.38673	5.90564	1.57671	1.44623	-0.322354	0.467525	0.363467	0.5679	0.204433	0.0107182	0.00972919	NA	0.0510775	FALSE	NA	NA	NA	0	TRUE
isoComp_00041401	geneComp_00008931	TALONT000379246	TALON_gene-17522	full red	turn	TALON_gene-17522	9.25951	12.2214	9.08117	0.743536	1.0456	-0.428049	3.75294	6.73345	2.20464	0.23538	0.192963	-1.60641	0.403517	0.5574	0.244767	-0.312633	0.00268301	0.00268301	FALSE	0.999999	TRUE	yes	yes	no	0	TRUE
isoComp_00041404	geneComp_00008931	TALONT000379249	TALON_gene-17522	full red	turn	TALON_gene-17522	9.25951	12.2214	9.08117	0.743536	1.0456	-0.428049	3.46299	2.45851	4.91658	0.671787	0.56481	0.996945	0.339108	0.196867	0.5414	0.344533	0.00364582	0.00268301	NA	0.0173946	FALSE	NA	NA	NA	0	TRUE
isoComp_00041522	geneComp_00008961	FxaC_21g67450.t1	TALON_gene-17573	full red	turn	TALON_gene-17573	20.9325	21.9204	27.842	2.03958	2.27338	0.344848	11.7639	16.0275	13.1202	1.39728	1.02776	-0.28856	0.595925	0.738133	0.4723	-0.265833	0.00907291	0.00907291	FALSE	1	TRUE	no	no	no	0	TRUE
isoComp_00041526	geneComp_00008961	TALONT000379410	TALON_gene-17573	full red	turn	TALON_gene-17573	20.9325	21.9204	27.842	2.03958	2.27338	0.344848	6.62776	4.43094	10.3301	1.40617	0.589984	1.21931	0.293167	0.195433	0.3737	0.178267	0.0113922	0.00907291	NA	0.1116	FALSE	NA	NA	NA	0	TRUE
isoComp_00923540	geneComp_00222181	FxaC_21g67600.t1	TALON_gene-17585	turn	small green	TALON_gene-17585	25.8347	12.4237	58.7628	1.43298	10.5006	2.24089	14.8875	5.00219	37.6247	1.19616	9.17072	2.90855	0.576017	0.393033	0.6252	0.232167	0.00252793	0.00252793	FALSE	0.999428	TRUE	yes	no	yes	0	TRUE
isoComp_00923544	geneComp_00222181	TALONT000379524	TALON_gene-17585	turn	small green	TALON_gene-17585	25.8347	12.4237	58.7628	1.43298	10.5006	2.24089	3.28008	3.2165	4.40784	0.849771	1.64956	0.453371	0.144133	0.262267	0.0684667	-0.1938	0.0188168	0.00252793	NA	0.111348	FALSE	NA	NA	NA	0	TRUE
isoComp_00042050	geneComp_00009110	TALONT000380295	TALON_gene-17811	full red	turn	TALON_gene-17811	19.7879	23.5387	20.7494	4.68918	2.69558	-0.181883	3.59069	3.52028	5.62556	0.620511	0.400055	0.674777	0.190008	0.152333	0.275933	0.1236	0.0402152	0.0402152	NA	0.185152	FALSE	NA	NA	NA	0	TRUE
isoComp_00336315	geneComp_00080262	TALONT000336926	TALON_gene-1796	full red	small green	TALON_gene-1796	27.2055	26.6529	29.5961	0.264675	4.37526	0.15106	3.91365	0.763114	9.20382	0.264426	2.63896	3.57505	0.138583	0.0288	0.2969	0.2681	9.66e-07	9.66e-07	FALSE	0.994119	TRUE	yes	no	no	0	TRUE
isoComp_00336318	geneComp_00080262	TALONT000336939	TALON_gene-1796	full red	small green	TALON_gene-1796	27.2055	26.6529	29.5961	0.264675	4.37526	0.15106	13.2082	17.2106	9.93009	1.60624	1.73217	-0.792808	0.484567	0.645367	0.338633	-0.306733	0.00167876	9.66e-07	NA	0.0519688	FALSE	NA	NA	NA	0	TRUE
isoComp_00630305	geneComp_00151332	TALONT000336926	TALON_gene-1796	full red	white	TALON_gene-1796	27.2055	26.6529	23.9023	0.264675	1.29312	-0.157086	3.91365	0.763114	4.13102	0.264426	0.345387	2.42123	0.138583	0.0288	0.173033	0.144233	0.00055993	0.00055993	FALSE	0.994119	TRUE	yes	no	no	0	TRUE
isoComp_00924295	geneComp_00222402	TALONT000336926	TALON_gene-1796	turn	small green	TALON_gene-1796	27.2055	28.6706	29.5961	2.73687	4.37526	0.0458209	3.91365	1.55664	9.20382	0.21915	2.63896	2.55613	0.138583	0.0556	0.2969	0.2413	1.52e-05	1.52e-05	FALSE	0.994119	TRUE	yes	no	no	0	TRUE
isoComp_01218285	geneComp_00293472	TALONT000336926	TALON_gene-1796	turn	white	TALON_gene-1796	27.2055	28.6706	23.9023	2.73687	1.29312	-0.262325	3.91365	1.55664	4.13102	0.21915	0.345387	1.40231	0.138583	0.0556	0.173033	0.117433	0.0437483	0.0437483	FALSE	0.994119	TRUE	yes	no	no	0	NA
isoComp_00336486	geneComp_00080298	TALONT000131275	TALON_gene-18018	full red	small green	TALON_gene-18018	14.9761	17.6427	9.07673	3.35634	2.3592	-0.958054	2.42533	1.25987	3.11393	0.407518	1.22077	1.29868	0.1797	0.0668667	0.322967	0.2561	0.00635485	0.00635485	FALSE	0.905241	TRUE	yes	no	no	0	TRUE
isoComp_00336651	geneComp_00080324	FxaC_7g01000.t1	TALON_gene-18065	full red	small green	TALON_gene-18065	25.9463	26.2228	21.6967	5.79968	4.9517	-0.273234	15.0243	19.387	9.2286	4.22458	2.59068	-1.07009	0.572333	0.743867	0.417733	-0.326133	0.00446342	0.00446342	FALSE	0.99999	TRUE	yes	yes	no	0	TRUE
isoComp_00336655	geneComp_00080324	TALONT000141226	TALON_gene-18065	full red	small green	TALON_gene-18065	25.9463	26.2228	21.6967	5.79968	4.9517	-0.273234	2.87501	1.41513	3.6134	0.734045	0.914534	1.34625	0.1108	0.0538667	0.164867	0.111	0.00626019	0.00446342	NA	0.145426	FALSE	NA	NA	NA	0	TRUE
isoComp_00337522	geneComp_00080547	FxaC_7g06250.t1	TALON_gene-18474	full red	small green	TALON_gene-18474	13.6346	14.9867	10.063	0.998808	2.4615	-0.574145	6.21575	8.81386	4.02964	1.12732	1.11515	-1.12718	0.4397	0.584667	0.3999	-0.184767	0.018216	0.018216	FALSE	1	TRUE	yes	yes	no	0	TRUE
isoComp_00043897	geneComp_00009512	TALONT000164990	TALON_gene-18539	full red	turn	TALON_gene-18539	13.637	18.1995	11.1467	3.31517	0.691018	-0.706774	8.78498	13.9582	6.32957	3.46153	1.27021	-1.13969	0.628292	0.748133	0.558767	-0.189367	0.0473377	0.0473377	NA	0.0621771	FALSE	NA	NA	NA	0	TRUE
isoComp_00338256	geneComp_00080660	FxaC_7g08850.t1	TALON_gene-18669	full red	small green	TALON_gene-18669	29.5908	37.1864	24.7545	2.80606	2.03554	-0.586892	3.67819	3.02038	5.5874	0.698776	0.228545	0.885258	0.133792	0.0852	0.228567	0.143367	0.00726635	0.00726635	FALSE	0.974653	TRUE	yes	no	no	0	TRUE
isoComp_00338262	geneComp_00080660	TALONT000174720	TALON_gene-18669	full red	small green	TALON_gene-18669	29.5908	37.1864	24.7545	2.80606	2.03554	-0.586892	5.64771	9.15138	3.07585	0.727937	0.547454	-1.5699	0.181617	0.247367	0.1221	-0.125267	0.0155429	0.00726635	FALSE	0.96745	TRUE	yes	no	no	1	TRUE
isoComp_00926236	geneComp_00222800	FxaC_7g08850.t1	TALON_gene-18669	turn	small green	TALON_gene-18669	29.5908	30.6496	24.7545	0.948276	2.03554	-0.308068	3.67819	2.67701	5.5874	0.189244	0.228545	1.05875	0.133792	0.0878333	0.228567	0.140733	0.0029046	0.0029046	FALSE	0.974653	TRUE	yes	no	no	0	TRUE
isoComp_00045527	geneComp_00009882	FxaC_7g15660.t1	TALON_gene-19192	full red	turn	TALON_gene-19192	20.0445	50.721	18.5399	2.31858	3.17214	-1.45145	10.3767	30.6195	6.24795	3.65452	0.823916	-2.29116	0.434942	0.599833	0.345067	-0.254767	0.00024989	0.00024989	FALSE	0.999999	TRUE	yes	no	no	0	TRUE
isoComp_00045528	geneComp_00009882	TALONT000191372	TALON_gene-19192	full red	turn	TALON_gene-19192	20.0445	50.721	18.5399	2.31858	3.17214	-1.45145	3.88122	7.76651	5.09733	1.15094	0.596568	-0.606554	0.226267	0.155167	0.282967	0.1278	0.0154738	0.00024989	FALSE	0.999738	TRUE	yes	no	no	0	TRUE
isoComp_00045531	geneComp_00009882	TALONT000191424	TALON_gene-19192	full red	turn	TALON_gene-19192	20.0445	50.721	18.5399	2.31858	3.17214	-1.45145	3.61237	6.93136	5.10873	0.140239	1.75233	-0.439431	0.233192	0.137333	0.2561	0.118767	0.0177389	0.00024989	NA	0.159436	FALSE	NA	NA	NA	0	TRUE
isoComp_00339517	geneComp_00080952	FxaC_7g15660.t1	TALON_gene-19192	full red	small green	TALON_gene-19192	20.0445	50.721	3.79075	2.31858	1.54841	-3.73851	10.3767	30.6195	1.17382	3.65452	0.470936	-4.6934	0.434942	0.599833	0.3113	-0.288533	0.0304532	0.0304532	FALSE	0.999999	TRUE	yes	no	no	0	TRUE
isoComp_01222231	geneComp_00294340	FxaC_7g18980.t2	TALON_gene-19460	turn	white	TALON_gene-19460	9.03651	8.71541	14.5365	0.311349	1.99751	0.737378	4.14196	5.24302	4.9958	0.6648	1.25164	-0.0695469	0.518608	0.598533	0.340367	-0.258167	0.0250971	0.0250971	FALSE	1	TRUE	no	no	no	0	TRUE
isoComp_01222232	geneComp_00294340	TALONT000203818	TALON_gene-19460	turn	white	TALON_gene-19460	9.03651	8.71541	14.5365	0.311349	1.99751	0.737378	3.36999	1.68692	7.87031	0.34343	0.956727	2.21534	0.296417	0.196633	0.547633	0.351	0.0395369	0.0250971	NA	0.0152521	FALSE	NA	NA	NA	0	TRUE
isoComp_00928526	geneComp_00223332	FxaC_7g20030.t1	TALON_gene-19547	turn	small green	TALON_gene-19547	8.44708	8.52797	5.30068	0.590079	0.396193	-0.684997	3.96698	2.72461	4.21845	0.726688	0.583268	0.628793	0.487458	0.3135	0.788833	0.475333	0.0172373	0.016127	FALSE	0.996627	TRUE	yes	no	no	0	TRUE
isoComp_00928527	geneComp_00223332	TALONT000208161	TALON_gene-19547	turn	small green	TALON_gene-19547	8.44708	8.52797	5.30068	0.590079	0.396193	-0.684997	3.75335	4.68876	1.08223	0.522538	0.226151	-2.10501	0.4432	0.557233	0.211167	-0.346067	0.016127	0.016127	FALSE	0.740117	TRUE	yes	no	no	1	TRUE
isoComp_00340831	geneComp_00081237	TALONT000214065	TALON_gene-19608	full red	small green	TALON_gene-19608	17.8607	20.9306	16.3169	0.956041	3.92957	-0.359045	8.04087	7.18324	9.97579	0.32932	2.13633	0.473235	0.463375	0.3435	0.623567	0.280067	3.49e-05	3.49e-05	FALSE	0.999361	TRUE	yes	no	no	0	TRUE
isoComp_00340832	geneComp_00081237	TALONT000214105	TALON_gene-19608	full red	small green	TALON_gene-19608	17.8607	20.9306	16.3169	0.956041	3.92957	-0.359045	6.32855	9.75398	3.99085	0.490304	0.942058	-1.28716	0.351567	0.4686	0.245467	-0.223133	0.00090647	3.49e-05	FALSE	0.999417	TRUE	no	no	no	1	TRUE
isoComp_00928811	geneComp_00223377	TALONT000214065	TALON_gene-19608	turn	small green	TALON_gene-19608	17.8607	17.4814	16.3169	2.69712	3.92957	-0.0993943	8.04087	6.74324	9.97579	1.04195	2.13633	0.564297	0.463375	0.386367	0.623567	0.2372	0.015688	0.015688	FALSE	0.999361	TRUE	yes	no	no	0	TRUE
isoComp_01516848	geneComp_00365521	TALONT000219220	TALON_gene-19614	small green	white	TALON_gene-19614	426.777	854.721	672.105	836.416	153.833	-0.346763	64.2129	169.254	60.4068	162.098	14.7512	-1.48625	0.1793	0.335833	0.0895	-0.246333	0.0305031	0.0305031	FALSE	0.99994	TRUE	yes	no	no	0	TRUE
isoComp_00047152	geneComp_00010207	TALONT000220356	TALON_gene-19693	full red	turn	TALON_gene-19693	28.9363	24.8851	32.7941	1.43476	1.34437	0.398018	3.15826	5.09472	3.00585	0.908623	0.0800815	-0.759268	0.111933	0.201833	0.0917667	-0.110067	0.0328602	0.0267748	NA	0.014037	FALSE	NA	NA	NA	0	TRUE
isoComp_00047153	geneComp_00010207	TALONT000220373	TALON_gene-19693	full red	turn	TALON_gene-19693	28.9363	24.8851	32.7941	1.43476	1.34437	0.398018	25.6508	19.2813	29.7883	0.457787	1.26522	0.627279	0.883158	0.778533	0.908233	0.1297	0.0267748	0.0267748	FALSE	0.999993	TRUE	yes	no	yes	0	TRUE
isoComp_00341142	geneComp_00081277	TALONT000220356	TALON_gene-19693	full red	small green	TALON_gene-19693	28.9363	24.8851	17.9036	1.43476	4.27636	-0.474806	3.15826	5.09472	0.691107	0.908623	0.413836	-2.86413	0.111933	0.201833	0.0504667	-0.151367	0.0115434	0.00829261	NA	0.014037	FALSE	NA	NA	NA	0	TRUE
isoComp_00341143	geneComp_00081277	TALONT000220373	TALON_gene-19693	full red	small green	TALON_gene-19693	28.9363	24.8851	17.9036	1.43476	4.27636	-0.474806	25.6508	19.2813	17.2125	0.457787	4.62222	-0.163659	0.883158	0.778533	0.949533	0.171	0.00829261	0.00829261	FALSE	0.999993	TRUE	yes	no	yes	0	TRUE
isoComp_00635685	geneComp_00152485	FxaC_7g24270.t1	TALON_gene-19890	full red	white	TALON_gene-19890	42.2941	35.7103	73.9997	7.48663	10.9824	1.05097	19.303	11.0083	39.8637	1.24199	6.58783	1.85553	0.444133	0.336367	0.536067	0.1997	0.0348508	0.0348508	FALSE	0.87364	TRUE	yes	no	no	0	TRUE
isoComp_00635688	geneComp_00152485	TALONT000229152	TALON_gene-19890	full red	white	TALON_gene-19890	42.2941	35.7103	73.9997	7.48663	10.9824	1.05097	20.0318	21.857	29.6062	6.14785	4.55131	0.437634	0.480433	0.5912	0.399333	-0.191867	0.0348542	0.0348508	NA	0.0727992	FALSE	NA	NA	NA	0	TRUE
isoComp_00047853	geneComp_00010391	FxaC_7g25310.t1	TALON_gene-19966	full red	turn	TALON_gene-19966	12.2195	8.90812	12.0759	0.733452	1.72941	0.438508	4.12932	4.58214	3.13482	0.712015	0.775579	-0.54619	0.355842	0.532167	0.251667	-0.2805	0.0467282	0.0467282	FALSE	1	TRUE	no	no	yes	0	TRUE
isoComp_00341845	geneComp_00081461	TALONT000230905	TALON_gene-19966	full red	small green	TALON_gene-19966	12.2195	8.90812	14.3037	0.733452	3.07585	0.682586	2.28145	0.779393	3.93998	0.488374	0.783014	2.32303	0.175958	0.0816667	0.277233	0.195567	0.0141104	0.0141104	NA	0.222751	FALSE	NA	NA	NA	0	TRUE
isoComp_00048131	geneComp_00010433	FxaC_7g25900.t1	TALON_gene-20022	full red	turn	TALON_gene-20022	6.40033	3.42676	7.4842	0.487565	1.79066	1.12472	3.45855	2.95951	3.35214	0.403685	0.83379	0.179154	0.585292	0.884733	0.4513	-0.433433	0.0108122	0.0108122	FALSE	1	TRUE	yes	no	yes	0	TRUE
isoComp_00048132	geneComp_00010433	TALONT000235990	TALON_gene-20022	full red	turn	TALON_gene-20022	6.40033	3.42676	7.4842	0.487565	1.79066	1.12472	2.03303	0.266199	3.03673	0.266199	0.516234	3.46348	0.278092	0.0656667	0.420533	0.354867	0.0141128	0.0108122	NA	0.439789	FALSE	NA	NA	NA	0	TRUE
isoComp_00048411	geneComp_00010504	FxaC_7g27590.t1	TALON_gene-20151	full red	turn	TALON_gene-20151	35.3881	21.2615	20.9251	1.86179	3.33986	-0.022997	10.7311	8.99412	4.88811	1.01373	1.43739	-0.87836	0.315658	0.423233	0.2271	-0.196133	0.048475	0.048475	FALSE	1	TRUE	yes	yes	no	0	TRUE
isoComp_00342702	geneComp_00081639	FxaC_7g28880.t1	TALON_gene-20263	full red	small green	TALON_gene-20263	29.337	17.6754	33.8005	3.83782	3.76345	0.934912	16.8778	12.9429	16.5198	2.90052	2.74919	0.351802	0.593117	0.729033	0.4828	-0.246233	0.0340422	0.0340422	NA	0.416666	FALSE	NA	NA	NA	0	TRUE
isoComp_00342705	geneComp_00081639	TALONT000248765	TALON_gene-20263	full red	small green	TALON_gene-20263	29.337	17.6754	33.8005	3.83782	3.76345	0.934912	8.97874	3.63067	12.6861	0.591718	0.86724	1.80211	0.299842	0.212667	0.387733	0.175067	0.0381221	0.0340422	NA	0.0162225	FALSE	NA	NA	NA	0	TRUE
isoComp_00048781	geneComp_00010592	FxaC_7g29460.t1	TALON_gene-20306	full red	turn	TALON_gene-20306	195.645	197.331	179.445	12.1124	9.07407	-0.13707	127.577	137.215	103.611	10.0653	9.1362	-0.405229	0.650442	0.6953	0.575133	-0.120167	0.0234443	0.0234443	FALSE	0.919977	TRUE	yes	no	no	0	TRUE
isoComp_00048790	geneComp_00010592	TALONT000249986	TALON_gene-20306	full red	turn	TALON_gene-20306	195.645	197.331	179.445	12.1124	9.07407	-0.13707	57.3524	49.8399	65.6269	5.02788	1.32535	0.396917	0.294908	0.2534	0.368	0.1146	0.0240052	0.0234443	NA	0.160986	FALSE	NA	NA	NA	0	TRUE
isoComp_00930751	geneComp_00223802	FxaC_7g29460.t1	TALON_gene-20306	turn	small green	TALON_gene-20306	195.645	179.445	191.131	9.07407	11.4218	0.0910198	127.577	103.611	134.483	9.1362	9.86295	0.376214	0.650442	0.575133	0.702833	0.1277	0.00949244	0.00949244	FALSE	0.919977	TRUE	yes	no	no	0	TRUE
isoComp_00930760	geneComp_00223802	TALONT000249986	TALON_gene-20306	turn	small green	TALON_gene-20306	195.645	179.445	191.131	9.07407	11.4218	0.0910198	57.3524	65.6269	46.2311	1.32535	4.53239	-0.505332	0.294908	0.368	0.2424	-0.1256	0.00981509	0.00949244	NA	0.160986	FALSE	NA	NA	NA	0	TRUE
isoComp_00049001	geneComp_00010642	FxaC_7g30690.t1	TALON_gene-20400	full red	turn	TALON_gene-20400	89.6814	27.7115	129.959	1.28112	16.9716	2.22909	54.6329	20.5712	75.2533	1.66617	8.45623	1.87062	0.642625	0.739967	0.582333	-0.157633	0.0193866	0.0193866	FALSE	0.79785	TRUE	yes	no	yes	0	TRUE
isoComp_00049016	geneComp_00010642	TALONT000252801	TALON_gene-20400	full red	turn	TALON_gene-20400	89.6814	27.7115	129.959	1.28112	16.9716	2.22909	13.3305	2.0586	24.1017	0.762817	4.6062	3.54301	0.128508	0.0765667	0.1834	0.106833	0.0201831	0.0193866	FALSE	0.945469	TRUE	yes	no	yes	0	TRUE
isoComp_00343202	geneComp_00081740	FxaC_7g31481.t1	TALON_gene-20460	full red	small green	TALON_gene-20460	20.5806	27.6661	22.8053	5.12132	1.86426	-0.278641	15.4695	19.089	20.2162	2.67164	2.08451	0.0827284	0.770208	0.7015	0.883567	0.182067	0.0222941	0.0222941	FALSE	1	TRUE	yes	no	no	0	TRUE
isoComp_00343204	geneComp_00081740	TALONT000663712	TALON_gene-20460	full red	small green	TALON_gene-20460	20.5806	27.6661	22.8053	5.12132	1.86426	-0.278641	3.91875	6.82764	1.6804	1.20524	0.319413	-2.01613	0.177667	0.247733	0.0767667	-0.170967	0.0260003	0.0222941	NA	0.113688	FALSE	NA	NA	NA	0	TRUE
isoComp_00049709	geneComp_00010802	FxaC_7g33690.t1	TALON_gene-20647	full red	turn	TALON_gene-20647	40.146	47.607	50.2888	3.67582	5.5915	0.0790462	7.32551	12.9738	6.73877	0.705784	1.68102	-0.944014	0.1781	0.277633	0.1293	-0.148333	0.0101539	0.0101539	FALSE	1	TRUE	yes	yes	no	0	TRUE
isoComp_00049719	geneComp_00010802	TALONT000262758	TALON_gene-20647	full red	turn	TALON_gene-20647	40.146	47.607	50.2888	3.67582	5.5915	0.0790462	15.0865	14.4304	20.6016	3.15132	2.27307	0.513345	0.379283	0.2969	0.409733	0.112833	0.0295786	0.0101539	NA	0.0199907	FALSE	NA	NA	NA	0	TRUE
isoComp_00343699	geneComp_00081872	FxaC_7g33690.t1	TALON_gene-20647	full red	small green	TALON_gene-20647	40.146	47.607	26.7606	3.67582	0.863437	-0.830831	7.32551	12.9738	2.82704	0.705784	0.48125	-2.19425	0.1781	0.277633	0.104933	-0.1727	0.0030389	0.0030389	FALSE	1	TRUE	yes	yes	no	0	TRUE
isoComp_00343709	geneComp_00081872	TALONT000262758	TALON_gene-20647	full red	small green	TALON_gene-20647	40.146	47.607	26.7606	3.67582	0.863437	-0.830831	15.0865	14.4304	12.3859	3.15132	0.910485	-0.220251	0.379283	0.2969	0.462033	0.165133	0.0106067	0.0030389	NA	0.0199907	FALSE	NA	NA	NA	0	TRUE
isoComp_00343721	geneComp_00081873	FxaC_7g33700.t2	TALON_gene-20648	full red	small green	TALON_gene-20648	49.2604	34.1213	60.2215	1.54608	2.13056	0.819424	12.7552	9.4246	9.81487	0.518742	0.131992	0.0584776	0.266033	0.2786	0.1633	-0.1153	4.11e-05	3.84e-05	FALSE	0.935617	TRUE	yes	no	yes	0	TRUE
isoComp_00343731	geneComp_00081873	TALONT000262945	TALON_gene-20648	full red	small green	TALON_gene-20648	49.2604	34.1213	60.2215	1.54608	2.13056	0.819424	19.4315	12.2828	34.3046	0.982745	0.705224	1.48101	0.383458	0.359667	0.570933	0.211267	3.84e-05	3.84e-05	FALSE	0.941025	TRUE	yes	no	yes	0	TRUE
isoComp_00931701	geneComp_00224013	FxaC_7g33700.t2	TALON_gene-20648	turn	small green	TALON_gene-20648	49.2604	52.2005	60.2215	0.797813	2.13056	0.206178	12.7552	15.3884	9.81487	0.993661	0.131992	-0.648266	0.266033	0.294467	0.1633	-0.131167	1.63e-10	1.51e-10	FALSE	0.935617	TRUE	yes	no	yes	0	TRUE
isoComp_00931711	geneComp_00224013	TALONT000262945	TALON_gene-20648	turn	small green	TALON_gene-20648	49.2604	52.2005	60.2215	0.797813	2.13056	0.206178	19.4315	14.6939	34.3046	0.152942	0.705224	1.22262	0.383458	0.281733	0.570933	0.2892	1.51e-10	1.51e-10	FALSE	0.941025	TRUE	yes	no	yes	0	TRUE
isoComp_01519681	geneComp_00366153	FxaC_7g33700.t2	TALON_gene-20648	small green	white	TALON_gene-20648	49.2604	60.2215	50.4981	2.13056	3.65909	-0.254003	12.7552	9.81487	16.3929	0.131992	1.12407	0.739442	0.266033	0.1633	0.327767	0.164467	0.000144993	0.000137131	FALSE	0.935617	TRUE	yes	no	yes	0	TRUE
isoComp_01519691	geneComp_00366153	TALONT000262945	TALON_gene-20648	small green	white	TALON_gene-20648	49.2604	60.2215	50.4981	2.13056	3.65909	-0.254003	19.4315	34.3046	16.4446	0.705224	2.83827	-1.06034	0.383458	0.570933	0.3215	-0.249433	0.000137131	0.000137131	FALSE	0.941025	TRUE	yes	no	yes	0	TRUE
isoComp_00932084	geneComp_00224103	FxaC_7g35300.t1	TALON_gene-20774	turn	small green	TALON_gene-20774	53.0457	66.0493	48.9389	2.68592	5.65864	-0.432486	40.6748	55.3281	34.1094	3.08111	3.38095	-0.69768	0.760667	0.836633	0.699667	-0.136967	0.000986787	0.000986787	FALSE	0.996967	TRUE	yes	no	yes	1	TRUE
isoComp_00932085	geneComp_00224103	FxaC_7g35300.t2	TALON_gene-20774	turn	small green	TALON_gene-20774	53.0457	66.0493	48.9389	2.68592	5.65864	-0.432486	12.371	10.7213	14.8295	0.489646	2.45694	0.467623	0.239333	0.163367	0.300333	0.136967	0.0011118	0.000986787	FALSE	0.989824	TRUE	yes	no	yes	0	TRUE
isoComp_00344158	geneComp_00081977	FxaC_7g35670.t1	TALON_gene-20804	full red	small green	TALON_gene-20804	101.878	125.237	49.7082	12.9989	4.10596	-1.33293	29.1865	48.2753	8.95844	7.1498	1.58744	-2.42866	0.266058	0.3849	0.178367	-0.206533	0.000200829	0.000200829	FALSE	1	TRUE	yes	yes	no	0	TRUE
isoComp_00344160	geneComp_00081977	TALONT000276371	TALON_gene-20804	full red	small green	TALON_gene-20804	101.878	125.237	49.7082	12.9989	4.10596	-1.33293	43.1028	46.4525	24.6994	5.79114	1.50761	-0.911004	0.437058	0.371067	0.4987	0.127633	0.000202915	0.000200829	FALSE	0.915166	TRUE	yes	no	no	0	TRUE
isoComp_00344591	geneComp_00082064	TALONT000283179	TALON_gene-20938	full red	small green	TALON_gene-20938	8.54518	12.4639	4.56985	1.02249	0.46446	-1.44555	4.50478	5.46361	3.23982	0.965039	0.436772	-0.752134	0.559217	0.4322	0.7039	0.2717	0.00182272	0.00182272	FALSE	0.999823	TRUE	yes	no	no	0	TRUE
isoComp_00344593	geneComp_00082064	TALONT000283212	TALON_gene-20938	full red	small green	TALON_gene-20938	8.54518	12.4639	4.56985	1.02249	0.46446	-1.44555	2.01079	4.48109	0.192179	0.427825	0.0991806	-4.47336	0.197942	0.3685	0.0424	-0.3261	0.00208678	0.00182272	TRUE	0.899276	TRUE	yes	no	no	0	TRUE
isoComp_00932881	geneComp_00224258	FxaC_7g38070.t2	TALON_gene-21015	turn	small green	TALON_gene-21015	73.1402	87.2842	48.9962	4.18102	3.37576	-0.832921	29.0891	27.887	22.4122	0.993814	1.21496	-0.315185	0.408942	0.320633	0.465267	0.144633	0.0233993	0.0233993	FALSE	0.99879	TRUE	yes	no	no	0	NA
isoComp_01226878	geneComp_00295328	TALONT000286111	TALON_gene-21015	turn	white	TALON_gene-21015	73.1402	87.2842	84.8343	4.18102	4.10878	-0.041067	16.7121	25.2864	15.2848	1.61599	1.67638	-0.725889	0.224233	0.289233	0.180433	-0.1088	0.0305013	0.0305013	NA	0.189324	FALSE	NA	NA	NA	0	TRUE
isoComp_00050927	geneComp_00011050	FxaC_7g38090.t1	TALON_gene-21017	full red	turn	TALON_gene-21017	38.3839	53.0944	41.8615	8.54264	1.5358	-0.342862	4.65757	9.29079	2.52412	1.61587	0.457629	-1.87587	0.137858	0.175	0.0603333	-0.114667	2.2e-05	2.2e-05	FALSE	1	TRUE	yes	no	no	0	NA
isoComp_00932898	geneComp_00224260	TALONT000286287	TALON_gene-21017	turn	small green	TALON_gene-21017	38.3839	41.8615	16.2485	1.5358	1.41967	-1.36477	22.2557	24.7216	6.71129	2.18022	0.877949	-1.87955	0.539317	0.5898	0.410033	-0.179767	0.00981509	0.00981509	FALSE	0.762721	TRUE	yes	no	no	0	TRUE
isoComp_00051035	geneComp_00011068	TALONT000291225	TALON_gene-21042	full red	turn	TALON_gene-21042	29.1476	27.854	33.2567	2.3657	5.37706	0.255678	3.33677	6.03669	2.22697	0.703269	0.114549	-1.4346	0.121258	0.221967	0.0702333	-0.151733	0.000709634	0.000170396	TRUE	0.999999	TRUE	no	yes	no	0	TRUE
isoComp_00051044	geneComp_00011068	TALONT000291426	TALON_gene-21042	full red	turn	TALON_gene-21042	29.1476	27.854	33.2567	2.3657	5.37706	0.255678	6.06427	3.1356	8.63988	0.479849	2.24245	1.45934	0.199308	0.111267	0.2523	0.141033	0.000170396	0.000170396	NA	0.170903	FALSE	NA	NA	NA	0	TRUE
isoComp_00345025	geneComp_00082138	TALONT000291225	TALON_gene-21042	full red	small green	TALON_gene-21042	29.1476	27.854	28.5358	2.3657	5.29644	0.0348788	3.33677	6.03669	2.14887	0.703269	0.306638	-1.48587	0.121258	0.221967	0.0847333	-0.137233	0.04576	0.04576	TRUE	0.999999	TRUE	no	yes	no	0	NA
isoComp_00639024	geneComp_00153208	TALONT000291426	TALON_gene-21042	full red	white	TALON_gene-21042	29.1476	27.854	26.9439	2.3657	0.635572	-0.0479034	6.06427	3.1356	6.23828	0.479849	0.992736	0.990123	0.199308	0.111267	0.2331	0.121833	0.0431328	0.0431328	NA	0.170903	FALSE	NA	NA	NA	0	TRUE
isoComp_00051263	geneComp_00011108	FxaC_7g38940.t1	TALON_gene-21095	full red	turn	TALON_gene-21095	9.45033	8.4029	11.438	0.407821	0.093633	0.444425	3.09223	4.03176	2.49101	0.27329	0.643689	-0.692474	0.329383	0.479033	0.218667	-0.260367	0.0419864	0.0295786	FALSE	1	TRUE	yes	no	yes	0	TRUE
isoComp_00051264	geneComp_00011108	TALONT000293854	TALON_gene-21095	full red	turn	TALON_gene-21095	9.45033	8.4029	11.438	0.407821	0.093633	0.444425	2.70173	1.25769	4.97428	0.195655	1.20873	1.97518	0.273633	0.149733	0.433633	0.2839	0.0295786	0.0295786	FALSE	0.60763	TRUE	no	no	no	0	TRUE
isoComp_00345516	geneComp_00082238	TALONT000296376	TALON_gene-21172	full red	small green	TALON_gene-21172	1912.74	1819.77	60.0807	145.221	19.2398	-4.92048	743.63	667.603	9.53129	59.4311	3.63232	-6.12868	0.30495	0.366267	0.160633	-0.205633	1.46e-07	3.46e-16	NA	0.0677947	FALSE	NA	NA	NA	0	TRUE
isoComp_00345530	geneComp_00082238	TALONT000297970	TALON_gene-21172	full red	small green	TALON_gene-21172	1912.74	1819.77	60.0807	145.221	19.2398	-4.92048	113.232	94.5509	14.1416	12.9723	3.98593	-2.74028	0.12205	0.0514667	0.2504	0.198933	3.46e-16	3.46e-16	NA	0.0232216	FALSE	NA	NA	NA	0	TRUE
isoComp_00933496	geneComp_00224378	TALONT000296376	TALON_gene-21172	turn	small green	TALON_gene-21172	1912.74	4681.23	60.0807	222.837	19.2398	-6.2836	743.63	1909.59	9.53129	66.4961	3.63232	-7.64487	0.30495	0.409067	0.160633	-0.248433	0.00103802	1.26e-16	NA	0.0677947	FALSE	NA	NA	NA	0	TRUE
isoComp_00933510	geneComp_00224378	TALONT000297970	TALON_gene-21172	turn	small green	TALON_gene-21172	1912.74	4681.23	60.0807	222.837	19.2398	-6.2836	113.232	251.954	14.1416	14.555	3.98593	-4.15418	0.12205	0.0539667	0.2504	0.196433	1.26e-16	1.26e-16	NA	0.0232216	FALSE	NA	NA	NA	0	TRUE
isoComp_00051977	geneComp_00011222	FxaC_7g40410.t1	TALON_gene-21234	full red	turn	TALON_gene-21234	43.2969	48.0577	55.5026	4.70366	5.96204	0.207748	11.0232	14.8146	10.8602	1.73937	1.05438	-0.447622	0.263392	0.308567	0.196833	-0.111733	0.0101464	0.0101464	FALSE	0.999997	TRUE	yes	no	no	0	TRUE
isoComp_00051985	geneComp_00011222	TALONT000301870	TALON_gene-21234	full red	turn	TALON_gene-21234	43.2969	48.0577	55.5026	4.70366	5.96204	0.207748	15.2113	13.0223	22.6896	2.82405	3.50617	0.800579	0.348567	0.266067	0.405133	0.139067	0.0181508	0.0101464	NA	0.173696	FALSE	NA	NA	NA	0	TRUE
isoComp_00346074	geneComp_00082311	FxaC_7g40710.t1	TALON_gene-21261	full red	small green	TALON_gene-21261	30.3515	27.4588	27.6239	3.8785	1.35624	0.00864615	8.96671	7.08176	11.4166	2.18447	0.599602	0.688179	0.299608	0.245833	0.4138	0.167967	0.0410533	0.0410533	FALSE	0.99998	TRUE	no	no	yes	1	TRUE
isoComp_00346104	geneComp_00082315	FxaC_7g40760.t1	TALON_gene-21266	full red	small green	TALON_gene-21266	13210.4	21598	960.937	3258.65	98.869	-4.4903	4819.43	8858.78	784.964	2673.33	99.3371	-3.49639	0.4768	0.393533	0.813367	0.419833	1.39e-08	1.39e-08	NA	0.227429	FALSE	NA	NA	NA	0	FALSE
isoComp_00346106	geneComp_00082315	TALONT000303484	TALON_gene-21266	full red	small green	TALON_gene-21266	13210.4	21598	960.937	3258.65	98.869	-4.4903	7826.11	11907.5	129.923	523.599	16.6435	-6.51796	0.479258	0.5682	0.139967	-0.428233	1.39e-08	1.39e-08	NA	0.0507308	FALSE	NA	NA	NA	0	FALSE
isoComp_00934084	geneComp_00224455	FxaC_7g40760.t1	TALON_gene-21266	turn	small green	TALON_gene-21266	13210.4	20172.7	960.937	948.058	98.869	-4.3918	4819.43	5378.8	784.964	197.8	99.3371	-2.77657	0.4768	0.266867	0.813367	0.5465	2.94e-31	2.94e-31	NA	0.227429	FALSE	NA	NA	NA	0	FALSE
isoComp_00934086	geneComp_00224455	TALONT000303484	TALON_gene-21266	turn	small green	TALON_gene-21266	13210.4	20172.7	960.937	948.058	98.869	-4.3918	7826.11	13869.3	129.923	711.78	16.6435	-6.73798	0.479258	0.687233	0.139967	-0.547267	2.94e-31	2.94e-31	NA	0.0507308	FALSE	NA	NA	NA	0	FALSE
isoComp_01522064	geneComp_00366595	FxaC_7g40760.t1	TALON_gene-21266	small green	white	TALON_gene-21266	13210.4	960.937	10110.1	98.869	1603.52	3.3952	4819.43	784.964	4255.17	99.3371	370.805	2.4385	0.4768	0.813367	0.433433	-0.379933	4.92e-07	4.92e-07	NA	0.227429	FALSE	NA	NA	NA	0	FALSE
isoComp_01522066	geneComp_00366595	TALONT000303484	TALON_gene-21266	small green	white	TALON_gene-21266	13210.4	960.937	10110.1	98.869	1603.52	3.3952	7826.11	129.923	5397.65	16.6435	1324.01	5.37649	0.479258	0.139967	0.521633	0.381667	4.92e-07	4.92e-07	NA	0.0507308	FALSE	NA	NA	NA	0	FALSE
isoComp_00346728	geneComp_00082402	FxaC_7g41930.t1	TALON_gene-21369	full red	small green	TALON_gene-21369	38.3137	64.1166	4.1737	3.55013	2.21568	-3.93807	7.89593	17.776	0.400457	1.78014	0.289551	-5.43736	0.179242	0.275833	0.1379	-0.137933	0.00350551	0.00350551	FALSE	1	TRUE	yes	no	no	0	TRUE
isoComp_00346732	geneComp_00082402	TALONT000317500	TALON_gene-21369	full red	small green	TALON_gene-21369	38.3137	64.1166	4.1737	3.55013	2.21568	-3.93807	20.2499	30.7565	3.45014	0.781482	1.69073	-3.15246	0.603475	0.481367	0.823367	0.342	0.00351759	0.00350551	FALSE	0.999928	TRUE	yes	no	no	0	TRUE
isoComp_00640718	geneComp_00153472	FxaC_7g41930.t1	TALON_gene-21369	full red	white	TALON_gene-21369	38.3137	64.1166	36.5332	3.55013	6.57015	-0.81132	7.89593	17.776	4.49227	1.78014	1.0626	-1.98202	0.179242	0.275833	0.1213	-0.154533	1.89e-06	1.89e-06	FALSE	1	TRUE	yes	no	no	0	TRUE
isoComp_00640722	geneComp_00153472	TALONT000317500	TALON_gene-21369	full red	white	TALON_gene-21369	38.3137	64.1166	36.5332	3.55013	6.57015	-0.81132	20.2499	30.7565	22.5741	0.781482	4.6169	-0.446049	0.603475	0.481367	0.610933	0.129567	1.89e-06	1.89e-06	FALSE	0.999928	TRUE	yes	no	no	0	TRUE
isoComp_00346896	geneComp_00082407	FxaC_7g42020.t1	TALON_gene-21374	full red	small green	TALON_gene-21374	17.3276	22.1121	14.3367	0.453304	2.94012	-0.624769	4.40757	8.8991	1.69562	1.29559	0.497446	-2.38498	0.238517	0.404967	0.1201	-0.284867	5.7e-06	1.05e-13	FALSE	1	TRUE	yes	no	no	0	TRUE
isoComp_00346902	geneComp_00082407	TALONT000320655	TALON_gene-21374	full red	small green	TALON_gene-21374	17.3276	22.1121	14.3367	0.453304	2.94012	-0.624769	2.378	0.859251	6.36225	0.251145	1.86692	2.87396	0.1563	0.0385333	0.4458	0.407267	1.05e-13	1.05e-13	FALSE	0.983903	TRUE	yes	no	no	0	TRUE
isoComp_00934882	geneComp_00224547	TALONT000320655	TALON_gene-21374	turn	small green	TALON_gene-21374	17.3276	20.2866	14.3367	1.81803	2.94012	-0.500517	2.378	1.38405	6.36225	0.10732	1.86692	2.19252	0.1563	0.0697667	0.4458	0.376033	8.67e-08	8.67e-08	FALSE	0.983903	TRUE	yes	no	no	0	TRUE
isoComp_01522862	geneComp_00366687	TALONT000320655	TALON_gene-21374	small green	white	TALON_gene-21374	17.3276	14.3367	12.5748	2.94012	1.80811	-0.189044	2.378	6.36225	0.906454	1.86692	0.178022	-2.79767	0.1563	0.4458	0.0711	-0.3747	2.26e-05	2.26e-05	FALSE	0.983903	TRUE	yes	no	no	0	TRUE
isoComp_00053087	geneComp_00011363	FxaC_7g42340.t2	TALON_gene-21403	full red	turn	TALON_gene-21403	18.4668	21.907	26.3084	0.921443	3.76178	0.264021	2.56689	4.78333	2.55498	0.33409	0.158614	-0.902079	0.128458	0.218967	0.0996667	-0.1193	0.000707124	0.000707124	FALSE	0.999999	TRUE	no	no	no	0	NA
isoComp_00347077	geneComp_00082433	FxaC_7g42340.t2	TALON_gene-21403	full red	small green	TALON_gene-21403	18.4668	21.907	9.56393	0.921443	0.524679	-1.19487	2.56689	4.78333	0.429721	0.33409	0.356768	-3.44637	0.128458	0.218967	0.0483	-0.170667	5.1e-05	5.1e-05	FALSE	0.999999	TRUE	no	no	no	0	TRUE
isoComp_00347079	geneComp_00082433	TALONT000322369	TALON_gene-21403	full red	small green	TALON_gene-21403	18.4668	21.907	9.56393	0.921443	0.524679	-1.19487	3.21783	2.69457	2.7917	0.331976	0.619836	0.0509046	0.191758	0.124	0.286733	0.162733	0.00473668	5.1e-05	FALSE	0.999999	TRUE	no	no	no	0	TRUE
isoComp_00053336	geneComp_00011423	FxaC_7g43200.t1	TALON_gene-21481	full red	turn	TALON_gene-21481	18.9093	23.4982	22.2815	1.97343	2.88785	-0.0766679	10.6057	16.135	10.3462	2.07696	1.78051	-0.640592	0.544525	0.681933	0.460767	-0.221167	0.00259349	0.00259349	FALSE	1	TRUE	yes	no	no	0	TRUE
isoComp_00053337	geneComp_00011423	TALONT000325102	TALON_gene-21481	full red	turn	TALON_gene-21481	18.9093	23.4982	22.2815	1.97343	2.88785	-0.0766679	8.2681	7.36312	11.9353	0.304249	1.53023	0.696093	0.453325	0.318067	0.539233	0.221167	0.00286004	0.00259349	FALSE	0.997717	TRUE	yes	no	no	0	TRUE
isoComp_00347326	geneComp_00082493	FxaC_7g43200.t1	TALON_gene-21481	full red	small green	TALON_gene-21481	18.9093	23.4982	11.4868	1.97343	1.29328	-1.03193	10.6057	16.135	5.24588	2.07696	0.952819	-1.61909	0.544525	0.681933	0.458867	-0.223067	0.023241	0.023241	FALSE	1	TRUE	yes	no	no	0	TRUE
isoComp_00347327	geneComp_00082493	TALONT000325102	TALON_gene-21481	full red	small green	TALON_gene-21481	18.9093	23.4982	11.4868	1.97343	1.29328	-1.03193	8.2681	7.36312	6.24094	0.304249	1.11079	-0.238202	0.453325	0.318067	0.541133	0.223067	0.0248316	0.023241	FALSE	0.997717	TRUE	yes	no	no	0	TRUE
isoComp_00347419	geneComp_00082504	TALONT000326243	TALON_gene-21492	full red	small green	TALON_gene-21492	11.7063	19.2281	3.02733	1.91375	0.0510339	-2.66309	2.33166	3.26299	1.56203	0.229452	0.497849	-1.05798	0.388875	0.1728	0.517767	0.344967	1.19e-05	1.19e-05	FALSE	0.987483	TRUE	yes	no	no	0	TRUE
isoComp_00347423	geneComp_00082504	TALONT000873581	TALON_gene-21492	full red	small green	TALON_gene-21492	11.7063	19.2281	3.02733	1.91375	0.0510339	-2.66309	8.37229	15.3421	0	1.9299	0	-10.5842	0.401008	0.794833	0	-0.794833	1.3e-05	1.19e-05	NA	0.0136074	FALSE	NA	NA	NA	0	TRUE
isoComp_00641409	geneComp_00153574	TALONT000326243	TALON_gene-21492	full red	white	TALON_gene-21492	11.7063	19.2281	3.00014	1.91375	0.224447	-2.67606	2.33166	3.26299	2.22399	0.229452	0.283366	-0.550984	0.388875	0.1728	0.7366	0.5638	6.52e-07	6.52e-07	FALSE	0.987483	TRUE	yes	no	no	0	TRUE
isoComp_00641413	geneComp_00153574	TALONT000873581	TALON_gene-21492	full red	white	TALON_gene-21492	11.7063	19.2281	3.00014	1.91375	0.224447	-2.67606	8.37229	15.3421	0	1.9299	0	-10.5842	0.401008	0.794833	0	-0.794833	7.37e-07	6.52e-07	NA	0.0136074	FALSE	NA	NA	NA	0	TRUE
isoComp_00935399	geneComp_00224644	TALONT000326243	TALON_gene-21492	turn	small green	TALON_gene-21492	11.7063	21.5697	3.02733	5.6538	0.0510339	-2.8288	2.33166	2.27764	1.56203	0.419929	0.497849	-0.541229	0.388875	0.128333	0.517767	0.389433	0.00104473	0.00103096	FALSE	0.987483	TRUE	yes	no	no	0	TRUE
isoComp_00935403	geneComp_00224644	TALONT000873581	TALON_gene-21492	turn	small green	TALON_gene-21492	11.7063	21.5697	3.02733	5.6538	0.0510339	-2.8288	8.37229	18.147	0	6.22601	0	-10.8263	0.401008	0.8092	0	-0.8092	0.00103096	0.00103096	NA	0.0136074	FALSE	NA	NA	NA	0	TRUE
isoComp_01229389	geneComp_00295714	TALONT000326243	TALON_gene-21492	turn	white	TALON_gene-21492	11.7063	21.5697	3.00014	5.6538	0.224447	-2.84177	2.33166	2.27764	2.22399	0.419929	0.283366	-0.0342363	0.388875	0.128333	0.7366	0.608267	0.000135422	0.000135422	FALSE	0.987483	TRUE	yes	no	no	0	TRUE
isoComp_01229393	geneComp_00295714	TALONT000873581	TALON_gene-21492	turn	white	TALON_gene-21492	11.7063	21.5697	3.00014	5.6538	0.224447	-2.84177	8.37229	18.147	0	6.22601	0	-10.8263	0.401008	0.8092	0	-0.8092	0.000135422	0.000135422	NA	0.0136074	FALSE	NA	NA	NA	0	TRUE
isoComp_00053846	geneComp_00011498	FxaC_12g00330.t1	TALON_gene-21586	full red	turn	TALON_gene-21586	15.5427	17.4581	20.0417	2.11383	0.708588	0.198998	3.59522	6.04545	3.27554	0.474438	0.833329	-0.882101	0.2345	0.351633	0.1609	-0.190733	0.00959754	0.00943	FALSE	1	TRUE	yes	no	no	0	TRUE
isoComp_00053848	geneComp_00011498	TALONT000129786	TALON_gene-21586	full red	turn	TALON_gene-21586	15.5427	17.4581	20.0417	2.11383	0.708588	0.198998	11.0934	10.6801	15.8822	1.48192	0.098421	0.572045	0.70635	0.608933	0.794633	0.1857	0.00943	0.00943	NA	0.250682	FALSE	NA	NA	NA	0	TRUE
isoComp_00348124	geneComp_00082639	FxaC_12g01820.t1	TALON_gene-21700	full red	small green	TALON_gene-21700	73.6875	53.8323	110.055	10.5653	65.1283	1.03155	61.6705	43.0809	99.2953	8.15776	57.8288	1.20449	0.827625	0.8022	0.910167	0.107967	0.00296743	0.00296743	FALSE	0.949939	TRUE	no	no	yes	0	TRUE
isoComp_00348125	geneComp_00082639	TALONT000134686	TALON_gene-21700	full red	small green	TALON_gene-21700	73.6875	53.8323	110.055	10.5653	65.1283	1.03155	11.7493	10.4972	10.0584	2.17327	6.68286	-0.0615414	0.170133	0.194367	0.0869333	-0.107433	0.00336512	0.00296743	FALSE	0.902626	TRUE	no	no	yes	0	TRUE
isoComp_00936104	geneComp_00224779	FxaC_12g01820.t1	TALON_gene-21700	turn	small green	TALON_gene-21700	73.6875	91.1963	110.055	9.55723	65.1283	0.271153	61.6705	72.5319	99.2953	8.97965	57.8288	0.453056	0.827625	0.792233	0.910167	0.117933	0.000570296	0.000570296	FALSE	0.949939	TRUE	no	no	yes	0	TRUE
isoComp_00936105	geneComp_00224779	TALONT000134686	TALON_gene-21700	turn	small green	TALON_gene-21700	73.6875	91.1963	110.055	9.55723	65.1283	0.271153	11.7493	18.6644	10.0584	0.745124	6.68286	-0.891226	0.170133	0.207767	0.0869333	-0.120833	0.000698285	0.000570296	FALSE	0.902626	TRUE	no	no	yes	0	TRUE
isoComp_00348160	geneComp_00082648	TALONT000340932	TALON_gene-2172	full red	small green	TALON_gene-2172	110.904	179.644	59.0193	115.992	51.0821	-1.60572	16.9392	36.4322	3.8312	26.3919	3.626	-3.24598	0.13885	0.1542	0.0327	-0.1215	0.0485305	5.09e-05	NA	0.489372	FALSE	NA	NA	NA	0	TRUE
isoComp_00348161	geneComp_00082648	TALONT000340940	TALON_gene-2172	full red	small green	TALON_gene-2172	110.904	179.644	59.0193	115.992	51.0821	-1.60572	15.2024	35.3378	3.7179	22.7167	3.7179	-3.24519	0.128933	0.1907	0.0231	-0.1676	5.09e-05	5.09e-05	NA	0.459787	FALSE	NA	NA	NA	0	TRUE
isoComp_00348191	geneComp_00082648	TALONT000524859	TALON_gene-2172	full red	small green	TALON_gene-2172	110.904	179.644	59.0193	115.992	51.0821	-1.60572	14.0484	14.8268	11.7924	8.16716	9.98805	-0.330092	0.19915	0.1098	0.375867	0.266067	0.0178071	5.09e-05	NA	0.151323	FALSE	NA	NA	NA	0	TRUE
isoComp_00936140	geneComp_00224788	TALONT000340932	TALON_gene-2172	turn	small green	TALON_gene-2172	110.904	155.784	59.0193	63.4739	51.0821	-1.40014	16.9392	22.2013	3.8312	8.41771	3.626	-2.53166	0.13885	0.1442	0.0327	-0.1115	0.000722625	1.61e-07	NA	0.489372	FALSE	NA	NA	NA	0	TRUE
isoComp_00348591	geneComp_00082752	FxaC_12g04641.t2	TALON_gene-21925	full red	small green	TALON_gene-21925	10.6748	12.9783	11.345	1.00984	0.170793	-0.193885	3.04065	5.68235	1.54832	0.17337	0.23714	-1.86903	0.278825	0.445367	0.136	-0.309367	0.0257648	0.0257648	FALSE	0.999711	TRUE	yes	no	yes	0	TRUE
isoComp_00348597	geneComp_00082752	TALONT000140019	TALON_gene-21925	full red	small green	TALON_gene-21925	10.6748	12.9783	11.345	1.00984	0.170793	-0.193885	2.40092	3.27334	4.26752	0.413506	0.560804	0.38161	0.2133	0.250267	0.377767	0.1275	0.0288782	0.0257648	NA	0.0463886	FALSE	NA	NA	NA	0	TRUE
isoComp_01524551	geneComp_00367032	FxaC_12g04641.t2	TALON_gene-21925	small green	white	TALON_gene-21925	10.6748	11.345	9.47934	0.170793	0.24497	-0.258943	3.04065	1.54832	2.48992	0.23714	0.779424	0.681889	0.278825	0.136	0.260133	0.124133	0.0266311	0.0266311	FALSE	0.999711	TRUE	yes	no	yes	0	TRUE
isoComp_01524557	geneComp_00367032	TALONT000140019	TALON_gene-21925	small green	white	TALON_gene-21925	10.6748	11.345	9.47934	0.170793	0.24497	-0.258943	2.40092	4.26752	0.318334	0.560804	0.318334	-3.70354	0.2133	0.377767	0.0325333	-0.345233	0.0352651	0.0266311	NA	0.0463886	FALSE	NA	NA	NA	0	TRUE
isoComp_00348776	geneComp_00082788	TALONT000142422	TALON_gene-21986	full red	small green	TALON_gene-21986	32.6969	54.2738	17.5119	11.7733	2.10097	-1.63136	29.1723	49.9304	12.712	11.0085	2.73486	-1.97289	0.867033	0.917667	0.715667	-0.202	0.0323508	0.0323508	NA	0.142025	FALSE	NA	NA	NA	0	TRUE
isoComp_00348777	geneComp_00082788	TALONT000142435	TALON_gene-21986	full red	small green	TALON_gene-21986	32.6969	54.2738	17.5119	11.7733	2.10097	-1.63136	3.06886	3.62859	4.79999	0.491324	1.30449	0.402657	0.1209	0.0715333	0.284333	0.2128	0.0407115	0.0323508	NA	0.0943235	FALSE	NA	NA	NA	0	TRUE
isoComp_00055433	geneComp_00011890	FxaC_12g08740.t1	TALON_gene-22251	full red	turn	TALON_gene-22251	46.5468	31.1088	43.5659	1.07717	2.82011	0.485743	13.7883	12.2164	8.66115	1.67777	1.7049	-0.495707	0.295458	0.3946	0.197267	-0.197333	0.025239	0.025239	FALSE	1	TRUE	yes	no	no	0	TRUE
isoComp_00055440	geneComp_00011890	TALONT000163416	TALON_gene-22251	full red	turn	TALON_gene-22251	46.5468	31.1088	43.5659	1.07717	2.82011	0.485743	23.0062	13.1665	27.0788	2.02148	1.6626	1.03973	0.498867	0.423467	0.623533	0.200067	0.025239	0.025239	FALSE	0.999826	TRUE	yes	no	no	0	TRUE
isoComp_00349480	geneComp_00082973	FxaC_12g09000.t2	TALON_gene-22271	full red	small green	TALON_gene-22271	36.6257	17.8695	68.6755	2.39638	10.8879	1.9417	14.8017	8.96832	23.5533	1.2214	3.42137	1.39202	0.435058	0.5034	0.3443	-0.1591	0.010872	0.0107705	FALSE	0.92704	TRUE	no	no	yes	0	NA
isoComp_00937459	geneComp_00225113	FxaC_12g09000.t1	TALON_gene-22271	turn	small green	TALON_gene-22271	36.6257	27.1831	68.6755	1.59672	10.8879	1.33676	13.3884	8.64757	28.6656	0.681591	4.53986	1.72779	0.344808	0.317467	0.417833	0.100367	0.0100463	0.0100463	FALSE	0.966774	TRUE	no	no	yes	0	TRUE
isoComp_00937460	geneComp_00225113	FxaC_12g09000.t2	TALON_gene-22271	turn	small green	TALON_gene-22271	36.6257	27.1831	68.6755	1.59672	10.8879	1.33676	14.8017	12.5182	23.5533	1.40023	3.42137	0.911368	0.435058	0.4626	0.3443	-0.1183	0.0101678	0.0100463	FALSE	0.92704	TRUE	no	no	yes	0	TRUE
isoComp_00350433	geneComp_00083166	FxaC_12g13210.t1	TALON_gene-22581	full red	small green	TALON_gene-22581	17.0206	14.7455	17.8626	1.44086	4.32207	0.276493	12.7682	14.7455	1.3534	1.44086	1.3534	-3.43598	0.764492	1	0.0838333	-0.916167	0.00119398	0.00119398	FALSE	0.986866	TRUE	no	yes	yes	0	TRUE
isoComp_00350435	geneComp_00083166	TALONT001694268	TALON_gene-22581	full red	small green	TALON_gene-22581	17.0206	14.7455	17.8626	1.44086	4.32207	0.276493	4.07629	0	16.3052	0	4.57534	10.672	0.227083	0	0.908333	0.908333	0.00133461	0.00119398	NA	0.0299283	FALSE	NA	NA	NA	0	TRUE
isoComp_00938413	geneComp_00225306	FxaC_12g13210.t1	TALON_gene-22581	turn	small green	TALON_gene-22581	17.0206	14.4507	17.8626	0.883105	4.32207	0.305609	12.7682	14.4507	1.3534	0.883105	1.3534	-3.40686	0.764492	1	0.0838333	-0.916167	0.00236608	0.00236608	FALSE	0.986866	TRUE	no	yes	yes	0	TRUE
isoComp_00938415	geneComp_00225306	TALONT001694268	TALON_gene-22581	turn	small green	TALON_gene-22581	17.0206	14.4507	17.8626	0.883105	4.32207	0.305609	4.07629	0	16.3052	0	4.57534	10.672	0.227083	0	0.908333	0.908333	0.00272614	0.00236608	NA	0.0299283	FALSE	NA	NA	NA	0	TRUE
isoComp_01526393	geneComp_00367446	FxaC_12g13210.t1	TALON_gene-22581	small green	white	TALON_gene-22581	17.0206	17.8626	21.0237	4.32207	4.86974	0.234955	12.7682	1.3534	20.5232	1.3534	4.86179	3.91268	0.764492	0.0838333	0.974133	0.8903	0.0021247	0.0021247	FALSE	0.986866	TRUE	no	yes	yes	0	TRUE
isoComp_01526395	geneComp_00367446	TALONT001694268	TALON_gene-22581	small green	white	TALON_gene-22581	17.0206	17.8626	21.0237	4.32207	4.86974	0.234955	4.07629	16.3052	0	4.57534	0	-10.672	0.227083	0.908333	0	-0.908333	0.00282709	0.0021247	NA	0.0299283	FALSE	NA	NA	NA	0	TRUE
isoComp_00056601	geneComp_00012139	TALONT000201535	TALON_gene-22666	full red	turn	TALON_gene-22666	9.17186	3.68316	4.30044	0.810172	0.494447	0.222978	3.25695	3.46056	2.30562	0.773061	0.30155	-0.583766	0.502533	0.937933	0.534267	-0.403667	0.01344	0.01344	FALSE	0.832153	TRUE	no	no	yes	0	TRUE
isoComp_00056603	geneComp_00012139	TALONT000201577	TALON_gene-22666	full red	turn	TALON_gene-22666	9.17186	3.68316	4.30044	0.810172	0.494447	0.222978	3.92246	0	1.33995	0	0.1039	7.07676	0.312633	0	0.3193	0.3193	0.0184099	0.01344	NA	0.147834	FALSE	NA	NA	NA	0	TRUE
isoComp_00350591	geneComp_00083209	TALONT000201535	TALON_gene-22666	full red	small green	TALON_gene-22666	9.17186	3.68316	22.2978	0.810172	5.47291	2.59462	3.25695	3.46056	5.53496	0.773061	1.24102	0.67601	0.502533	0.937933	0.256967	-0.680967	1.24e-07	1.24e-07	FALSE	0.832153	TRUE	no	no	yes	0	TRUE
isoComp_00350593	geneComp_00083209	TALONT000201577	TALON_gene-22666	full red	small green	TALON_gene-22666	9.17186	3.68316	22.2978	0.810172	5.47291	2.59462	3.92246	0	11.3851	0	3.9299	10.1542	0.312633	0	0.471267	0.471267	1.26e-07	1.24e-07	NA	0.147834	FALSE	NA	NA	NA	0	TRUE
isoComp_00644581	geneComp_00154279	TALONT000201535	TALON_gene-22666	full red	white	TALON_gene-22666	9.17186	3.68316	6.40608	0.810172	0.467956	0.796836	3.25695	3.46056	1.72664	0.773061	0.440177	-0.998865	0.502533	0.937933	0.280967	-0.656967	0.000127646	0.000127646	FALSE	0.832153	TRUE	no	no	yes	0	TRUE
isoComp_00644583	geneComp_00154279	TALONT000201577	TALON_gene-22666	full red	white	TALON_gene-22666	9.17186	3.68316	6.40608	0.810172	0.467956	0.796836	3.92246	0	2.96482	0	0.397179	8.21666	0.312633	0	0.459967	0.459967	0.000240946	0.000127646	NA	0.147834	FALSE	NA	NA	NA	0	TRUE
isoComp_00351585	geneComp_00083450	FxaC_12g20720.t1	TALON_gene-23106	full red	small green	TALON_gene-23106	23.4612	31.0914	18.4373	0.530489	3.04297	-0.753572	5.78464	10.0207	3.11679	1.5733	0.168537	-1.68167	0.23845	0.3213	0.175067	-0.146233	0.0304547	0.00450903	FALSE	1	TRUE	yes	no	yes	0	TRUE
isoComp_00351591	geneComp_00083450	TALONT000215216	TALON_gene-23106	full red	small green	TALON_gene-23106	23.4612	31.0914	18.4373	0.530489	3.04297	-0.753572	8.77771	9.00994	9.87901	0.907385	2.253	0.132708	0.388392	0.290333	0.526767	0.236433	0.00450903	0.00450903	FALSE	0.704956	TRUE	no	no	yes	0	TRUE
isoComp_00645930	geneComp_00154607	FxaC_12g23190.t1	TALON_gene-23268	full red	white	TALON_gene-23268	46.1634	76.2582	30.4438	3.44687	2.87384	-1.32446	28.2035	51.119	15.7258	0.83014	1.49448	-1.70009	0.596642	0.672233	0.517267	-0.154967	0.0307274	0.0307274	FALSE	0.98123	TRUE	yes	no	yes	0	TRUE
isoComp_00645931	geneComp_00154607	TALONT000220621	TALON_gene-23268	full red	white	TALON_gene-23268	46.1634	76.2582	30.4438	3.44687	2.87384	-1.32446	10.8665	14.0252	9.77299	0.839498	0.602212	-0.520707	0.249708	0.183733	0.328433	0.1447	0.0340927	0.0307274	NA	0.171572	FALSE	NA	NA	NA	0	TRUE
isoComp_00646275	geneComp_00154696	FxaC_12g25610.t1	TALON_gene-23451	full red	white	TALON_gene-23451	93.2817	112.403	65.4337	3.78826	4.17477	-0.780487	52.9389	58.2285	43.4873	4.13049	4.80706	-0.421048	0.577183	0.516733	0.6605	0.143767	0.0113454	0.000655168	FALSE	0.580835	TRUE	yes	no	no	0	TRUE
isoComp_00646277	geneComp_00154696	TALONT000224920	TALON_gene-23451	full red	white	TALON_gene-23451	93.2817	112.403	65.4337	3.78826	4.17477	-0.780487	25.6289	36.2756	11.6631	1.10448	0.516096	-1.63621	0.262942	0.323367	0.180767	-0.1426	0.000655168	0.000655168	FALSE	0.640457	TRUE	yes	no	no	1	TRUE
isoComp_00352359	geneComp_00083639	FxaC_12g26250.t1	TALON_gene-23481	full red	small green	TALON_gene-23481	19.8039	22.3028	18.5251	2.72539	3.10665	-0.267615	6.76309	9.21519	4.95165	0.851958	1.31786	-0.894761	0.345392	0.4173	0.2581	-0.1592	0.0481798	0.00209578	FALSE	0.999703	TRUE	yes	no	no	0	TRUE
isoComp_00352365	geneComp_00083639	TALONT000227404	TALON_gene-23481	full red	small green	TALON_gene-23481	19.8039	22.3028	18.5251	2.72539	3.10665	-0.267615	4.58329	2.54816	6.97016	0.596041	0.533691	1.44816	0.232733	0.1108	0.387833	0.277033	0.00209578	0.00209578	NA	0.112198	FALSE	NA	NA	NA	0	TRUE
isoComp_00352494	geneComp_00083667	FxaC_12g26790.t1	TALON_gene-23527	full red	small green	TALON_gene-23527	38.9052	12.2641	69.4663	1.25333	7.49264	2.5009	10.6339	0.979418	22.1592	0.256908	4.22904	4.48583	0.221008	0.078	0.312533	0.234533	9.36e-05	1.19e-06	FALSE	1	TRUE	yes	no	no	0	TRUE
isoComp_00352496	geneComp_00083667	TALONT000228646	TALON_gene-23527	full red	small green	TALON_gene-23527	38.9052	12.2641	69.4663	1.25333	7.49264	2.5009	14.6094	7.62807	19.5485	0.880314	1.60136	1.35651	0.459733	0.647233	0.284867	-0.362367	1.19e-06	1.19e-06	NA	0.0488191	FALSE	NA	NA	NA	0	TRUE
isoComp_00646484	geneComp_00154737	FxaC_12g26790.t1	TALON_gene-23527	full red	white	TALON_gene-23527	38.9052	12.2641	45.1149	1.25333	4.65848	1.8783	10.6339	0.979418	14.736	0.256908	2.77069	3.8976	0.221008	0.078	0.327467	0.249467	0.0106582	0.00506945	FALSE	1	TRUE	yes	no	no	0	TRUE
isoComp_00646486	geneComp_00154737	TALONT000228646	TALON_gene-23527	full red	white	TALON_gene-23527	38.9052	12.2641	45.1149	1.25333	4.65848	1.8783	14.6094	7.62807	14.4894	0.880314	2.57639	0.924707	0.459733	0.647233	0.3262	-0.321033	0.00506945	0.00506945	NA	0.0488191	FALSE	NA	NA	NA	0	TRUE
isoComp_00940475	geneComp_00225807	TALONT000228631	TALON_gene-23527	turn	small green	TALON_gene-23527	38.9052	28.7755	69.4663	2.77059	7.49264	1.27118	9.8108	3.87771	22.3525	0.544829	2.67235	2.52409	0.204267	0.1342	0.322133	0.187933	0.0336566	1.24e-06	FALSE	0.997459	TRUE	yes	no	no	0	TRUE
isoComp_00940476	geneComp_00225807	TALONT000228646	TALON_gene-23527	turn	small green	TALON_gene-23527	38.9052	28.7755	69.4663	2.77059	7.49264	1.27118	14.6094	16.7717	19.5485	2.16426	1.60136	0.220902	0.459733	0.580633	0.284867	-0.295767	1.24e-06	1.24e-06	NA	0.0488191	FALSE	NA	NA	NA	0	TRUE
isoComp_00059595	geneComp_00012752	TALONT000284000	TALON_gene-23811	full red	turn	TALON_gene-23811	8.0163	4.6859	9.73664	0.0327376	0.75136	1.0535	3.15908	3.20978	2.59105	0.464965	0.648923	-0.307868	0.44155	0.683833	0.2598	-0.424033	0.00347591	0.00347591	FALSE	1	TRUE	yes	no	no	0	TRUE
isoComp_00059599	geneComp_00012752	TALONT000284155	TALON_gene-23811	full red	turn	TALON_gene-23811	8.0163	4.6859	9.73664	0.0327376	0.75136	1.0535	3.58793	1.01459	5.40727	0.333303	0.271794	2.40252	0.3855	0.217033	0.5589	0.341867	0.00476778	0.00347591	NA	0.194676	FALSE	NA	NA	NA	0	TRUE
isoComp_00353637	geneComp_00083826	FxaC_12g30820.t1	TALON_gene-23815	full red	small green	TALON_gene-23815	99.6191	84.6174	103.319	14.8283	16.4086	0.288046	22.3242	12.3865	33.4499	2.95341	1.0218	1.43249	0.228692	0.1502	0.344167	0.193967	0.0166498	0.0166498	FALSE	0.971351	TRUE	yes	no	yes	0	TRUE
isoComp_00941617	geneComp_00225966	FxaC_12g30820.t1	TALON_gene-23815	turn	small green	TALON_gene-23815	99.6191	105.577	103.319	11.2597	16.4086	-0.0311865	22.3242	16.5491	33.4499	0.489555	1.0218	1.01481	0.228692	0.1604	0.344167	0.183767	0.0198111	0.0198111	FALSE	0.971351	TRUE	yes	no	yes	0	TRUE
isoComp_00353974	geneComp_00083888	FxaC_12g32290.t1	TALON_gene-23927	full red	small green	TALON_gene-23927	17.2172	15.4014	12.6185	0.503785	1.7499	-0.287322	10.8461	10.7196	6.85007	0.714192	1.3651	-0.645296	0.621108	0.697133	0.536933	-0.1602	0.0473454	0.0473454	FALSE	0.999999	TRUE	yes	no	no	0	TRUE
isoComp_00060067	geneComp_00012851	TALONT000289499	TALON_gene-23978	full red	turn	TALON_gene-23978	5.86966	6.85515	6.83539	0.972641	0.935156	-0.00415922	2.10496	0.628172	3.26685	0.450425	0.176948	2.36029	0.408908	0.100733	0.4933	0.392567	0.00983257	0.00943	FALSE	1	TRUE	yes	no	yes	0	TRUE
isoComp_00060068	geneComp_00012851	TALONT000289515	TALON_gene-23978	full red	turn	TALON_gene-23978	5.86966	6.85515	6.83539	0.972641	0.935156	-0.00415922	3.22953	6.22698	2.29187	1.19458	0.720793	-1.43804	0.497633	0.899267	0.3173	-0.581967	0.00943	0.00943	NA	0.0659837	FALSE	NA	NA	NA	0	TRUE
isoComp_00354057	geneComp_00083921	TALONT000289499	TALON_gene-23978	full red	small green	TALON_gene-23978	5.86966	6.85515	3.50079	0.972641	0.592083	-0.967497	2.10496	0.628172	2.17656	0.450425	0.354713	1.77665	0.408908	0.100733	0.623667	0.522933	0.00364343	0.00358958	FALSE	1	TRUE	yes	no	yes	0	TRUE
isoComp_00354058	geneComp_00083921	TALONT000289515	TALON_gene-23978	full red	small green	TALON_gene-23978	5.86966	6.85515	3.50079	0.972641	0.592083	-0.967497	3.22953	6.22698	0.894437	1.19458	0.249709	-2.78576	0.497633	0.899267	0.2456	-0.653667	0.00358958	0.00358958	NA	0.0659837	FALSE	NA	NA	NA	0	TRUE
isoComp_00060493	geneComp_00012940	TALONT000298163	TALON_gene-24132	full red	turn	TALON_gene-24132	6.00179	6.85582	6.16767	1.18855	1.26527	-0.152369	2.15547	3.18247	1.22982	0.181627	0.269665	-1.36454	0.393975	0.481633	0.209633	-0.272	0.0444134	0.0444134	TRUE	0.86541	TRUE	no	no	no	0	TRUE
isoComp_00060494	geneComp_00012940	TALONT000298194	TALON_gene-24132	full red	turn	TALON_gene-24132	6.00179	6.85582	6.16767	1.18855	1.26527	-0.152369	2.96939	2.70288	3.92287	0.451535	1.03639	0.535761	0.448958	0.394967	0.622233	0.227267	0.0485849	0.0444134	NA	0.120461	FALSE	NA	NA	NA	0	TRUE
isoComp_00355134	geneComp_00084150	TALONT000305596	TALON_gene-24359	full red	small green	TALON_gene-24359	14.7821	11.738	13.4351	2.03967	2.90488	0.194672	8.52445	7.91369	4.68708	1.40103	2.04077	-0.754408	0.563542	0.673633	0.301033	-0.3726	0.0485338	0.0485338	NA	0.123374	FALSE	NA	NA	NA	0	TRUE
isoComp_00943321	geneComp_00226336	FxaC_12g38420.t1	TALON_gene-24422	turn	small green	TALON_gene-24422	6.28369	8.83682	4.94854	0.835021	1.41463	-0.835242	2.69155	2.71695	2.77475	0.116005	0.821231	0.0302618	0.443025	0.3149	0.554567	0.239667	0.0223458	0.0223458	FALSE	1	TRUE	yes	no	no	0	TRUE
isoComp_00943322	geneComp_00226336	TALONT000307186	TALON_gene-24422	turn	small green	TALON_gene-24422	6.28369	8.83682	4.94854	0.835021	1.41463	-0.835242	3.1789	5.56304	1.32124	0.877057	0.228019	-2.06569	0.495083	0.6226	0.291667	-0.330933	0.0243578	0.0223458	FALSE	0.987869	TRUE	yes	no	no	0	TRUE
isoComp_00355909	geneComp_00084348	FxaC_12g41670.t1	TALON_gene-24675	full red	small green	TALON_gene-24675	11.1877	9.29861	10.7193	0.257848	0.608855	0.204922	8.05697	8.32573	4.15351	0.380108	1.22218	-1.00151	0.717833	0.895233	0.382467	-0.512767	9.97e-08	9.97e-08	FALSE	0.992499	TRUE	yes	no	no	0	TRUE
isoComp_00355910	geneComp_00084348	TALONT000311871	TALON_gene-24675	full red	small green	TALON_gene-24675	11.1877	9.29861	10.7193	0.257848	0.608855	0.204922	2.69473	0.171773	6.45785	0.171773	0.87398	5.15308	0.240917	0.0175	0.6076	0.5901	1.94e-07	9.97e-08	FALSE	0.857886	TRUE	yes	no	no	0	TRUE
isoComp_00649899	geneComp_00155418	FxaC_12g41670.t1	TALON_gene-24675	full red	white	TALON_gene-24675	11.1877	9.29861	12.5443	0.257848	1.16202	0.431541	8.05697	8.32573	8.8534	0.380108	1.16569	0.088552	0.717833	0.895233	0.701133	-0.1941	0.00311072	0.00311072	FALSE	0.992499	TRUE	yes	no	no	0	TRUE
isoComp_00649900	geneComp_00155418	TALONT000311871	TALON_gene-24675	full red	white	TALON_gene-24675	11.1877	9.29861	12.5443	0.257848	1.16202	0.431541	2.69473	0.171773	3.06775	0.171773	0.1124	4.08167	0.240917	0.0175	0.247867	0.230367	0.0047795	0.00311072	FALSE	0.857886	TRUE	yes	no	no	0	TRUE
isoComp_00943889	geneComp_00226488	FxaC_12g41670.t1	TALON_gene-24675	turn	small green	TALON_gene-24675	11.1877	12.1887	10.7193	0.577206	0.608855	-0.185172	8.05697	10.8952	4.15351	0.697707	1.22218	-1.38915	0.717833	0.8925	0.382467	-0.510033	3.65e-06	3.65e-06	FALSE	0.992499	TRUE	yes	no	no	0	TRUE
isoComp_00943890	geneComp_00226488	TALONT000311871	TALON_gene-24675	turn	small green	TALON_gene-24675	11.1877	12.1887	10.7193	0.577206	0.608855	-0.185172	2.69473	1.08154	6.45785	0.244604	0.87398	2.56692	0.240917	0.0907	0.6076	0.5169	6.94e-06	3.65e-06	FALSE	0.857886	TRUE	yes	no	no	0	TRUE
isoComp_00356046	geneComp_00084394	FxaC_12g42470.t1	TALON_gene-24741	full red	small green	TALON_gene-24741	8.55983	9.66293	2.40817	0.170973	0.343349	-2.00004	2.15114	3.34572	0.14866	0.395926	0.0784683	-4.40262	0.213367	0.345067	0.0609	-0.284167	0.00311642	0.00311642	FALSE	1	TRUE	yes	yes	yes	0	TRUE
isoComp_00356050	geneComp_00084394	TALONT000313085	TALON_gene-24741	full red	small green	TALON_gene-24741	8.55983	9.66293	2.40817	0.170973	0.343349	-2.00004	4.49094	4.11939	1.88825	0.0705906	0.27129	-1.12126	0.577692	0.426733	0.783933	0.3572	0.00311642	0.00311642	FALSE	0.996031	TRUE	yes	no	yes	0	TRUE
isoComp_00062357	geneComp_00013383	FxaC_12g43570.t1	TALON_gene-24840	full red	turn	TALON_gene-24840	85.1969	75.531	100.188	4.39839	3.60974	0.407528	32.3233	35.4347	33.6077	0.841308	2.61543	-0.0763498	0.383658	0.471433	0.3354	-0.136033	0.0245588	0.0245588	FALSE	0.999917	TRUE	yes	no	yes	0	TRUE
isoComp_00062568	geneComp_00013418	FxaC_27g31400.t1	TALON_gene-2489	full red	turn	TALON_gene-2489	6.17213	7.0526	6.33682	1.66919	0.26594	-0.154167	3.62251	3.09467	4.91739	0.549808	0.33002	0.666386	0.616192	0.459167	0.779767	0.3206	0.0234257	0.0234257	FALSE	0.955521	TRUE	no	no	no	1	TRUE
isoComp_00062569	geneComp_00013418	TALONT000345370	TALON_gene-2489	full red	turn	TALON_gene-2489	6.17213	7.0526	6.33682	1.66919	0.26594	-0.154167	2.54962	3.95794	1.41943	1.30227	0.472608	-1.47295	0.383808	0.540833	0.220233	-0.3206	0.0317948	0.0234257	NA	0.208632	FALSE	NA	NA	NA	0	TRUE
isoComp_00062738	geneComp_00013452	TALONT000322175	TALON_gene-24933	full red	turn	TALON_gene-24933	24.9764	18.0528	22.7974	1.3039	0.803611	0.336481	12.1758	12.0361	11.1048	1.3407	1.22853	-0.116084	0.505117	0.6631	0.485533	-0.177567	0.0308245	0.0308245	FALSE	1	TRUE	yes	no	no	0	TRUE
isoComp_00062747	geneComp_00013452	TALONT000322282	TALON_gene-24933	full red	turn	TALON_gene-24933	24.9764	18.0528	22.7974	1.3039	0.803611	0.336481	3.22362	0.38316	3.31002	0.191605	0.888956	3.078	0.117675	0.0228667	0.147333	0.124467	0.0451327	0.0308245	NA	0.0138196	FALSE	NA	NA	NA	0	TRUE
isoComp_00356728	geneComp_00084522	TALONT000322175	TALON_gene-24933	full red	small green	TALON_gene-24933	24.9764	18.0528	23.6699	1.3039	3.21345	0.390644	12.1758	12.0361	11.704	1.3407	2.23226	-0.0403212	0.505117	0.6631	0.487333	-0.175767	0.0414303	0.0414303	FALSE	1	TRUE	yes	no	no	0	TRUE
isoComp_00650718	geneComp_00155592	TALONT000322175	TALON_gene-24933	full red	white	TALON_gene-24933	24.9764	18.0528	35.3856	1.3039	2.45204	0.970549	12.1758	12.0361	13.8583	1.3407	2.84133	0.203226	0.505117	0.6631	0.3845	-0.2786	0.00150777	0.00150777	FALSE	1	TRUE	yes	no	no	0	TRUE
isoComp_00650727	geneComp_00155592	TALONT000322282	TALON_gene-24933	full red	white	TALON_gene-24933	24.9764	18.0528	35.3856	1.3039	2.45204	0.970549	3.22362	0.38316	6.14759	0.191605	0.2995	3.96918	0.117675	0.0228667	0.176267	0.1534	0.00259852	0.00150777	NA	0.0138196	FALSE	NA	NA	NA	0	TRUE
isoComp_00062780	geneComp_00013461	FxaC_12g44910.t1	TALON_gene-24951	full red	turn	TALON_gene-24951	18.5071	30.4585	21.2275	3.38276	0.831155	-0.520702	12.8155	15.6244	15.019	1.42909	1.50634	-0.0569689	0.770008	0.5155	0.704133	0.188633	0.00860816	0.00860816	FALSE	0.989891	TRUE	no	no	yes	0	TRUE
isoComp_00062782	geneComp_00013461	TALONT000722817	TALON_gene-24951	full red	turn	TALON_gene-24951	18.5071	30.4585	21.2275	3.38276	0.831155	-0.520702	4.45428	12.621	4.44407	1.4607	0.815753	-1.50377	0.168958	0.414333	0.2123	-0.202033	0.0104686	0.00860816	NA	0.0289506	FALSE	NA	NA	NA	0	TRUE
isoComp_00356770	geneComp_00084531	FxaC_12g44910.t1	TALON_gene-24951	full red	small green	TALON_gene-24951	18.5071	30.4585	11.0501	3.38276	1.14808	-1.46195	12.8155	15.6244	10.7286	1.42909	1.41398	-0.541909	0.770008	0.5155	0.965267	0.449767	1.22e-09	1.22e-09	FALSE	0.989891	TRUE	no	no	yes	0	TRUE
isoComp_00356772	geneComp_00084531	TALONT000722817	TALON_gene-24951	full red	small green	TALON_gene-24951	18.5071	30.4585	11.0501	3.38276	1.14808	-1.46195	4.45428	12.621	0	1.4607	0	-10.3027	0.168958	0.414333	0	-0.414333	1.78e-09	1.22e-09	NA	0.0289506	FALSE	NA	NA	NA	0	TRUE
isoComp_00650760	geneComp_00155601	FxaC_12g44910.t1	TALON_gene-24951	full red	white	TALON_gene-24951	18.5071	30.4585	11.2921	3.38276	2.37821	-1.43072	12.8155	15.6244	9.89001	1.42909	1.67444	-0.65922	0.770008	0.5155	0.895133	0.379633	5.29e-05	5.29e-05	FALSE	0.989891	TRUE	no	no	yes	0	TRUE
isoComp_00650762	geneComp_00155601	TALONT000722817	TALON_gene-24951	full red	white	TALON_gene-24951	18.5071	30.4585	11.2921	3.38276	2.37821	-1.43072	4.45428	12.621	0.752104	1.4607	0.752104	-4.05083	0.168958	0.414333	0.0492	-0.365133	7.13e-05	5.29e-05	NA	0.0289506	FALSE	NA	NA	NA	0	TRUE
isoComp_00944750	geneComp_00226671	FxaC_12g44910.t1	TALON_gene-24951	turn	small green	TALON_gene-24951	18.5071	21.2275	11.0501	0.831155	1.14808	-0.941252	12.8155	15.019	10.7286	1.50634	1.41398	-0.48494	0.770008	0.704133	0.965267	0.261133	0.00224072	0.00224072	FALSE	0.989891	TRUE	no	no	yes	0	TRUE
isoComp_00944752	geneComp_00226671	TALONT000722817	TALON_gene-24951	turn	small green	TALON_gene-24951	18.5071	21.2275	11.0501	0.831155	1.14808	-0.941252	4.45428	4.44407	0	0.815753	0	-8.79898	0.168958	0.2123	0	-0.2123	0.00369265	0.00224072	NA	0.0289506	FALSE	NA	NA	NA	0	TRUE
isoComp_00062985	geneComp_00013514	TALONT000324390	TALON_gene-25026	full red	turn	TALON_gene-25026	31.0106	5.43261	32.9049	0.25111	6.84421	2.59637	18.6901	1.45448	25.4039	0.130184	6.644	4.11716	0.541467	0.267267	0.7516	0.484333	0.000205848	0.000205848	NA	0.204187	FALSE	NA	NA	NA	0	TRUE
isoComp_00062986	geneComp_00013514	TALONT000324425	TALON_gene-25026	full red	turn	TALON_gene-25026	31.0106	5.43261	32.9049	0.25111	6.84421	2.59637	12.3205	3.97813	7.50104	0.178249	0.39449	0.9133	0.458533	0.732733	0.2484	-0.484333	0.000275977	0.000205848	FALSE	0.992323	TRUE	yes	no	no	0	TRUE
isoComp_00650965	geneComp_00155654	TALONT000324390	TALON_gene-25026	full red	white	TALON_gene-25026	31.0106	5.43261	36.502	0.25111	5.56104	2.746	18.6901	1.45448	22.4714	0.130184	4.28836	3.94028	0.541467	0.267267	0.609	0.341733	0.0271434	0.0271434	NA	0.204187	FALSE	NA	NA	NA	0	TRUE
isoComp_00650966	geneComp_00155654	TALONT000324425	TALON_gene-25026	full red	white	TALON_gene-25026	31.0106	5.43261	36.502	0.25111	5.56104	2.746	12.3205	3.97813	14.0305	0.178249	1.37365	1.81581	0.458533	0.732733	0.391	-0.341733	0.0284985	0.0271434	FALSE	0.992323	TRUE	yes	no	no	0	TRUE
isoComp_00944955	geneComp_00226724	TALONT000324390	TALON_gene-25026	turn	small green	TALON_gene-25026	31.0106	32.9049	49.2027	6.84421	10.6466	0.58029	18.6901	25.4039	25.4305	6.644	3.69991	0.00150879	0.541467	0.7516	0.538	-0.2136	0.0139253	0.0139253	NA	0.204187	FALSE	NA	NA	NA	0	TRUE
isoComp_00944956	geneComp_00226724	TALONT000324425	TALON_gene-25026	turn	small green	TALON_gene-25026	31.0106	32.9049	49.2027	6.84421	10.6466	0.58029	12.3205	7.50104	23.7722	0.39449	7.08167	1.6628	0.458533	0.2484	0.462	0.2136	0.0151628	0.0139253	FALSE	0.992323	TRUE	yes	no	no	0	TRUE
isoComp_00357251	geneComp_00084654	FxaC_12g47340.t1	TALON_gene-25144	full red	small green	TALON_gene-25144	51	62.8268	28.0875	6.82652	0.935123	-1.16117	31.6504	35.9664	22.0973	2.89399	1.19477	-0.70253	0.645142	0.576033	0.7873	0.211267	2.5e-10	2.5e-10	FALSE	0.999366	TRUE	yes	no	no	0	TRUE
isoComp_00357255	geneComp_00084654	TALONT000325928	TALON_gene-25144	full red	small green	TALON_gene-25144	51	62.8268	28.0875	6.82652	0.935123	-1.16117	13.7614	21.9301	1.81279	4.00865	0.153964	-3.58935	0.238933	0.3446	0.065	-0.2796	3.21e-10	2.5e-10	FALSE	0.998763	TRUE	yes	no	no	0	TRUE
isoComp_00945231	geneComp_00226794	FxaC_12g47340.t1	TALON_gene-25144	turn	small green	TALON_gene-25144	51	58.0317	28.0875	3.3818	0.935123	-1.04665	31.6504	33.6261	22.0973	2.17037	1.19477	-0.60549	0.645142	0.5816	0.7873	0.2057	1.52e-05	1.52e-05	FALSE	0.999366	TRUE	yes	no	no	0	TRUE
isoComp_00945235	geneComp_00226794	TALONT000325928	TALON_gene-25144	turn	small green	TALON_gene-25144	51	58.0317	28.0875	3.3818	0.935123	-1.04665	13.7614	17.3082	1.81279	3.01204	0.153964	-3.24806	0.238933	0.295067	0.065	-0.230067	1.84e-05	1.52e-05	FALSE	0.998763	TRUE	yes	no	no	0	TRUE
isoComp_01533211	geneComp_00368934	FxaC_12g47340.t1	TALON_gene-25144	small green	white	TALON_gene-25144	51	28.0875	55.0542	0.935123	3.81928	0.970672	31.6504	22.0973	34.9119	1.19477	2.0281	0.659612	0.645142	0.7873	0.635633	-0.151667	0.000480054	0.000480054	FALSE	0.999366	TRUE	yes	no	no	0	TRUE
isoComp_01533215	geneComp_00368934	TALONT000325928	TALON_gene-25144	small green	white	TALON_gene-25144	51	28.0875	55.0542	0.935123	3.81928	0.970672	13.7614	1.81279	13.9945	0.153964	2.50884	2.94167	0.238933	0.065	0.251067	0.186067	0.000596685	0.000480054	FALSE	0.998763	TRUE	yes	no	no	0	TRUE
isoComp_00357657	geneComp_00084707	FxaC_12g48380.t1	TALON_gene-25229	full red	small green	TALON_gene-25229	36.4525	59.1844	21.748	5.19187	3.33115	-1.44392	24.3404	44.8342	11.6755	2.9077	1.40208	-1.9402	0.639692	0.761833	0.542833	-0.219	0.00957089	0.00957089	FALSE	0.999897	TRUE	yes	no	no	0	TRUE
isoComp_00357660	geneComp_00084707	TALONT000331719	TALON_gene-25229	full red	small green	TALON_gene-25229	36.4525	59.1844	21.748	5.19187	3.33115	-1.44392	7.92073	8.70116	7.02882	1.93828	0.865854	-0.307533	0.241975	0.143467	0.328333	0.184867	0.0107032	0.00957089	NA	0.0613573	FALSE	NA	NA	NA	0	TRUE
isoComp_00063922	geneComp_00013683	FxaC_12g49130.t1	TALON_gene-25294	full red	turn	TALON_gene-25294	14.3411	18.8345	17.7738	1.0404	2.04319	-0.0835864	2.25559	4.72375	1.92513	0.466805	0.400824	-1.29055	0.1474	0.250633	0.106	-0.144633	0.00629942	0.00611191	FALSE	0.999974	TRUE	yes	no	no	0	NA
isoComp_00357912	geneComp_00084753	FxaC_12g49130.t1	TALON_gene-25294	full red	small green	TALON_gene-25294	14.3411	18.8345	7.21411	1.0404	0.52196	-1.38326	2.25559	4.72375	0.657514	0.466805	0.309078	-2.82611	0.1474	0.250633	0.0985333	-0.1521	0.0356418	0.0339733	FALSE	0.999974	TRUE	yes	no	no	0	TRUE
isoComp_00357913	geneComp_00084753	TALONT000334772	TALON_gene-25294	full red	small green	TALON_gene-25294	14.3411	18.8345	7.21411	1.0404	0.52196	-1.38326	8.88464	9.94203	5.01713	0.206788	1.28083	-0.985255	0.6326	0.531433	0.676333	0.1449	0.0339733	0.0339733	NA	0.149909	FALSE	NA	NA	NA	0	TRUE
isoComp_00358431	geneComp_00084823	FxaC_12g50020.t1	TALON_gene-25378	full red	small green	TALON_gene-25378	59.8068	19.4581	44.0947	6.1189	13.665	1.17982	4.83871	0.711388	11.5545	0.109157	2.21821	4.00279	0.128892	0.0504333	0.336	0.285567	0.0425488	0.0421685	FALSE	0.964725	TRUE	yes	no	no	0	TRUE
isoComp_00358433	geneComp_00084823	TALONT000340377	TALON_gene-25378	full red	small green	TALON_gene-25378	59.8068	19.4581	44.0947	6.1189	13.665	1.17982	45.5112	16.1965	24.2833	5.41962	12.4819	0.583983	0.704508	0.810933	0.4566	-0.354333	0.0421685	0.0421685	FALSE	0.63107	TRUE	yes	yes	no	0	TRUE
isoComp_00946411	geneComp_00226963	FxaC_12g50020.t1	TALON_gene-25378	turn	small green	TALON_gene-25378	59.8068	106.197	44.0947	5.13948	13.665	-1.26788	4.83871	2.39565	11.5545	0.890455	2.21821	2.26521	0.128892	0.022	0.336	0.314	0.00249006	0.00236608	FALSE	0.964725	TRUE	yes	no	no	0	TRUE
isoComp_00946413	geneComp_00226963	TALONT000340377	TALON_gene-25378	turn	small green	TALON_gene-25378	59.8068	106.197	44.0947	5.13948	13.665	-1.26788	45.5112	87.279	24.2833	4.62692	12.4819	-1.84524	0.704508	0.821533	0.4566	-0.364933	0.00236608	0.00236608	FALSE	0.63107	TRUE	yes	yes	no	0	TRUE
isoComp_00946492	geneComp_00226975	FxaC_12g50260.t1	TALON_gene-25396	turn	small green	TALON_gene-25396	152.648	49.1885	325.409	6.61018	46.6503	2.72561	65.0248	16.1847	142.657	1.78361	11.388	3.13906	0.438292	0.332533	0.447967	0.115433	0.0148413	0.0148413	FALSE	0.999991	TRUE	yes	no	yes	0	TRUE
isoComp_00946493	geneComp_00226975	TALONT000341116	TALON_gene-25396	turn	small green	TALON_gene-25396	152.648	49.1885	325.409	6.61018	46.6503	2.72561	52.2856	23.2298	101.898	2.79325	20.2388	2.1326	0.352525	0.475267	0.3076	-0.167667	0.0150143	0.0148413	NA	0.0662024	FALSE	NA	NA	NA	0	TRUE
isoComp_01240482	geneComp_00298045	FxaC_12g50260.t1	TALON_gene-25396	turn	white	TALON_gene-25396	152.648	49.1885	232.09	6.61018	54.6072	2.23806	65.0248	16.1847	99.3048	1.78361	20.4808	2.61649	0.438292	0.332533	0.433933	0.1014	0.0437272	0.0437272	FALSE	0.999991	TRUE	yes	no	yes	0	TRUE
isoComp_01240483	geneComp_00298045	TALONT000341116	TALON_gene-25396	turn	white	TALON_gene-25396	152.648	49.1885	232.09	6.61018	54.6072	2.23806	52.2856	23.2298	83.0087	2.79325	23.1039	1.83684	0.352525	0.475267	0.3538	-0.121467	0.0437483	0.0437272	NA	0.0662024	FALSE	NA	NA	NA	0	TRUE
isoComp_00064690	geneComp_00013783	FxaC_12g50440.t1	TALON_gene-25414	full red	turn	TALON_gene-25414	13.2463	7.63774	14.2801	0.826545	2.59328	0.901915	4.98135	3.6882	4.48256	0.406396	1.04892	0.280714	0.393908	0.486567	0.308867	-0.1777	0.0365663	0.0365663	FALSE	1	TRUE	yes	no	no	0	TRUE
isoComp_00064698	geneComp_00013783	TALONT000342360	TALON_gene-25414	full red	turn	TALON_gene-25414	13.2463	7.63774	14.2801	0.826545	2.59328	0.901915	2.80455	0.773001	4.33774	0.395285	0.784392	2.47318	0.213425	0.103867	0.304667	0.2008	0.0430272	0.0365663	NA	0.0169794	FALSE	NA	NA	NA	0	TRUE
isoComp_00064706	geneComp_00013784	FxaC_12g50460.t2	TALON_gene-25416	full red	turn	TALON_gene-25416	44.2221	10.0855	27.7468	1.75466	0.985003	1.45912	2.87521	3.11459	2.69501	0.621155	0.420816	-0.208032	0.126575	0.325133	0.0974	-0.227733	0.00642905	0.00642905	FALSE	1	TRUE	yes	no	yes	0	TRUE
isoComp_00064707	geneComp_00013784	TALONT000342376	TALON_gene-25416	full red	turn	TALON_gene-25416	44.2221	10.0855	27.7468	1.75466	0.985003	1.45912	32.0632	5.49424	19.1558	1.84941	1.18975	1.79992	0.675067	0.5183	0.691067	0.172767	0.0369318	0.00642905	NA	0.110553	FALSE	NA	NA	NA	0	TRUE
isoComp_00064710	geneComp_00013784	TALONT000342392	TALON_gene-25416	full red	turn	TALON_gene-25416	44.2221	10.0855	27.7468	1.75466	0.985003	1.45912	7.37769	0.888406	5.31075	0.222618	0.717196	2.56619	0.154742	0.0868333	0.190667	0.103833	0.0327848	0.00642905	NA	0.0729377	FALSE	NA	NA	NA	0	TRUE
isoComp_00358696	geneComp_00084854	FxaC_12g50460.t2	TALON_gene-25416	full red	small green	TALON_gene-25416	44.2221	10.0855	53.971	1.75466	11.0506	2.41874	2.87521	3.11459	2.28546	0.621155	0.503694	-0.444887	0.126575	0.325133	0.0446	-0.280533	2.54e-06	2.54e-06	FALSE	1	TRUE	yes	no	yes	0	TRUE
isoComp_00358697	geneComp_00084854	TALONT000342376	TALON_gene-25416	full red	small green	TALON_gene-25416	44.2221	10.0855	53.971	1.75466	11.0506	2.41874	32.0632	5.49424	41.392	1.84941	9.03189	2.91108	0.675067	0.5183	0.761067	0.242767	8.37e-05	2.54e-06	NA	0.110553	FALSE	NA	NA	NA	0	TRUE
isoComp_00652686	geneComp_00155924	FxaC_12g50460.t2	TALON_gene-25416	full red	white	TALON_gene-25416	44.2221	10.0855	85.0851	1.75466	9.63279	3.07536	2.87521	3.11459	3.40577	0.621155	0.874087	0.128542	0.126575	0.325133	0.0391667	-0.285967	2.88e-07	2.88e-07	FALSE	1	TRUE	yes	no	yes	0	TRUE
isoComp_00652687	geneComp_00155924	TALONT000342376	TALON_gene-25416	full red	white	TALON_gene-25416	44.2221	10.0855	85.0851	1.75466	9.63279	3.07536	32.0632	5.49424	62.2106	1.84941	7.56099	3.49878	0.675067	0.5183	0.729833	0.211533	5.17e-06	2.88e-07	NA	0.110553	FALSE	NA	NA	NA	0	TRUE
isoComp_00064728	geneComp_00013785	TALONT000342733	TALON_gene-25417	full red	turn	TALON_gene-25417	65.7241	45.905	53.5373	3.80809	1.34428	0.221847	13.389	5.67796	12.5531	0.295224	1.12698	1.14322	0.20205	0.125067	0.233833	0.108767	0.000570135	0.000570135	FALSE	0.999873	TRUE	yes	no	yes	0	NA
isoComp_00652699	geneComp_00155925	TALONT000342624	TALON_gene-25417	full red	white	TALON_gene-25417	65.7241	45.905	67.3328	3.80809	2.2256	0.552557	27.0657	21.5113	24.6655	1.56418	2.33673	0.197313	0.412783	0.4695	0.364967	-0.104533	0.00594728	0.00364708	FALSE	0.998053	TRUE	yes	no	yes	1	TRUE
isoComp_00652708	geneComp_00155925	TALONT000342733	TALON_gene-25417	full red	white	TALON_gene-25417	65.7241	45.905	67.3328	3.80809	2.2256	0.552557	13.389	5.67796	17.1579	0.295224	1.58211	1.59373	0.20205	0.125067	0.256033	0.130967	0.00364708	0.00364708	FALSE	0.999873	TRUE	yes	no	yes	0	TRUE
isoComp_00065776	geneComp_00013975	FxaC_16g04300.t1	TALON_gene-25773	full red	turn	TALON_gene-25773	41.2975	55.529	45.1904	1.08888	1.70985	-0.297166	20.3935	31.5392	20.9814	0.320674	0.799186	-0.587809	0.48515	0.568167	0.4644	-0.103767	0.0385261	0.0385261	FALSE	0.998199	TRUE	yes	no	no	0	TRUE
isoComp_00360256	geneComp_00085150	TALONT000347899	TALON_gene-2597	full red	small green	TALON_gene-2597	22.5088	27.086	18.7805	1.55293	1.01474	-0.528074	4.98676	7.13805	2.06547	0.981651	0.606024	-1.78411	0.218983	0.261167	0.111267	-0.1499	0.0320581	0.0289397	NA	0.18053	FALSE	NA	NA	NA	0	TRUE
isoComp_00360257	geneComp_00085150	TALONT000347902	TALON_gene-2597	full red	small green	TALON_gene-2597	22.5088	27.086	18.7805	1.55293	1.01474	-0.528074	16.9875	19.3978	16.1217	0.452523	1.57699	-0.266739	0.757283	0.718933	0.855133	0.1362	0.0289397	0.0289397	NA	0.466395	FALSE	NA	NA	NA	0	TRUE
isoComp_00360264	geneComp_00085152	TALONT000163230	TALON_gene-25973	full red	small green	TALON_gene-25973	9.86455	3.39876	26.3716	2.12297	4.30511	2.95222	6.35187	0.268388	18.1777	0.268388	3.13329	6.02972	0.617167	0.333333	0.6952	0.361867	0.0178454	0.0178454	NA	0.314178	FALSE	NA	NA	NA	0	TRUE
isoComp_00360265	geneComp_00085152	TALONT000593029	TALON_gene-25973	full red	small green	TALON_gene-25973	9.86455	3.39876	26.3716	2.12297	4.30511	2.95222	3.48014	3.00022	8.19394	2.33822	2.4175	1.44645	0.3646	0.593733	0.3048	-0.288933	0.0225086	0.0178454	NA	0.331551	FALSE	NA	NA	NA	0	TRUE
isoComp_00066932	geneComp_00014234	FxaC_16g11610.t1	TALON_gene-26262	full red	turn	TALON_gene-26262	71.1774	39.4086	62.4554	5.25378	5.5419	0.66418	40.3964	26.6303	33.821	4.48254	3.42146	0.34474	0.571842	0.6704	0.540433	-0.129967	0.0494714	0.0494714	FALSE	1	TRUE	yes	yes	no	0	NA
isoComp_00360922	geneComp_00085304	FxaC_16g11610.t1	TALON_gene-26262	full red	small green	TALON_gene-26262	71.1774	39.4086	72.8855	5.25378	9.40183	0.886954	40.3964	26.6303	37.4021	4.48254	5.85242	0.489895	0.571842	0.6704	0.509367	-0.161033	0.0463957	0.0463957	FALSE	1	TRUE	yes	yes	no	0	TRUE
isoComp_00360923	geneComp_00085304	TALONT000174351	TALON_gene-26262	full red	small green	TALON_gene-26262	71.1774	39.4086	72.8855	5.25378	9.40183	0.886954	23.4652	10.4296	26.9073	1.24053	2.97233	1.36647	0.329308	0.269767	0.3738	0.104033	0.0475757	0.0463957	FALSE	0.5	TRUE	yes	no	no	0	TRUE
isoComp_00361262	geneComp_00085376	TALONT000180470	TALON_gene-26380	full red	small green	TALON_gene-26380	30.0692	26.9198	42.9477	2.55106	10.362	0.673714	19.9454	20.7809	26.003	1.8104	7.57176	0.323281	0.659983	0.7733	0.588833	-0.184467	0.0405225	0.0405225	FALSE	1	TRUE	yes	no	no	0	TRUE
isoComp_00361263	geneComp_00085376	TALONT000180483	TALON_gene-26380	full red	small green	TALON_gene-26380	30.0692	26.9198	42.9477	2.55106	10.362	0.673714	7.5059	4.62362	11.9868	0.376323	0.966108	1.37244	0.25845	0.1722	0.3063	0.1341	0.0421459	0.0405225	FALSE	0.999807	TRUE	yes	no	no	0	TRUE
isoComp_00362164	geneComp_00085525	FxaC_16g16930.t1	TALON_gene-26688	full red	small green	TALON_gene-26688	95.3604	85.5523	108.79	8.68403	19.9709	0.34663	20.3635	25.9093	18.7221	3.03334	2.88638	-0.468515	0.216525	0.3021	0.174667	-0.127433	3.47e-06	3.18e-06	FALSE	0.989575	TRUE	yes	no	no	0	TRUE
isoComp_00362165	geneComp_00085525	TALONT000197703	TALON_gene-26688	full red	small green	TALON_gene-26688	95.3604	85.5523	108.79	8.68403	19.9709	0.34663	60.4995	49.0269	76.0038	3.89944	15.4701	0.632394	0.63135	0.576	0.692567	0.116567	3.18e-06	3.18e-06	FALSE	0.98332	TRUE	yes	no	no	1	TRUE
isoComp_00656154	geneComp_00156595	FxaC_16g16930.t1	TALON_gene-26688	full red	white	TALON_gene-26688	95.3604	85.5523	93.3933	8.68403	11.5548	0.1265	20.3635	25.9093	17.3947	3.03334	3.3932	-0.574545	0.216525	0.3021	0.1824	-0.1197	0.00739808	0.00695268	FALSE	0.989575	TRUE	yes	no	no	0	NA
isoComp_00068281	geneComp_00014473	TALONT000199365	TALON_gene-26712	full red	turn	TALON_gene-26712	25.1131	33.4731	42.822	2.34099	1.40297	0.355254	8.79929	7.49842	20.0955	0.938765	0.301493	1.42101	0.337358	0.230167	0.4708	0.240633	0.0064623	0.0064623	NA	0.00953463	FALSE	NA	NA	NA	0	TRUE
isoComp_00362430	geneComp_00085588	FxaC_16g18170.t1	TALON_gene-26787	full red	small green	TALON_gene-26787	36.8157	55.1729	21.6574	5.59181	5.44147	-1.34869	28.9857	46.8076	14.229	4.90921	3.04019	-1.7172	0.768133	0.848167	0.667733	-0.180433	0.0090652	0.0090652	FALSE	0.999504	TRUE	yes	no	no	0	TRUE
isoComp_00362431	geneComp_00085588	TALONT000201204	TALON_gene-26787	full red	small green	TALON_gene-26787	36.8157	55.1729	21.6574	5.59181	5.44147	-1.34869	5.3427	5.60131	5.28068	0.831769	2.34596	-0.0848849	0.156175	0.1007	0.225033	0.124333	0.0106552	0.0090652	NA	0.0459018	FALSE	NA	NA	NA	0	TRUE
isoComp_00069090	geneComp_00014673	FxaC_16g20750.t1	TALON_gene-27011	full red	turn	TALON_gene-27011	29.3665	30.8251	34.7365	4.49893	1.82056	0.172294	15.7024	21.5445	15.0489	2.94282	1.60145	-0.517376	0.534025	0.7033	0.4315	-0.2718	0.00182705	0.00019431	FALSE	1	TRUE	yes	no	no	0	TRUE
isoComp_00069091	geneComp_00014673	TALONT000211361	TALON_gene-27011	full red	turn	TALON_gene-27011	29.3665	30.8251	34.7365	4.49893	1.82056	0.172294	5.42615	2.97485	8.78965	1.1236	0.271745	1.55979	0.183292	0.0907333	0.2546	0.163867	0.00019431	0.00019431	NA	0.145439	FALSE	NA	NA	NA	0	TRUE
isoComp_00363080	geneComp_00085743	FxaC_16g20750.t1	TALON_gene-27011	full red	small green	TALON_gene-27011	29.3665	30.8251	21.136	4.49893	1.22612	-0.54419	15.7024	21.5445	11.0747	2.94282	1.11599	-0.959426	0.534025	0.7033	0.525367	-0.177933	0.0244664	0.0244664	FALSE	1	TRUE	yes	no	no	0	NA
isoComp_00657070	geneComp_00156813	FxaC_16g20750.t1	TALON_gene-27011	full red	white	TALON_gene-27011	29.3665	30.8251	30.7683	4.49893	6.28187	-0.00266017	15.7024	21.5445	15.1416	2.94282	4.43065	-0.508524	0.534025	0.7033	0.475933	-0.227367	0.0251332	0.0251332	FALSE	1	TRUE	yes	no	no	0	TRUE
isoComp_00363836	geneComp_00085957	TALONT000219674	TALON_gene-27373	full red	small green	TALON_gene-27373	26.4831	27.5696	20.0888	1.3235	2.16253	-0.456491	11.0466	6.58497	11.2501	2.11153	0.403107	0.771777	0.430258	0.238033	0.570233	0.3322	0.00431525	0.00431525	NA	0.354445	FALSE	NA	NA	NA	0	TRUE
isoComp_00657826	geneComp_00157027	TALONT000219674	TALON_gene-27373	full red	white	TALON_gene-27373	26.4831	27.5696	28.5867	1.3235	2.38455	0.0522469	11.0466	6.58497	14.8483	2.11153	0.243415	1.17183	0.430258	0.238033	0.525733	0.2877	0.00738326	0.00738326	NA	0.354445	FALSE	NA	NA	NA	0	TRUE
isoComp_00070434	geneComp_00015037	FxaC_16g27670.t1	TALON_gene-27587	full red	turn	TALON_gene-27587	15.0277	17.5002	20.5864	1.3511	4.01708	0.234197	6.78577	10.2771	7.63182	1.20168	1.31908	-0.428848	0.458758	0.584767	0.3759	-0.208867	0.00673816	0.00673816	FALSE	1	TRUE	yes	yes	no	0	TRUE
isoComp_00070435	geneComp_00015037	TALONT000232164	TALON_gene-27587	full red	turn	TALON_gene-27587	15.0277	17.5002	20.5864	1.3511	4.01708	0.234197	5.46597	4.66573	8.88243	0.980129	2.35627	0.927387	0.350017	0.261867	0.420933	0.159067	0.00798953	0.00673816	FALSE	0.875643	TRUE	yes	no	no	0	TRUE
isoComp_00364658	geneComp_00086167	FxaC_16g28650.t1	TALON_gene-27680	full red	small green	TALON_gene-27680	64.0069	68.1878	36.2175	8.80609	4.56431	-0.912641	55.3979	66.1029	22.5039	8.88224	3.20986	-1.55412	0.83565	0.967967	0.623433	-0.344533	2.6e-18	2.6e-18	FALSE	0.993071	TRUE	yes	no	yes	0	TRUE
isoComp_00364659	geneComp_00086167	TALONT000237682	TALON_gene-27680	full red	small green	TALON_gene-27680	64.0069	68.1878	36.2175	8.80609	4.56431	-0.912641	8.31856	2.08496	13.7136	0.236707	2.85882	2.71167	0.160192	0.0320333	0.376567	0.344533	4.77e-18	2.6e-18	FALSE	0.996058	TRUE	yes	no	yes	0	TRUE
isoComp_00658648	geneComp_00157237	FxaC_16g28650.t1	TALON_gene-27680	full red	white	TALON_gene-27680	64.0069	68.1878	75.5013	8.80609	4.01995	0.146966	55.3979	66.1029	62.3666	8.88224	5.30062	-0.0839259	0.83565	0.967967	0.824667	-0.1433	0.000205931	0.000205931	FALSE	0.993071	TRUE	yes	no	yes	0	TRUE
isoComp_00658649	geneComp_00157237	TALONT000237682	TALON_gene-27680	full red	white	TALON_gene-27680	64.0069	68.1878	75.5013	8.80609	4.01995	0.146966	8.31856	2.08496	12.8427	0.236707	3.08318	2.61708	0.160192	0.0320333	0.171833	0.1398	0.000253662	0.000205931	FALSE	0.996058	TRUE	yes	no	yes	0	TRUE
isoComp_00952638	geneComp_00228307	FxaC_16g28650.t1	TALON_gene-27680	turn	small green	TALON_gene-27680	64.0069	76.1212	36.2175	10.1392	4.56431	-1.0714	55.3979	70.6183	22.5039	9.76745	3.20986	-1.64943	0.83565	0.926533	0.623433	-0.3031	4.43e-16	4.43e-16	FALSE	0.993071	TRUE	yes	no	yes	0	TRUE
isoComp_00952639	geneComp_00228307	TALONT000237682	TALON_gene-27680	turn	small green	TALON_gene-27680	64.0069	76.1212	36.2175	10.1392	4.56431	-1.0714	8.31856	4.63297	13.7136	0.816435	2.85882	1.56354	0.160192	0.0603333	0.376567	0.316233	8.01e-16	4.43e-16	FALSE	0.996058	TRUE	yes	no	yes	0	TRUE
isoComp_00070779	geneComp_00015113	TALONT000238629	TALON_gene-27699	full red	turn	TALON_gene-27699	71.0349	223.709	55.1605	11.3058	5.43527	-2.01972	15.1825	43.1635	16.1653	3.68835	0.740339	-1.41635	0.26255	0.1925	0.2987	0.1062	0.0243787	0.0243787	NA	0.0630901	FALSE	NA	NA	NA	0	TRUE
isoComp_00070858	geneComp_00015116	TALONT000238761	TALON_gene-27701	full red	turn	TALON_gene-27701	20.0198	19.8631	19.2529	0.988646	3.00058	-0.0449929	9.63805	7.58061	10.5419	0.723708	1.40087	0.475215	0.486533	0.382733	0.5533	0.170567	0.0199984	0.0199984	FALSE	0.97381	TRUE	yes	no	no	0	NA
isoComp_00364848	geneComp_00086186	TALONT000238761	TALON_gene-27701	full red	small green	TALON_gene-27701	20.0198	19.8631	19.8316	0.988646	1.5874	-0.00229453	9.63805	7.58061	11.2245	0.723708	0.376937	0.56565	0.486533	0.382733	0.569933	0.1872	0.00930229	0.00930229	FALSE	0.97381	TRUE	yes	no	no	0	TRUE
isoComp_00071801	geneComp_00015341	FxaC_20g01520.t1	TALON_gene-28032	full red	turn	TALON_gene-28032	62.3554	55.1442	74.2821	3.93144	5.5666	0.42974	34.0232	38.061	35.2457	3.41674	2.42064	-0.110835	0.542092	0.689433	0.475333	-0.2141	1.35e-05	1.35e-05	FALSE	0.999995	TRUE	yes	no	no	0	TRUE
isoComp_00071804	geneComp_00015341	TALONT000132530	TALON_gene-28032	full red	turn	TALON_gene-28032	62.3554	55.1442	74.2821	3.93144	5.5666	0.42974	27.6936	16.9394	38.5802	2.12104	3.28897	1.187	0.447958	0.3081	0.518833	0.210733	1.58e-05	1.35e-05	FALSE	0.895924	TRUE	no	no	no	0	TRUE
isoComp_00365791	geneComp_00086411	FxaC_20g01520.t1	TALON_gene-28032	full red	small green	TALON_gene-28032	62.3554	55.1442	42.0098	3.93144	2.46377	-0.3924	34.0232	38.061	18.2882	3.41674	1.14494	-1.05699	0.542092	0.689433	0.435367	-0.254067	8.82e-06	8.82e-06	FALSE	0.999995	TRUE	yes	no	no	0	TRUE
isoComp_00365794	geneComp_00086411	TALONT000132530	TALON_gene-28032	full red	small green	TALON_gene-28032	62.3554	55.1442	42.0098	3.93144	2.46377	-0.3924	27.6936	16.9394	23.1505	2.12104	1.43596	0.450429	0.447958	0.3081	0.551167	0.243067	9.77e-06	8.82e-06	FALSE	0.895924	TRUE	no	no	no	0	TRUE
isoComp_00072075	geneComp_00015405	FxaC_20g02650.t1	TALON_gene-28140	full red	turn	TALON_gene-28140	23.988	18.7653	28.7967	3.38641	0.563839	0.617565	4.07955	4.90007	3.50362	0.101204	0.289174	-0.482786	0.184517	0.2768	0.121967	-0.154833	0.0148377	0.0148377	FALSE	1	TRUE	yes	no	no	0	TRUE
isoComp_00072077	geneComp_00015405	TALONT000137742	TALON_gene-28140	full red	turn	TALON_gene-28140	23.988	18.7653	28.7967	3.38641	0.563839	0.617565	9.91756	5.95939	13.3356	1.70708	1.53362	1.16071	0.395417	0.305967	0.461367	0.1554	0.0444315	0.0148377	NA	0.186218	FALSE	NA	NA	NA	0	TRUE
isoComp_01250233	geneComp_00300181	TALONT000174917	TALON_gene-28894	turn	white	TALON_gene-28894	7.85625	10.3107	10.9763	2.29135	0.724928	0.0901698	3.70541	1.77405	9.61007	0.895353	1.08439	2.43089	0.391975	0.147367	0.8707	0.723333	3.43e-06	3.43e-06	NA	0.0267472	FALSE	NA	NA	NA	0	TRUE
isoComp_01250236	geneComp_00300181	TALONT000935630	TALON_gene-28894	turn	white	TALON_gene-28894	7.85625	10.3107	10.9763	2.29135	0.724928	0.0901698	2.8236	6.12714	0	1.31919	0	-9.26142	0.376875	0.606133	0	-0.606133	6.1e-06	3.43e-06	NA	0.031622	FALSE	NA	NA	NA	0	TRUE
isoComp_01544223	geneComp_00371251	TALONT000174917	TALON_gene-28894	small green	white	TALON_gene-28894	7.85625	6.00072	10.9763	2.47789	0.724928	0.870098	3.70541	1.37323	9.61007	0.876717	1.08439	2.798	0.391975	0.1983	0.8707	0.6724	0.000300694	0.000300694	NA	0.0267472	FALSE	NA	NA	NA	0	TRUE
isoComp_01544226	geneComp_00371251	TALONT000935630	TALON_gene-28894	small green	white	TALON_gene-28894	7.85625	6.00072	10.9763	2.47789	0.724928	0.870098	2.8236	4.19963	0	1.72348	0	-8.71755	0.376875	0.7115	0	-0.7115	0.000451083	0.000300694	NA	0.031622	FALSE	NA	NA	NA	0	TRUE
isoComp_00368899	geneComp_00087116	TALONT000306777	TALON_gene-291	full red	small green	TALON_gene-291	48.8878	69.7232	49.9227	4.3275	4.90682	-0.481862	36.1797	59.978	26.2232	3.36027	1.93151	-1.19328	0.734183	0.861133	0.533167	-0.327967	3.02e-07	3.02e-07	FALSE	0.996616	TRUE	yes	no	no	0	TRUE
isoComp_00368901	geneComp_00087116	TALONT000306804	TALON_gene-291	full red	small green	TALON_gene-291	48.8878	69.7232	49.9227	4.3275	4.90682	-0.481862	7.74324	4.5197	19.9025	0.413642	4.36648	2.13619	0.152067	0.0646667	0.390367	0.3257	6.29e-07	3.02e-07	NA	0.03726	FALSE	NA	NA	NA	0	TRUE
isoComp_00956879	geneComp_00229256	TALONT000306777	TALON_gene-291	turn	small green	TALON_gene-291	48.8878	52.1403	49.9227	3.44667	4.90682	-0.0626931	36.1797	39.9982	26.2232	2.33502	1.93151	-0.6089	0.734183	0.768033	0.533167	-0.234867	0.000327073	0.000327073	FALSE	0.996616	TRUE	yes	no	no	0	TRUE
isoComp_00956881	geneComp_00229256	TALONT000306804	TALON_gene-291	turn	small green	TALON_gene-291	48.8878	52.1403	49.9227	3.44667	4.90682	-0.0626931	7.74324	5.42003	19.9025	0.774028	4.36648	1.87464	0.152067	0.103233	0.390367	0.287133	0.000502502	0.000327073	NA	0.03726	FALSE	NA	NA	NA	0	TRUE
isoComp_01544859	geneComp_00371396	TALONT000306777	TALON_gene-291	small green	white	TALON_gene-291	48.8878	49.9227	23.7651	4.90682	2.02279	-1.07053	36.1797	26.2232	18.5195	1.93151	2.39175	-0.50157	0.734183	0.533167	0.7744	0.241233	0.00529574	0.00529574	FALSE	0.996616	TRUE	yes	no	no	0	TRUE
isoComp_01544861	geneComp_00371396	TALONT000306804	TALON_gene-291	small green	white	TALON_gene-291	48.8878	49.9227	23.7651	4.90682	2.02279	-1.07053	7.74324	19.9025	1.13067	4.36648	0.568693	-4.12572	0.152067	0.390367	0.05	-0.340367	0.00831554	0.00529574	NA	0.03726	FALSE	NA	NA	NA	0	TRUE
isoComp_00369049	geneComp_00087145	FxaC_20g14300.t1	TALON_gene-29143	full red	small green	TALON_gene-29143	17.7569	11.1844	25.8465	0.676897	3.88728	1.20775	6.13044	5.15921	7.58063	0.675344	1.99686	0.554275	0.349675	0.457067	0.282833	-0.174233	0.0410533	0.0410533	FALSE	1	TRUE	yes	no	no	0	TRUE
isoComp_00075420	geneComp_00016142	FxaC_20g15470.t1	TALON_gene-29244	full red	turn	TALON_gene-29244	29.4271	1.47513	17.3828	0.980222	2.57229	3.54983	19.6738	1.39889	11.7956	0.997834	2.33784	3.06685	0.699791	0.8955	0.666233	-0.229267	0.0389751	0.0389751	FALSE	0.999928	TRUE	yes	no	no	0	TRUE
isoComp_00075422	geneComp_00016142	TALONT000198968	TALON_gene-29244	full red	turn	TALON_gene-29244	29.4271	1.47513	17.3828	0.980222	2.57229	3.54983	8.68161	0	5.30303	0	0.321556	9.05339	0.2574	0	0.315	0.315	0.0405617	0.0389751	FALSE	0.947675	TRUE	yes	no	no	1	TRUE
isoComp_00663400	geneComp_00158282	FxaC_20g15470.t1	TALON_gene-29244	full red	white	TALON_gene-29244	29.4271	1.47513	32.923	0.980222	1.14228	4.47087	19.6738	1.39889	20.9948	0.997834	1.46088	3.89809	0.699791	0.8955	0.636933	-0.258567	0.0469984	0.0469984	FALSE	0.999928	TRUE	yes	no	no	0	TRUE
isoComp_00663402	geneComp_00158282	TALONT000198968	TALON_gene-29244	full red	white	TALON_gene-29244	29.4271	1.47513	32.923	0.980222	1.14228	4.47087	8.68161	0	11.0553	0	1.10238	10.1118	0.2574	0	0.336333	0.336333	0.0477377	0.0469984	FALSE	0.947675	TRUE	yes	no	no	1	TRUE
isoComp_00076644	geneComp_00016394	FxaC_20g19920.t1	TALON_gene-29604	full red	turn	TALON_gene-29604	19.7803	17.3679	21.873	2.8024	1.71085	0.332555	2.79461	3.79316	1.87823	0.153728	0.658055	-1.01016	0.1502	0.228167	0.0841667	-0.144	0.0394559	0.0394559	TRUE	0.879979	TRUE	yes	no	yes	1	TRUE
isoComp_00076648	geneComp_00016394	TALONT000227426	TALON_gene-29604	full red	turn	TALON_gene-29604	19.7803	17.3679	21.873	2.8024	1.71085	0.332555	5.1747	2.90033	7.19979	0.672586	0.684851	1.30878	0.251258	0.1633	0.3285	0.1652	0.0485944	0.0394559	FALSE	0.870584	TRUE	yes	no	yes	0	TRUE
isoComp_00076658	geneComp_00016398	FxaC_20g19960.t1	TALON_gene-29608	full red	turn	TALON_gene-29608	28.9387	24.4246	27.7474	1.10547	2.15014	0.183948	18.3401	16.8954	15.7995	0.911269	1.50287	-0.0966864	0.635183	0.691733	0.572533	-0.1192	0.0446477	0.0446477	FALSE	0.914897	TRUE	no	no	no	0	NA
isoComp_00958628	geneComp_00229608	FxaC_20g19960.t1	TALON_gene-29608	turn	small green	TALON_gene-29608	28.9387	27.7474	32.934	2.15014	3.00367	0.247146	18.3401	15.7995	23.3831	1.50287	2.7303	0.565286	0.635183	0.572533	0.7064	0.133867	0.00394019	0.00394019	FALSE	0.914897	TRUE	no	no	no	0	TRUE
isoComp_00958629	geneComp_00229608	TALONT000227518	TALON_gene-29608	turn	small green	TALON_gene-29608	28.9387	27.7474	32.934	2.15014	3.00367	0.247146	5.51915	7.38684	4.48856	0.840051	0.285514	-0.717446	0.192442	0.264833	0.139667	-0.125167	0.00454687	0.00394019	NA	0.0942394	FALSE	NA	NA	NA	1	TRUE
isoComp_00076668	geneComp_00016401	FxaC_20g19980.t1	TALON_gene-29611	full red	turn	TALON_gene-29611	49.7674	19.7374	46.4288	5.97895	15.5585	1.23367	32.8931	16.1107	30.7171	5.41135	10.663	0.930593	0.707092	0.799133	0.651733	-0.1474	0.0122277	0.0122277	FALSE	0.999959	TRUE	yes	no	no	0	TRUE
isoComp_00076669	geneComp_00016401	FxaC_20g19980.t3	TALON_gene-29611	full red	turn	TALON_gene-29611	49.7674	19.7374	46.4288	5.97895	15.5585	1.23367	10.7293	2.10801	10.3689	0.520225	3.15658	2.29287	0.199575	0.1163	0.2331	0.1168	0.0139353	0.0122277	FALSE	0.897297	TRUE	yes	no	no	2	TRUE
isoComp_00076792	geneComp_00016426	FxaC_20g20530.t1	TALON_gene-29658	full red	turn	TALON_gene-29658	48.2609	95.8557	77.6879	5.65065	6.73698	-0.303139	18.0552	41.9426	23.7479	3.84588	3.82569	-0.820355	0.373092	0.4375	0.301367	-0.136133	0.0369318	0.0369318	FALSE	0.999967	TRUE	yes	no	no	0	TRUE
isoComp_00076795	geneComp_00016426	TALONT000228903	TALON_gene-29658	full red	turn	TALON_gene-29658	48.2609	95.8557	77.6879	5.65065	6.73698	-0.303139	26.392	47.3856	46.7965	4.02726	2.43535	-0.0180447	0.550692	0.494367	0.606533	0.112167	0.0374683	0.0369318	NA	0.161561	FALSE	NA	NA	NA	0	TRUE
isoComp_00371057	geneComp_00087539	FxaC_20g21640.t1	TALON_gene-29739	full red	small green	TALON_gene-29739	40.9009	57.6323	29.3092	4.88659	2.64093	-0.97528	28.0447	44.2572	15.5889	3.92473	2.70588	-1.5048	0.663808	0.767633	0.525033	-0.2426	0.000136168	0.000136168	FALSE	0.999385	TRUE	yes	no	no	0	TRUE
isoComp_00371062	geneComp_00087539	TALONT000234972	TALON_gene-29739	full red	small green	TALON_gene-29739	40.9009	57.6323	29.3092	4.88659	2.64093	-0.97528	4.19183	3.67031	5.75498	0.567688	0.997054	0.647489	0.115308	0.0637	0.198933	0.135233	0.000202915	0.000136168	NA	0.0955564	FALSE	NA	NA	NA	0	TRUE
isoComp_00371103	geneComp_00087547	FxaC_20g21890.t1	TALON_gene-29758	full red	small green	TALON_gene-29758	43.9284	65.6015	32.6447	0.777667	1.13925	-1.00666	34.23	57.8326	21.6294	2.25626	0.997917	-1.41847	0.7543	0.881333	0.662867	-0.218467	0.0214908	0.0214908	FALSE	0.999868	TRUE	yes	no	no	0	TRUE
isoComp_00371107	geneComp_00087547	TALONT000235725	TALON_gene-29758	full red	small green	TALON_gene-29758	43.9284	65.6015	32.6447	0.777667	1.13925	-1.00666	4.76025	3.04155	5.98389	0.711451	2.08507	0.97395	0.123833	0.0464	0.1819	0.1355	0.0288088	0.0214908	NA	0.0852722	FALSE	NA	NA	NA	0	TRUE
isoComp_00077180	geneComp_00016493	FxaC_20g22150.t1	TALON_gene-29778	full red	turn	TALON_gene-29778	8.73964	5.89066	8.26339	0.879045	0.612791	0.487602	2.00718	2.77785	1.43372	0.513843	0.0891064	-0.949356	0.249392	0.4684	0.176667	-0.291733	0.0199583	0.0199583	FALSE	1	TRUE	yes	no	no	0	TRUE
isoComp_00077183	geneComp_00016493	TALONT000236686	TALON_gene-29778	full red	turn	TALON_gene-29778	8.73964	5.89066	8.26339	0.879045	0.612791	0.487602	3.60486	1.66319	3.81719	0.460819	0.248615	1.19369	0.399317	0.2754	0.4628	0.1874	0.0234257	0.0199583	NA	0.0695456	FALSE	NA	NA	NA	0	TRUE
isoComp_00371170	geneComp_00087563	FxaC_20g22150.t1	TALON_gene-29778	full red	small green	TALON_gene-29778	8.73964	5.89066	7.65461	0.879045	2.29972	0.377336	2.00718	2.77785	0.742017	0.513843	0.131421	-1.89031	0.249392	0.4684	0.117767	-0.350633	0.0039182	0.0039182	FALSE	1	TRUE	yes	no	no	0	TRUE
isoComp_00371173	geneComp_00087563	TALONT000236686	TALON_gene-29778	full red	small green	TALON_gene-29778	8.73964	5.89066	7.65461	0.879045	2.29972	0.377336	3.60486	1.66319	3.44001	0.460819	0.993248	1.044	0.399317	0.2754	0.449	0.1736	0.00473668	0.0039182	NA	0.0695456	FALSE	NA	NA	NA	0	TRUE
isoComp_00665318	geneComp_00158662	FxaC_20g22750.t1	TALON_gene-29818	full red	white	TALON_gene-29818	17.9747	15.9108	34.9513	3.03735	5.33425	1.13484	5.44671	8.32976	5.91347	0.099919	2.04491	-0.493562	0.365408	0.5562	0.168433	-0.387767	0.00666216	0.00666216	FALSE	1	TRUE	yes	no	yes	0	TRUE
isoComp_00665319	geneComp_00158662	TALONT000240553	TALON_gene-29818	full red	white	TALON_gene-29818	17.9747	15.9108	34.9513	3.03735	5.33425	1.13484	10.9435	6.65102	27.2049	2.69945	4.13249	2.03058	0.525067	0.387033	0.7825	0.395467	0.00667423	0.00666216	NA	0.0454563	FALSE	NA	NA	NA	0	TRUE
isoComp_00077835	geneComp_00016649	FxaC_20g25610.t1	TALON_gene-30037	full red	turn	TALON_gene-30037	17.8951	14.5378	16.9426	0.236196	1.70278	0.220704	6.16988	7.4233	5.02012	0.151537	1.01809	-0.563411	0.358475	0.5108	0.2946	-0.2162	0.0457986	0.0457986	FALSE	0.999922	TRUE	yes	no	yes	0	TRUE
isoComp_00077837	geneComp_00016649	TALONT000246663	TALON_gene-30037	full red	turn	TALON_gene-30037	17.8951	14.5378	16.9426	0.236196	1.70278	0.220704	9.64354	6.06152	9.09621	0.327615	1.21714	0.584792	0.525858	0.4179	0.534233	0.116333	0.0494714	0.0457986	NA	0.0806621	FALSE	NA	NA	NA	0	TRUE
isoComp_00079302	geneComp_00016974	FxaC_20g33380.t1	TALON_gene-30597	full red	turn	TALON_gene-30597	39.1835	38.1604	56.0316	4.41606	4.69991	0.554046	8.74431	11.7434	10.0149	0.464962	0.874925	-0.229488	0.229917	0.315833	0.1793	-0.136533	0.00224887	0.00224887	FALSE	1	TRUE	yes	no	yes	0	TRUE
isoComp_00079312	geneComp_00016974	TALONT000265712	TALON_gene-30597	full red	turn	TALON_gene-30597	39.1835	38.1604	56.0316	4.41606	4.69991	0.554046	15.1728	11.5365	23.1977	2.1744	1.11466	1.00714	0.381817	0.2979	0.417033	0.119133	0.00243781	0.00224887	NA	0.217767	FALSE	NA	NA	NA	0	TRUE
isoComp_00079478	geneComp_00017009	FxaC_20g34200.t1	TALON_gene-30662	full red	turn	TALON_gene-30662	21.8451	38.7138	25.3836	4.52472	2.27397	-0.608759	8.60677	18.2563	7.60067	3.235	1.77605	-1.26309	0.390817	0.465833	0.2914	-0.174433	0.00984258	0.00984258	FALSE	1	TRUE	yes	no	yes	0	TRUE
isoComp_00079491	geneComp_00017012	FxaC_20g34280.t1	TALON_gene-30666	full red	turn	TALON_gene-30666	44.0284	41.4185	46.0305	1.13007	3.00429	0.152279	16.0477	19.9493	15.1638	1.02732	0.19786	-0.39548	0.359442	0.481733	0.3327	-0.149033	0.0401305	0.00943	FALSE	0.999999	TRUE	yes	no	yes	0	TRUE
isoComp_00079495	geneComp_00017012	TALONT000269271	TALON_gene-30666	full red	turn	TALON_gene-30666	44.0284	41.4185	46.0305	1.13007	3.00429	0.152279	17.2391	12.254	21.642	1.52411	3.1284	0.820071	0.391642	0.294467	0.465367	0.1709	0.00943	0.00943	NA	0.0485	FALSE	NA	NA	NA	0	TRUE
isoComp_00373481	geneComp_00088082	FxaC_20g34280.t1	TALON_gene-30666	full red	small green	TALON_gene-30666	44.0284	41.4185	33.1751	1.13007	2.51134	-0.320086	16.0477	19.9493	8.15653	1.02732	0.248936	-1.28926	0.359442	0.481733	0.2493	-0.232433	0.000147226	0.000147226	FALSE	0.999999	TRUE	yes	no	yes	0	TRUE
isoComp_00373485	geneComp_00088082	TALONT000269271	TALON_gene-30666	full red	small green	TALON_gene-30666	44.0284	41.4185	33.1751	1.13007	2.51134	-0.320086	17.2391	12.254	14.2138	1.52411	2.18301	0.213876	0.391642	0.294467	0.4278	0.133333	0.0166498	0.000147226	NA	0.0485	FALSE	NA	NA	NA	0	TRUE
isoComp_00079802	geneComp_00017073	FxaC_20g35740.t1	TALON_gene-30777	full red	turn	TALON_gene-30777	55.6254	70.707	63.3478	4.46503	9.52143	-0.158537	26.4778	42.5385	24.5518	4.3239	4.30823	-0.792688	0.459483	0.598867	0.385867	-0.213	0.0138096	0.0138096	FALSE	1	TRUE	yes	no	yes	0	TRUE
isoComp_00079811	geneComp_00017073	TALONT000274848	TALON_gene-30777	full red	turn	TALON_gene-30777	55.6254	70.707	63.3478	4.46503	9.52143	-0.158537	21.6466	19.214	29.3214	2.62769	4.93897	0.609541	0.405008	0.2771	0.4653	0.1882	0.0146047	0.0138096	NA	0.13908	FALSE	NA	NA	NA	0	TRUE
isoComp_00373792	geneComp_00088143	FxaC_20g35740.t1	TALON_gene-30777	full red	small green	TALON_gene-30777	55.6254	70.707	31.1098	4.46503	2.57202	-1.18422	26.4778	42.5385	12.7336	4.3239	1.26451	-1.73934	0.459483	0.598867	0.4081	-0.190767	0.0325755	0.0325755	FALSE	1	TRUE	yes	no	yes	0	TRUE
isoComp_00373801	geneComp_00088143	TALONT000274848	TALON_gene-30777	full red	small green	TALON_gene-30777	55.6254	70.707	31.1098	4.46503	2.57202	-1.18422	21.6466	19.214	13.7205	2.62769	0.273108	-0.485526	0.405008	0.2771	0.4479	0.1708	0.0340365	0.0325755	NA	0.13908	FALSE	NA	NA	NA	0	TRUE
isoComp_00080217	geneComp_00017166	FxaC_20g38030.t1	TALON_gene-30948	full red	turn	TALON_gene-30948	27.496	36.9826	42.5861	4.86317	3.33801	0.203483	4.1483	9.66366	3.97609	2.35535	1.38131	-1.27909	0.14115	0.269067	0.0896667	-0.1794	0.0395066	0.0395066	FALSE	1	TRUE	yes	no	no	0	TRUE
isoComp_00374207	geneComp_00088236	FxaC_20g38030.t1	TALON_gene-30948	full red	small green	TALON_gene-30948	27.496	36.9826	9.91755	4.86317	1.82711	-1.89773	4.1483	9.66366	0.861554	2.35535	0.151084	-3.4724	0.14115	0.269067	0.0904667	-0.1786	0.0354593	0.0293789	FALSE	1	TRUE	yes	no	no	0	TRUE
isoComp_00374214	geneComp_00088236	TALONT000281798	TALON_gene-30948	full red	small green	TALON_gene-30948	27.496	36.9826	9.91755	4.86317	1.82711	-1.89773	3.77691	3.88149	2.08525	1.02987	0.192163	-0.893203	0.14885	0.101	0.218433	0.117433	0.0293789	0.0293789	NA	0.147602	FALSE	NA	NA	NA	1	TRUE
isoComp_00374230	geneComp_00088237	TALONT000354334	TALON_gene-3095	full red	small green	TALON_gene-3095	32.5119	34.5037	25.3002	4.78242	2.05287	-0.447451	6.95645	4.93005	8.1898	0.347231	0.963327	0.731063	0.229917	0.146333	0.3216	0.175267	0.00401844	0.00401844	NA	0.141308	FALSE	NA	NA	NA	0	TRUE
isoComp_00080646	geneComp_00017267	FxaC_20g40790.t1	TALON_gene-31143	full red	turn	TALON_gene-31143	16.2774	35.0316	17.3579	3.42477	1.76589	-1.01265	10.8701	26.899	9.63708	3.40432	2.05167	-1.47992	0.593583	0.763033	0.542333	-0.2207	0.0158368	0.0158368	FALSE	1	TRUE	yes	no	no	0	TRUE
isoComp_00080647	geneComp_00017267	TALONT000289935	TALON_gene-31143	full red	turn	TALON_gene-31143	16.2774	35.0316	17.3579	3.42477	1.76589	-1.01265	5.40734	8.13261	7.7208	0.379709	0.440405	-0.0748721	0.406417	0.236967	0.457667	0.2207	0.016459	0.0158368	FALSE	0.999915	TRUE	yes	no	no	1	TRUE
isoComp_00374636	geneComp_00088337	FxaC_20g40790.t1	TALON_gene-31143	full red	small green	TALON_gene-31143	16.2774	35.0316	2.60065	3.42477	0.729027	-3.74659	10.8701	26.899	1.38995	3.40432	0.512145	-4.26464	0.593583	0.763033	0.5092	-0.253833	0.0364919	0.0364919	FALSE	1	TRUE	yes	no	no	0	TRUE
isoComp_00374637	geneComp_00088337	TALONT000289935	TALON_gene-31143	full red	small green	TALON_gene-31143	16.2774	35.0316	2.60065	3.42477	0.729027	-3.74659	5.40734	8.13261	1.2107	0.379709	0.216972	-2.73778	0.406417	0.236967	0.4908	0.253833	0.0371937	0.0364919	FALSE	0.999915	TRUE	yes	no	no	1	TRUE
isoComp_00081093	geneComp_00017356	FxaC_27g39510.t1	TALON_gene-3127	full red	turn	TALON_gene-3127	385.677	859.293	461.16	187.839	79.9708	-0.89787	260.837	625.889	289.211	142.766	55.6077	-1.11375	0.587042	0.726667	0.6226	-0.104067	0.000110028	1.21e-06	FALSE	0.999998	TRUE	yes	no	no	0	NA
isoComp_00375083	geneComp_00088426	FxaC_27g39510.t1	TALON_gene-3127	full red	small green	TALON_gene-3127	385.677	859.293	44.7963	187.839	9.38421	-4.26139	260.837	625.889	16.9252	142.766	3.11339	-5.20783	0.587042	0.726667	0.382167	-0.3445	7.58e-23	7.58e-23	FALSE	0.999998	TRUE	yes	no	no	0	TRUE
isoComp_00375084	geneComp_00088426	TALONT000355292	TALON_gene-3127	full red	small green	TALON_gene-3127	385.677	859.293	44.7963	187.839	9.38421	-4.26139	63.8447	132.665	11.6255	25.9828	2.58629	-3.51129	0.194658	0.155867	0.257267	0.1014	3.66e-09	7.58e-23	FALSE	0.957117	TRUE	yes	no	no	0	TRUE
isoComp_00375085	geneComp_00088426	TALONT000355345	TALON_gene-3127	full red	small green	TALON_gene-3127	385.677	859.293	44.7963	187.839	9.38421	-4.26139	24.8796	36.4008	9.15446	7.29635	2.80435	-1.99024	0.102533	0.0426333	0.1956	0.152967	9.12e-19	7.58e-23	NA	0.0364303	FALSE	NA	NA	NA	0	TRUE
isoComp_00963063	geneComp_00230566	FxaC_27g39510.t1	TALON_gene-3127	turn	small green	TALON_gene-3127	385.677	461.16	44.7963	79.9708	9.38421	-3.36352	260.837	289.211	16.9252	55.6077	3.11339	-4.09408	0.587042	0.6226	0.382167	-0.240433	8.95e-14	8.95e-14	FALSE	0.999998	TRUE	yes	no	no	0	TRUE
isoComp_00963065	geneComp_00230566	TALONT000355345	TALON_gene-3127	turn	small green	TALON_gene-3127	385.677	461.16	44.7963	79.9708	9.38421	-3.36352	24.8796	40.1287	9.15446	4.724	2.80435	-2.13087	0.102533	0.0890667	0.1956	0.106533	2.05e-05	8.95e-14	NA	0.0364303	FALSE	NA	NA	NA	0	TRUE
isoComp_01551043	geneComp_00372706	FxaC_27g39510.t1	TALON_gene-3127	small green	white	TALON_gene-3127	385.677	44.7963	177.459	9.38421	45.0841	1.98579	260.837	16.9252	111.322	3.11339	31.6455	2.71677	0.587042	0.382167	0.616733	0.234567	0.0304601	0.00220776	FALSE	0.999998	TRUE	yes	no	no	0	TRUE
isoComp_01551045	geneComp_00372706	TALONT000355345	TALON_gene-3127	small green	white	TALON_gene-3127	385.677	44.7963	177.459	9.38421	45.0841	1.98579	24.8796	9.15446	13.8344	2.80435	2.90042	0.59518	0.102533	0.1956	0.0828333	-0.112767	0.00220776	0.00220776	NA	0.0364303	FALSE	NA	NA	NA	0	TRUE
isoComp_00375412	geneComp_00088461	FxaC_27g39570.t1	TALON_gene-3131	full red	small green	TALON_gene-3131	137.879	195.344	73.9109	10.1816	1.51743	-1.40203	44.1147	75.7554	17.0792	2.93869	1.34447	-2.14846	0.304208	0.390367	0.2305	-0.159867	5e-05	8.88e-06	FALSE	1	TRUE	yes	no	no	0	TRUE
isoComp_00375413	geneComp_00088461	TALONT000355692	TALON_gene-3131	full red	small green	TALON_gene-3131	137.879	195.344	73.9109	10.1816	1.51743	-1.40203	61.5609	79.7754	39.9675	5.70899	0.77132	-0.996937	0.459783	0.4075	0.540933	0.133433	8.88e-06	8.88e-06	FALSE	0.969818	TRUE	yes	no	no	0	TRUE
isoComp_00963393	geneComp_00230601	TALONT000355692	TALON_gene-3131	turn	small green	TALON_gene-3131	137.879	125.275	73.9109	12.3238	1.51743	-0.761163	61.5609	55.3728	39.9675	6.58285	0.77132	-0.470251	0.459783	0.440367	0.540933	0.100567	0.0336791	0.0336791	FALSE	0.969818	TRUE	yes	no	no	0	NA
isoComp_00376069	geneComp_00088611	TALONT000140803	TALON_gene-31517	full red	small green	TALON_gene-31517	28.2941	47.8036	12.0742	5.21591	1.26785	-1.9843	2.32649	2.0673	1.73112	0.612323	0.251166	-0.254695	0.104092	0.0412333	0.148133	0.1069	0.0273815	0.0273815	FALSE	0.791745	TRUE	yes	no	no	0	TRUE
isoComp_00670059	geneComp_00159681	TALONT000140803	TALON_gene-31517	full red	white	TALON_gene-31517	28.2941	47.8036	16.3516	5.21591	2.75255	-1.54711	2.32649	2.0673	2.50268	0.612323	0.758199	0.27452	0.104092	0.0412333	0.1475	0.106267	0.0161574	0.0161574	FALSE	0.791745	TRUE	yes	no	no	0	TRUE
isoComp_00082262	geneComp_00017576	FxaC_15g03530.t1	TALON_gene-31560	full red	turn	TALON_gene-31560	347.757	978.877	398.993	197.933	56.1644	-1.29474	181.268	558.642	161.471	132.874	33.7833	-1.79059	0.415858	0.564967	0.396333	-0.168633	0.00609579	0.00609579	FALSE	1	TRUE	yes	yes	no	0	TRUE
isoComp_00082270	geneComp_00017576	TALONT000145648	TALON_gene-31560	full red	turn	TALON_gene-31560	347.757	978.877	398.993	197.933	56.1644	-1.29474	58.0116	132.858	94.9829	17.7453	7.3519	-0.4841	0.230217	0.1425	0.242867	0.100367	0.0061604	0.00609579	NA	0.0138882	FALSE	NA	NA	NA	0	TRUE
isoComp_00082440	geneComp_00017578	TALONT000145657	TALON_gene-31563	full red	turn	TALON_gene-31563	7.82606	5.31399	9.31376	0.56889	2.79343	0.808406	2.83544	0	2.22741	0	0.912434	7.80569	0.313842	0	0.212267	0.212267	0.00657817	0.00394202	FALSE	0.713974	TRUE	yes	no	no	0	TRUE
isoComp_00082441	geneComp_00017578	TALONT000145673	TALON_gene-31563	full red	turn	TALON_gene-31563	7.82606	5.31399	9.31376	0.56889	2.79343	0.808406	4.16218	4.94108	5.95214	0.423282	1.27635	0.268085	0.597175	0.935533	0.694433	-0.2411	0.00394202	0.00394202	FALSE	1	TRUE	no	no	no	0	TRUE
isoComp_00376430	geneComp_00088648	TALONT000145657	TALON_gene-31563	full red	small green	TALON_gene-31563	7.82606	5.31399	7.64938	0.56889	2.44841	0.524721	2.83544	0	6.47775	0	2.66564	9.34158	0.313842	0	0.746133	0.746133	0.00090647	0.000780076	FALSE	0.713974	TRUE	yes	no	no	0	TRUE
isoComp_00376431	geneComp_00088648	TALONT000145673	TALON_gene-31563	full red	small green	TALON_gene-31563	7.82606	5.31399	7.64938	0.56889	2.44841	0.524721	4.16218	4.94108	1.17163	0.423282	0.452624	-2.06697	0.597175	0.935533	0.253867	-0.681667	0.000780076	0.000780076	FALSE	1	TRUE	no	no	no	0	TRUE
isoComp_00670420	geneComp_00159718	TALONT000145657	TALON_gene-31563	full red	white	TALON_gene-31563	7.82606	5.31399	9.02709	0.56889	0.426315	0.763352	2.83544	0	2.63659	0	0.795796	8.04799	0.313842	0	0.296967	0.296967	0.00545699	0.0026924	FALSE	0.713974	TRUE	yes	no	no	0	TRUE
isoComp_00670421	geneComp_00159718	TALONT000145673	TALON_gene-31563	full red	white	TALON_gene-31563	7.82606	5.31399	9.02709	0.56889	0.426315	0.763352	4.16218	4.94108	4.58387	0.423282	0.525138	-0.108035	0.597175	0.935533	0.504867	-0.430667	0.0026924	0.0026924	FALSE	1	TRUE	no	no	no	0	TRUE
isoComp_00964411	geneComp_00230788	TALONT000145673	TALON_gene-31563	turn	small green	TALON_gene-31563	7.82606	9.31376	7.64938	2.79343	2.44841	-0.283685	4.16218	5.95214	1.17163	1.27635	0.452624	-2.33506	0.597175	0.694433	0.253867	-0.440567	0.0496859	0.0496859	FALSE	1	TRUE	no	no	no	0	TRUE
isoComp_00376657	geneComp_00088708	FxaC_15g04520.t1	TALON_gene-31647	full red	small green	TALON_gene-31647	15.3031	19.3563	13.5041	6.37539	2.70965	-0.519083	5.03136	9.70291	2.9137	3.33814	0.792108	-1.73211	0.309967	0.514133	0.214867	-0.299267	0.0133767	0.0133767	FALSE	1	TRUE	yes	no	no	0	TRUE
isoComp_00376660	geneComp_00088708	TALONT000148340	TALON_gene-31647	full red	small green	TALON_gene-31647	15.3031	19.3563	13.5041	6.37539	2.70965	-0.519083	6.12591	4.94935	7.35185	2.38187	2.67374	0.569918	0.401075	0.217233	0.508967	0.291733	0.017751	0.0133767	NA	0.00528374	FALSE	NA	NA	NA	0	TRUE
isoComp_00670647	geneComp_00159778	FxaC_15g04520.t1	TALON_gene-31647	full red	white	TALON_gene-31647	15.3031	19.3563	13.0707	6.37539	1.822	-0.566108	5.03136	9.70291	3.01275	3.33814	0.708328	-1.68404	0.309967	0.514133	0.2329	-0.281233	0.0431328	0.0431328	FALSE	1	TRUE	yes	no	no	0	TRUE
isoComp_00377313	geneComp_00088863	FxaC_15g07130.t1	TALON_gene-31869	full red	small green	TALON_gene-31869	6.14171	8.01047	3.77492	2.3918	0.826645	-1.08342	3.16596	5.00674	1.32221	1.5131	0.40244	-1.91293	0.476858	0.632733	0.337567	-0.295167	0.0165346	0.0165346	FALSE	1	TRUE	yes	no	no	0	TRUE
isoComp_00377314	geneComp_00088863	TALONT000163705	TALON_gene-31869	full red	small green	TALON_gene-31869	6.14171	8.01047	3.77492	2.3918	0.826645	-1.08342	2.97576	3.00373	2.45272	0.936422	0.424626	-0.2913	0.523142	0.367267	0.662433	0.295167	0.0167752	0.0165346	FALSE	1	TRUE	yes	no	no	0	TRUE
isoComp_00084286	geneComp_00018074	TALONT000179891	TALON_gene-32353	full red	turn	TALON_gene-32353	46.1367	69.8	63.7828	6.59822	9.4543	-0.13004	26.4179	47.4035	31.83	5.10491	5.91334	-0.574457	0.5413	0.677533	0.493	-0.184533	2.2e-05	2.2e-05	FALSE	1	TRUE	yes	yes	no	0	TRUE
isoComp_00084289	geneComp_00018074	TALONT000180201	TALON_gene-32353	full red	turn	TALON_gene-32353	46.1367	69.8	63.7828	6.59822	9.4543	-0.13004	18.0846	19.7482	29.3132	0.904695	3.98384	0.569587	0.42565	0.2855	0.462733	0.177233	2.39e-05	2.2e-05	FALSE	0.999071	TRUE	yes	no	no	0	TRUE
isoComp_00378276	geneComp_00089144	TALONT000179891	TALON_gene-32353	full red	small green	TALON_gene-32353	46.1367	69.8	14.5156	6.59822	4.58898	-2.26483	26.4179	47.4035	6.22819	5.10491	1.50052	-2.9261	0.5413	0.677533	0.447733	-0.2298	0.000131224	0.000131224	FALSE	1	TRUE	yes	yes	no	0	TRUE
isoComp_00378279	geneComp_00089144	TALONT000180201	TALON_gene-32353	full red	small green	TALON_gene-32353	46.1367	69.8	14.5156	6.59822	4.58898	-2.26483	18.0846	19.7482	7.70153	0.904695	2.72053	-1.35737	0.42565	0.2855	0.5194	0.2339	0.000144553	0.000131224	FALSE	0.999071	TRUE	yes	no	no	0	TRUE
isoComp_00378341	geneComp_00089157	FxaC_27g40770.t1	TALON_gene-3238	full red	small green	TALON_gene-3238	139.416	73.9596	162.929	3.18774	28.8498	1.13932	71.8298	32.5964	101.091	2.96088	14.6395	1.63257	0.506342	0.439667	0.6271	0.187433	0.000312234	0.000312234	FALSE	0.979923	TRUE	no	no	no	1	TRUE
isoComp_00378342	geneComp_00089157	FxaC_27g40770.t2	TALON_gene-3238	full red	small green	TALON_gene-3238	139.416	73.9596	162.929	3.18774	28.8498	1.13932	40.7281	25.1818	36.2142	2.82504	7.20723	0.523999	0.299433	0.3393	0.221767	-0.117533	0.000327823	0.000312234	FALSE	0.974858	TRUE	no	no	no	0	TRUE
isoComp_00966321	geneComp_00231297	FxaC_27g40770.t1	TALON_gene-3238	turn	small green	TALON_gene-3238	139.416	158.695	162.929	19.8289	28.8498	0.0379769	71.8298	73.0965	101.091	7.69199	14.6395	0.467725	0.506342	0.462767	0.6271	0.164333	6.69e-07	6.69e-07	FALSE	0.979923	TRUE	no	no	no	1	TRUE
isoComp_00966322	geneComp_00231297	FxaC_27g40770.t2	TALON_gene-3238	turn	small green	TALON_gene-3238	139.416	158.695	162.929	19.8289	28.8498	0.0379769	40.7281	52.8905	36.2142	6.47793	7.20723	-0.546326	0.299433	0.334067	0.221767	-0.1123	7.11e-07	6.69e-07	FALSE	0.974858	TRUE	no	no	no	0	TRUE
isoComp_01554301	geneComp_00373437	FxaC_27g40770.t1	TALON_gene-3238	small green	white	TALON_gene-3238	139.416	162.929	162.082	28.8498	11.5262	-0.00751612	71.8298	101.091	80.5352	14.6395	6.97373	-0.327925	0.506342	0.6271	0.495833	-0.131267	0.0492194	0.0492194	FALSE	0.979923	TRUE	no	no	no	1	NA
isoComp_00378609	geneComp_00089218	TALONT000183931	TALON_gene-32491	full red	small green	TALON_gene-32491	22.7324	27.5395	21.298	1.01106	2.26429	-0.370633	15.7205	16.687	17.2841	1.21098	1.92448	0.0506937	0.700583	0.606133	0.810933	0.2048	0.00396626	0.00396626	NA	0.0603375	FALSE	NA	NA	NA	0	FALSE
isoComp_00378610	geneComp_00089218	TALONT000183966	TALON_gene-32491	full red	small green	TALON_gene-32491	22.7324	27.5395	21.298	1.01106	2.26429	-0.370633	2.75695	5.29653	1.19919	0.731044	0.292889	-2.13373	0.113817	0.1917	0.0592667	-0.132433	0.00473668	0.00396626	NA	0.0714794	FALSE	NA	NA	NA	0	FALSE
isoComp_00672599	geneComp_00160288	TALONT000183931	TALON_gene-32491	full red	white	TALON_gene-32491	22.7324	27.5395	18.1608	1.01106	3.43951	-0.600404	15.7205	16.687	13.4777	1.21098	2.83882	-0.307941	0.700583	0.606133	0.734767	0.128633	0.0492235	0.0492235	NA	0.0603375	FALSE	NA	NA	NA	0	FALSE
isoComp_00084999	geneComp_00018212	TALONT000194134	TALON_gene-32594	full red	turn	TALON_gene-32594	52.3619	56.3414	55.8748	10.5515	8.50745	-0.0119947	27.6132	42.0554	24.8489	8.31782	1.12488	-0.758873	0.554942	0.743633	0.4582	-0.285433	1.13e-06	1.13e-06	NA	0.280119	FALSE	NA	NA	NA	0	TRUE
isoComp_00085004	geneComp_00018212	TALONT000194287	TALON_gene-32594	full red	turn	TALON_gene-32594	52.3619	56.3414	55.8748	10.5515	8.50745	-0.0119947	16.0242	5.83928	22.0721	0.52049	5.80329	1.91655	0.278408	0.111133	0.383833	0.2727	1.25e-06	1.13e-06	FALSE	0.688717	TRUE	no	no	no	0	TRUE
isoComp_00672979	geneComp_00160352	TALONT000194134	TALON_gene-32594	full red	white	TALON_gene-32594	52.3619	56.3414	55.8219	10.5515	3.90736	-0.013363	27.6132	42.0554	24.0996	8.31782	2.71024	-0.803024	0.554942	0.743633	0.4327	-0.310933	3.41e-08	3.41e-08	NA	0.280119	FALSE	NA	NA	NA	0	TRUE
isoComp_00672984	geneComp_00160352	TALONT000194287	TALON_gene-32594	full red	white	TALON_gene-32594	52.3619	56.3414	55.8219	10.5515	3.90736	-0.013363	16.0242	5.83928	22.3025	0.52049	2.68035	1.93152	0.278408	0.111133	0.3981	0.286967	4.03e-08	3.41e-08	FALSE	0.688717	TRUE	no	no	no	0	TRUE
isoComp_00085118	geneComp_00018241	FxaC_15g16420.t1	TALON_gene-32630	full red	turn	TALON_gene-32630	15.9503	23.5809	13.0828	2.08063	1.25685	-0.849456	8.34884	14.4286	5.79966	2.31744	1.33122	-1.31341	0.500217	0.6054	0.4316	-0.1738	0.0405617	0.0405617	FALSE	1	TRUE	yes	no	no	0	TRUE
isoComp_00085124	geneComp_00018241	TALONT000195884	TALON_gene-32630	full red	turn	TALON_gene-32630	15.9503	23.5809	13.0828	2.08063	1.25685	-0.849456	3.35782	3.40782	3.45028	0.340137	0.293222	0.0178113	0.2254	0.1444	0.2666	0.1222	0.0473377	0.0405617	NA	0.269976	FALSE	NA	NA	NA	0	TRUE
isoComp_00379108	geneComp_00089311	FxaC_15g16420.t1	TALON_gene-32630	full red	small green	TALON_gene-32630	15.9503	23.5809	14.235	2.08063	1.63944	-0.727779	8.34884	14.4286	6.79984	2.31744	1.31606	-1.08424	0.500217	0.6054	0.469633	-0.135767	0.045576	0.045576	FALSE	1	TRUE	yes	no	no	0	TRUE
isoComp_00379114	geneComp_00089311	TALONT000195884	TALON_gene-32630	full red	small green	TALON_gene-32630	15.9503	23.5809	14.235	2.08063	1.63944	-0.727779	3.35782	3.40782	3.974	0.340137	0.0114583	0.221141	0.2254	0.1444	0.287333	0.142933	0.0499012	0.045576	NA	0.269976	FALSE	NA	NA	NA	0	TRUE
isoComp_00673920	geneComp_00160534	TALONT000217349	TALON_gene-32864	full red	white	TALON_gene-32864	30.8416	36.8805	33.1998	1.60103	6.50979	-0.151638	8.38935	13.2635	6.17669	1.71053	0.531825	-1.10131	0.28045	0.3579	0.194867	-0.163033	0.0420046	0.0141104	FALSE	0.999977	TRUE	yes	no	no	0	TRUE
isoComp_00673928	geneComp_00160534	TALONT000217472	TALON_gene-32864	full red	white	TALON_gene-32864	30.8416	36.8805	33.1998	1.60103	6.50979	-0.151638	4.30166	2.73618	6.94954	0.413956	2.30511	1.34156	0.132667	0.0753	0.198567	0.123267	0.0141104	0.0141104	NA	0.0109508	FALSE	NA	NA	NA	0	TRUE
isoComp_00968255	geneComp_00231649	TALONT000220963	TALON_gene-32948	turn	small green	TALON_gene-32948	7.10824	2.70826	17.7538	0.530582	2.92119	2.70819	2.42332	1.98488	4.7548	0.718395	0.768519	1.25611	0.452833	0.681767	0.2846	-0.397167	0.0148413	0.0100463	NA	0.179083	FALSE	NA	NA	NA	0	TRUE
isoComp_00968257	geneComp_00231649	TALONT000220997	TALON_gene-32948	turn	small green	TALON_gene-32948	7.10824	2.70826	17.7538	0.530582	2.92119	2.70819	3.54531	0.354511	10.0376	0.118037	2.34299	4.78474	0.393825	0.1584	0.5526	0.3942	0.0100463	0.0100463	FALSE	0.999985	TRUE	yes	no	no	0	TRUE
isoComp_00087455	geneComp_00018611	TALONT000238752	TALON_gene-33267	full red	turn	TALON_gene-33267	19.1146	3.18021	12.0482	0.790565	0.434922	1.91829	2.82166	0	2.86979	0	0.50236	8.16982	0.126917	0	0.236433	0.236433	0.0432658	0.0432658	NA	0.140047	FALSE	NA	NA	NA	0	TRUE
isoComp_00381534	geneComp_00089704	FxaC_27g41920.t1	TALON_gene-3330	full red	small green	TALON_gene-3330	217.088	509.067	14.5447	16.5851	1.00365	-5.12832	48.7527	132.167	0	11.4391	0	-13.6902	0.136683	0.2589	0	-0.2589	2.23e-38	1.51e-69	FALSE	1	TRUE	yes	no	no	0	TRUE
isoComp_00381539	geneComp_00089704	TALONT000359943	TALON_gene-3330	full red	small green	TALON_gene-3330	217.088	509.067	14.5447	16.5851	1.00365	-5.12832	13.299	21.6549	8.42227	0.537076	0.52533	-1.36137	0.245617	0.0427	0.584233	0.541533	1.51e-69	1.51e-69	FALSE	1	TRUE	yes	no	no	1	TRUE
isoComp_00675529	geneComp_00160774	TALONT000359943	TALON_gene-3330	full red	white	TALON_gene-3330	217.088	509.067	38.8879	16.5851	13.4484	-3.71012	13.299	21.6549	9.06142	0.537076	0.664721	-1.25596	0.245617	0.0427	0.309567	0.266867	0.00468183	0.00468183	FALSE	1	TRUE	yes	no	no	1	TRUE
isoComp_00969514	geneComp_00231844	FxaC_27g41920.t1	TALON_gene-3330	turn	small green	TALON_gene-3330	217.088	305.851	14.5447	64.7046	1.00365	-4.39331	48.7527	58.3873	0	15.5001	0	-12.5117	0.136683	0.1869	0	-0.1869	6.86e-32	7.81e-65	FALSE	1	TRUE	yes	no	no	0	TRUE
isoComp_00969519	geneComp_00231844	TALONT000359943	TALON_gene-3330	turn	small green	TALON_gene-3330	217.088	305.851	14.5447	64.7046	1.00365	-4.39331	13.299	14.0575	8.42227	3.0441	0.52533	-0.738373	0.245617	0.0459667	0.584233	0.538267	7.81e-65	7.81e-65	FALSE	1	TRUE	yes	no	no	1	TRUE
isoComp_00969525	geneComp_00231844	TALONT000359980	TALON_gene-3330	turn	small green	TALON_gene-3330	217.088	305.851	14.5447	64.7046	1.00365	-4.39331	57.794	96.2909	2.33231	15.4941	0.885812	-5.36155	0.239033	0.322067	0.154867	-0.1672	0.0113251	7.81e-65	NA	0.0153032	FALSE	NA	NA	NA	0	TRUE
isoComp_01263509	geneComp_00302914	TALONT000359943	TALON_gene-3330	turn	white	TALON_gene-3330	217.088	305.851	38.8879	64.7046	13.4484	-2.97511	13.299	14.0575	9.06142	3.0441	0.664721	-0.632967	0.245617	0.0459667	0.309567	0.2636	0.0333412	0.0333412	FALSE	1	TRUE	yes	no	no	1	NA
isoComp_00381904	geneComp_00089775	TALONT000245220	TALON_gene-33437	full red	small green	TALON_gene-33437	21.8053	28.1957	14.2121	3.60993	1.16868	-0.987848	4.20986	3.80162	4.408	1.04337	1.70893	0.212987	0.206208	0.130533	0.294767	0.164233	0.0299152	0.0299152	NA	0.126792	FALSE	NA	NA	NA	0	TRUE
isoComp_00382151	geneComp_00089806	FxaC_15g28090.t1	TALON_gene-33480	full red	small green	TALON_gene-33480	26.683	6.21682	53.563	2.0208	7.35079	3.10494	14.4639	1.39822	31.4748	0.7688	7.04769	4.48271	0.42705	0.1772	0.5746	0.3974	1.86e-05	7.79e-09	FALSE	1	TRUE	yes	yes	no	1	TRUE
isoComp_00382153	geneComp_00089806	TALONT000247409	TALON_gene-33480	full red	small green	TALON_gene-33480	26.683	6.21682	53.563	2.0208	7.35079	3.10494	2.69824	1.95801	3.54676	0.741958	1.09967	0.85383	0.1676	0.301467	0.0629333	-0.238533	7.79e-09	7.79e-09	FALSE	1	TRUE	yes	no	no	0	TRUE
isoComp_00676141	geneComp_00160876	FxaC_15g28090.t1	TALON_gene-33480	full red	white	TALON_gene-33480	26.683	6.21682	35.3148	2.0208	9.19236	2.50411	14.4639	1.39822	20.3075	0.7688	7.02578	3.85078	0.42705	0.1772	0.532833	0.355633	0.00167495	7.87e-07	FALSE	1	TRUE	yes	yes	no	1	TRUE
isoComp_00676143	geneComp_00160876	TALONT000247409	TALON_gene-33480	full red	white	TALON_gene-33480	26.683	6.21682	35.3148	2.0208	9.19236	2.50411	2.69824	1.95801	2.38366	0.741958	0.806651	0.282482	0.1676	0.301467	0.0648667	-0.2366	7.87e-07	7.87e-07	FALSE	1	TRUE	yes	no	no	0	TRUE
isoComp_00970133	geneComp_00231946	TALONT000247409	TALON_gene-33480	turn	small green	TALON_gene-33480	26.683	11.6375	53.563	1.90938	7.35079	2.20149	2.69824	2.90454	3.54676	0.786847	1.09967	0.287298	0.1676	0.241133	0.0629333	-0.1782	5.42e-06	5.42e-06	FALSE	1	TRUE	yes	no	no	0	TRUE
isoComp_01264123	geneComp_00303016	TALONT000247409	TALON_gene-33480	turn	white	TALON_gene-33480	26.683	11.6375	35.3148	1.90938	9.19236	1.60066	2.69824	2.90454	2.38366	0.786847	0.806651	-0.284051	0.1676	0.241133	0.0648667	-0.176267	0.000474251	0.000474251	FALSE	1	TRUE	yes	no	no	0	TRUE
isoComp_01558781	geneComp_00374245	TALONT000258686	TALON_gene-33820	small green	white	TALON_gene-33820	23.1573	22.8913	27.6071	2.62737	0.255952	0.270132	19.2712	20.9945	20.685	2.80887	0.779331	-0.0214151	0.833217	0.9129	0.748867	-0.164033	0.00529574	0.00529574	NA	0.5309	TRUE	NA	NA	NA	0	TRUE
isoComp_01558782	geneComp_00374245	TALONT000258696	TALON_gene-33820	small green	white	TALON_gene-33820	23.1573	22.8913	27.6071	2.62737	0.255952	0.270132	3.14143	0.855133	6.29748	0.231004	0.583782	2.86607	0.132133	0.0407333	0.228533	0.1878	0.00777899	0.00529574	NA	0.205059	FALSE	NA	NA	NA	0	TRUE
isoComp_00676903	geneComp_00161057	TALONT000360257	TALON_gene-3386	full red	white	TALON_gene-3386	39.0108	54.9559	33.1479	4.5335	1.33228	-0.729184	24.489	38.4979	18.3113	3.70126	1.99022	-1.07163	0.610908	0.699133	0.552567	-0.146567	0.0308328	0.0308328	FALSE	0.997814	TRUE	yes	no	no	0	TRUE
isoComp_00676911	geneComp_00161057	TALONT000360339	TALON_gene-3386	full red	white	TALON_gene-3386	39.0108	54.9559	33.1479	4.5335	1.33228	-0.729184	5.99911	5.31856	7.44283	0.837984	1.48754	0.484044	0.163417	0.0956333	0.226033	0.1304	0.0403218	0.0308328	NA	0.033165	FALSE	NA	NA	NA	0	TRUE
isoComp_00089224	geneComp_00018991	FxaC_27g00400.t1	TALON_gene-34	full red	turn	TALON_gene-34	24.9054	27.4012	29.3672	1.12404	1.67236	0.0999316	14.4667	18.6296	13.968	1.17754	1.68241	-0.415211	0.577375	0.682767	0.472333	-0.210433	0.0174499	0.0174499	FALSE	1	TRUE	no	no	no	0	TRUE
isoComp_00089225	geneComp_00018991	TALONT000301602	TALON_gene-34	full red	turn	TALON_gene-34	24.9054	27.4012	29.3672	1.12404	1.67236	0.0999316	6.58195	4.82143	10.6369	1.53515	0.545393	1.13991	0.267808	0.172867	0.3629	0.190033	0.0203494	0.0174499	NA	0.100652	FALSE	NA	NA	NA	0	TRUE
isoComp_00383244	geneComp_00090067	FxaC_15g35450.t1	TALON_gene-34010	full red	small green	TALON_gene-34010	193.595	118.214	172.522	36.926	164.577	0.545339	97.5905	71.2559	73.7123	23.5156	71.0753	0.0488895	0.495217	0.5948	0.361033	-0.233767	6.15e-05	6.15e-05	FALSE	0.939367	TRUE	yes	no	no	0	TRUE
isoComp_00383246	geneComp_00090067	TALONT000266463	TALON_gene-34010	full red	small green	TALON_gene-34010	193.595	118.214	172.522	36.926	164.577	0.545339	75.5218	34.136	83.1417	9.75376	79.1075	1.28403	0.389958	0.2926	0.519067	0.226467	6.58e-05	6.15e-05	NA	0.232273	FALSE	NA	NA	NA	0	TRUE
isoComp_00384045	geneComp_00090233	FxaC_15g39980.t1	TALON_gene-34326	full red	small green	TALON_gene-34326	84.5047	99.6602	54.1725	16.6075	13.7948	-0.879335	45.622	60.7522	24.9753	10.9129	7.48486	-1.28209	0.525975	0.607733	0.451467	-0.156267	0.00330549	0.00330549	FALSE	0.999377	TRUE	yes	no	no	0	TRUE
isoComp_00384047	geneComp_00090233	TALONT000282970	TALON_gene-34326	full red	small green	TALON_gene-34326	84.5047	99.6602	54.1725	16.6075	13.7948	-0.879335	25.3158	23.6985	20.0272	3.45189	4.68556	-0.242726	0.309692	0.240067	0.373767	0.1337	0.00354172	0.00330549	NA	0.0568123	FALSE	NA	NA	NA	0	TRUE
isoComp_00384533	geneComp_00090338	FxaC_5g00680.t1	TALON_gene-34482	full red	small green	TALON_gene-34482	41.9045	55.4659	28.8479	1.20377	5.48066	-0.942894	11.7638	17.9104	5.63842	1.04202	0.876666	-1.66569	0.268483	0.323767	0.199267	-0.1245	0.00407246	0.00407246	FALSE	1	TRUE	yes	yes	no	0	TRUE
isoComp_00384540	geneComp_00090338	TALONT000129494	TALON_gene-34482	full red	small green	TALON_gene-34482	41.9045	55.4659	28.8479	1.20377	5.48066	-0.942894	15.556	19.3913	13.8945	1.00709	1.47216	-0.480599	0.387808	0.349367	0.5024	0.153033	0.00505209	0.00407246	FALSE	0.920872	TRUE	yes	no	no	0	TRUE
isoComp_00678664	geneComp_00161427	FxaC_5g00920.t1	TALON_gene-34507	full red	white	TALON_gene-34507	29.2244	35.3353	27.8822	3.12008	2.67637	-0.341655	6.84684	6.53728	9.05091	0.91638	1.31392	0.468761	0.237308	0.183367	0.322633	0.139267	0.0291546	0.0266939	FALSE	0.996416	TRUE	yes	no	yes	0	TRUE
isoComp_00678665	geneComp_00161427	FxaC_5g00920.t2	TALON_gene-34507	full red	white	TALON_gene-34507	29.2244	35.3353	27.8822	3.12008	2.67637	-0.341655	22.3776	28.798	18.8313	2.27624	1.57676	-0.612571	0.762692	0.816633	0.677367	-0.139267	0.0266939	0.0266939	FALSE	0.996962	TRUE	yes	no	yes	1	TRUE
isoComp_00090989	geneComp_00019354	FxaC_27g04680.t1	TALON_gene-346	full red	turn	TALON_gene-346	16.0787	15.1647	18.9163	1.66699	0.662416	0.318725	2.75128	4.59433	2.65184	0.2308	0.734274	-0.79057	0.174075	0.307367	0.1419	-0.165467	0.0295786	0.00629942	FALSE	1	TRUE	yes	no	yes	0	TRUE
isoComp_00090994	geneComp_00019354	TALONT000307638	TALON_gene-346	full red	turn	TALON_gene-346	16.0787	15.1647	18.9163	1.66699	0.662416	0.318725	8.81678	4.99667	11.5216	0.700084	0.839866	1.20367	0.548825	0.328967	0.609333	0.280367	0.00629942	0.00629942	NA	0.129776	FALSE	NA	NA	NA	0	TRUE
isoComp_00384979	geneComp_00090424	FxaC_27g04680.t1	TALON_gene-346	full red	small green	TALON_gene-346	16.0787	15.1647	14.9031	1.66699	2.33397	-0.0250918	2.75128	4.59433	1.47788	0.2308	0.499281	-1.62973	0.174075	0.307367	0.0947333	-0.212633	0.000653055	0.000331292	FALSE	1	TRUE	yes	no	yes	0	TRUE
isoComp_00384984	geneComp_00090424	TALONT000307638	TALON_gene-346	full red	small green	TALON_gene-346	16.0787	15.1647	14.9031	1.66699	2.33397	-0.0250918	8.81678	4.99667	9.85397	0.700084	0.940946	0.978319	0.548825	0.328967	0.6821	0.353133	0.000331292	0.000331292	NA	0.129776	FALSE	NA	NA	NA	0	TRUE
isoComp_00091096	geneComp_00019375	TALONT000144430	TALON_gene-34630	full red	turn	TALON_gene-34630	53.4914	37.2934	54.2731	5.99416	3.39125	0.541195	10.6188	10.2457	8.54574	0.942607	0.833261	-0.261458	0.208617	0.283567	0.1569	-0.126667	0.0207976	0.0207976	TRUE	0.640278	TRUE	no	no	no	0	NA
isoComp_00385086	geneComp_00090445	TALONT000144430	TALON_gene-34630	full red	small green	TALON_gene-34630	53.4914	37.2934	63.2777	5.99416	7.75377	0.762619	10.6188	10.2457	11.4337	0.942607	1.20598	0.158129	0.208617	0.283567	0.1815	-0.102067	0.0146445	0.0146445	TRUE	0.640278	TRUE	no	no	no	0	TRUE
isoComp_00385168	geneComp_00090458	FxaC_5g02500.t1	TALON_gene-34647	full red	small green	TALON_gene-34647	28.4465	30.8115	20.8196	1.19223	1.43113	-0.5653	3.06922	5.30892	0.935972	0.661493	0.0416743	-2.49126	0.104633	0.172	0.0452333	-0.126767	4.7e-05	4.7e-05	FALSE	1	TRUE	yes	yes	no	0	TRUE
isoComp_00385173	geneComp_00090458	TALONT000148479	TALON_gene-34647	full red	small green	TALON_gene-34647	28.4465	30.8115	20.8196	1.19223	1.43113	-0.5653	12.7738	11.8766	10.918	0.971876	0.838516	-0.121317	0.454275	0.384267	0.524533	0.140267	0.011597	4.7e-05	NA	0.0639793	FALSE	NA	NA	NA	0	TRUE
isoComp_00091398	geneComp_00019439	FxaC_5g03211.t1	TALON_gene-34713	full red	turn	TALON_gene-34713	11.7755	17.5474	9.43665	1.94053	2.08676	-0.894205	6.36123	10.8192	3.88589	1.10871	1.00754	-1.4749	0.51965	0.6179	0.407333	-0.210567	0.0395066	0.0395066	FALSE	1	TRUE	yes	no	no	0	TRUE
isoComp_00091400	geneComp_00019439	TALONT000150938	TALON_gene-34713	full red	turn	TALON_gene-34713	11.7755	17.5474	9.43665	1.94053	2.08676	-0.894205	4.67476	6.17918	4.70196	0.755775	0.988581	-0.393421	0.409108	0.352833	0.505467	0.152633	0.0432965	0.0395066	FALSE	0.997916	TRUE	yes	no	no	0	TRUE
isoComp_00091926	geneComp_00019563	FxaC_5g05440.t1	TALON_gene-34901	full red	turn	TALON_gene-34901	78.9424	58.2669	97.4371	17.3576	5.48469	0.741694	50.3357	45.1589	57.3876	15.0313	6.52766	0.345661	0.639142	0.759833	0.585367	-0.174467	0.0248948	0.0248948	FALSE	1	TRUE	yes	yes	no	0	NA
isoComp_00385916	geneComp_00090633	FxaC_5g05440.t1	TALON_gene-34901	full red	small green	TALON_gene-34901	78.9424	58.2669	73.3456	17.3576	5.1394	0.331982	50.3357	45.1589	42.8641	15.0313	6.6645	-0.0752221	0.639142	0.759833	0.577833	-0.182	0.00716834	0.00716834	FALSE	1	TRUE	yes	yes	no	0	TRUE
isoComp_00385922	geneComp_00090633	TALONT000159742	TALON_gene-34901	full red	small green	TALON_gene-34901	78.9424	58.2669	73.3456	17.3576	5.1394	0.331982	14.9079	7.17798	17.2315	1.40549	0.993322	1.26223	0.189033	0.129967	0.238467	0.1085	0.00762294	0.00716834	FALSE	0.883193	TRUE	yes	no	no	0	TRUE
isoComp_00092311	geneComp_00019637	FxaC_5g06780.t1	TALON_gene-35017	full red	turn	TALON_gene-35017	16.2678	14.4359	21.6096	1.95579	1.28467	0.581674	5.05519	6.71356	4.95291	0.833422	0.561769	-0.43804	0.327575	0.4729	0.2277	-0.2452	0.00278522	0.00278522	FALSE	1	TRUE	no	no	no	0	TRUE
isoComp_00092313	geneComp_00019637	TALONT000170305	TALON_gene-35017	full red	turn	TALON_gene-35017	16.2678	14.4359	21.6096	1.95579	1.28467	0.581674	5.47333	3.23395	8.50313	0.689592	0.631343	1.39194	0.324642	0.219433	0.3928	0.173367	0.00338988	0.00278522	NA	0.0596647	FALSE	NA	NA	NA	0	TRUE
isoComp_00680337	geneComp_00161787	TALONT000170568	TALON_gene-35031	full red	white	TALON_gene-35031	51.0947	98.545	32.4923	19.6632	3.70253	-1.60039	32.5131	55.9031	26.3151	9.82822	4.80184	-1.08675	0.669775	0.574733	0.7993	0.224567	0.00199346	0.00199346	NA	0.142874	FALSE	NA	NA	NA	0	FALSE
isoComp_00680338	geneComp_00161787	TALONT000170573	TALON_gene-35031	full red	white	TALON_gene-35031	51.0947	98.545	32.4923	19.6632	3.70253	-1.60039	15.1535	37.1272	4.17168	10.7871	0.446208	-3.15071	0.257442	0.362133	0.133467	-0.228667	0.0021657	0.00199346	NA	0.0415302	FALSE	NA	NA	NA	0	FALSE
isoComp_00092622	geneComp_00019703	FxaC_5g08120.t1	TALON_gene-35133	full red	turn	TALON_gene-35133	26.7813	26.3837	23.0526	2.12947	3.58155	-0.194642	8.43682	11.0231	5.31057	1.53849	1.58871	-1.05219	0.323383	0.414567	0.220767	-0.1938	0.000117054	0.000117054	FALSE	1	TRUE	yes	yes	no	0	TRUE
isoComp_00092629	geneComp_00019703	TALONT000173576	TALON_gene-35133	full red	turn	TALON_gene-35133	26.7813	26.3837	23.0526	2.12947	3.58155	-0.194642	3.41555	1.29461	4.08012	0.195862	0.838118	1.64852	0.118075	0.0493333	0.174333	0.125	0.000227605	0.000117054	FALSE	0.823471	TRUE	yes	no	no	0	TRUE
isoComp_00386786	geneComp_00090811	TALONT000362293	TALON_gene-3518	full red	small green	TALON_gene-3518	17.1099	18.2743	15.3292	1.8869	3.5094	-0.253383	4.42735	7.04878	2.13556	0.455506	0.215371	-1.71807	0.256808	0.392567	0.1505	-0.242067	0.0284378	0.0284378	FALSE	1	TRUE	yes	no	no	0	TRUE
isoComp_00386792	geneComp_00090811	TALONT000362309	TALON_gene-3518	full red	small green	TALON_gene-3518	17.1099	18.2743	15.3292	1.8869	3.5094	-0.253383	3.53703	3.2664	4.52998	1.43289	1.72635	0.470574	0.201908	0.167367	0.270833	0.103467	0.0357218	0.0284378	NA	0.263553	FALSE	NA	NA	NA	0	TRUE
isoComp_00387062	geneComp_00090875	TALONT000182061	TALON_gene-35273	full red	small green	TALON_gene-35273	11.131	9.78767	8.6683	1.23572	1.5721	-0.175025	2.49718	2.76319	1.15662	0.852346	0.227093	-1.24921	0.225042	0.274767	0.140567	-0.1342	0.047465	0.047465	TRUE	0.969701	TRUE	no	no	no	0	TRUE
isoComp_00387063	geneComp_00090875	TALONT000182069	TALON_gene-35273	full red	small green	TALON_gene-35273	11.131	9.78767	8.6683	1.23572	1.5721	-0.175025	5.8487	4.26183	5.72755	0.85434	1.4687	0.425579	0.519825	0.428933	0.6381	0.209167	0.047465	0.047465	NA	0.154371	FALSE	NA	NA	NA	0	TRUE
isoComp_00387082	geneComp_00090880	FxaC_5g09850.t1	TALON_gene-35279	full red	small green	TALON_gene-35279	10.9102	9.59399	10.2284	3.63599	1.15375	0.0922779	5.18136	5.11313	3.69189	1.97593	0.60009	-0.468765	0.47105	0.546833	0.357733	-0.1891	0.0139232	0.0139232	FALSE	0.606332	TRUE	yes	no	no	0	TRUE
isoComp_00387084	geneComp_00090880	TALONT000182293	TALON_gene-35279	full red	small green	TALON_gene-35279	10.9102	9.59399	10.2284	3.63599	1.15375	0.0922779	3.27265	1.27139	4.46613	1.08923	0.697036	1.80454	0.276375	0.0855667	0.4318	0.346233	0.014974	0.0139232	FALSE	0.636327	TRUE	yes	no	no	0	TRUE
isoComp_00387369	geneComp_00090926	TALONT000188427	TALON_gene-35336	full red	small green	TALON_gene-35336	29.6766	6.99049	52.4749	1.0453	10.6129	2.90638	22.315	3.91353	42.1176	0.827526	8.82485	3.42454	0.703383	0.5483	0.802567	0.254267	0.00734819	0.00734819	NA	0.0330737	FALSE	NA	NA	NA	0	TRUE
isoComp_00387370	geneComp_00090926	TALONT000188462	TALON_gene-35336	full red	small green	TALON_gene-35336	29.6766	6.99049	52.4749	1.0453	10.6129	2.90638	2.62537	1.32362	2.6618	0.203098	0.668393	1.00247	0.119208	0.2011	0.0521	-0.149	0.044345	0.00734819	NA	0.0347518	FALSE	NA	NA	NA	0	TRUE
isoComp_00093847	geneComp_00019987	TALONT000193653	TALON_gene-35536	full red	turn	TALON_gene-35536	10.6236	11.6467	9.43253	0.167221	1.15176	-0.303916	3.83446	1.41974	3.61615	0.349121	0.720376	1.34269	0.368967	0.122633	0.3836	0.260967	0.0013749	0.00100485	FALSE	0.910463	TRUE	no	no	no	0	TRUE
isoComp_00093849	geneComp_00019987	TALONT000193694	TALON_gene-35536	full red	turn	TALON_gene-35536	10.6236	11.6467	9.43253	0.167221	1.15176	-0.303916	5.64612	9.54414	4.92091	0.59354	0.595704	-0.954273	0.524675	0.8186	0.524633	-0.293967	0.00100485	0.00100485	NA	0.0267158	FALSE	NA	NA	NA	0	TRUE
isoComp_00387837	geneComp_00091057	TALONT000193653	TALON_gene-35536	full red	small green	TALON_gene-35536	10.6236	11.6467	10.4532	0.167221	0.2518	-0.155834	3.83446	1.41974	5.36847	0.349121	0.603432	1.91145	0.368967	0.122633	0.511733	0.3891	4.37e-08	3.41e-08	FALSE	0.910463	TRUE	no	no	no	0	TRUE
isoComp_00387839	geneComp_00091057	TALONT000193694	TALON_gene-35536	full red	small green	TALON_gene-35536	10.6236	11.6467	10.4532	0.167221	0.2518	-0.155834	5.64612	9.54414	3.6975	0.59354	0.370659	-1.36568	0.524675	0.8186	0.354667	-0.463933	3.41e-08	3.41e-08	NA	0.0267158	FALSE	NA	NA	NA	0	TRUE
isoComp_00681827	geneComp_00162127	TALONT000193653	TALON_gene-35536	full red	white	TALON_gene-35536	10.6236	11.6467	10.9619	0.167221	0.78215	-0.0873522	3.83446	1.41974	4.93348	0.349121	0.48301	1.78978	0.368967	0.122633	0.4579	0.335267	1.82e-05	1.26e-05	FALSE	0.910463	TRUE	no	no	no	0	TRUE
isoComp_00681829	geneComp_00162127	TALONT000193694	TALON_gene-35536	full red	white	TALON_gene-35536	10.6236	11.6467	10.9619	0.167221	0.78215	-0.0873522	5.64612	9.54414	4.42191	0.59354	0.618316	-1.1082	0.524675	0.8186	0.4008	-0.4178	1.26e-05	1.26e-05	NA	0.0267158	FALSE	NA	NA	NA	0	TRUE
isoComp_00387893	geneComp_00091070	FxaC_5g13030.t1	TALON_gene-35560	full red	small green	TALON_gene-35560	36.9312	31.7729	17.9815	10.8477	17.6814	-0.820939	13.0401	15.0654	4.77585	5.86666	4.6653	-1.65535	0.363827	0.458667	0.31665	-0.142017	0.00733884	0.00733884	FALSE	1	TRUE	yes	yes	yes	0	TRUE
isoComp_00387897	geneComp_00091070	TALONT000194742	TALON_gene-35560	full red	small green	TALON_gene-35560	36.9312	31.7729	17.9815	10.8477	17.6814	-0.820939	19.125	13.6248	11.3426	4.62237	11.1532	-0.264277	0.520564	0.424267	0.63095	0.206683	0.007557	0.00733884	FALSE	0.796731	TRUE	yes	no	yes	0	TRUE
isoComp_00387971	geneComp_00091085	TALONT000195391	TALON_gene-35577	full red	small green	TALON_gene-35577	18.957	26.3836	9.37188	4.09697	2.30934	-1.49224	2.69952	0.975325	2.10822	0.147557	0.733428	1.10418	0.179992	0.0396667	0.280633	0.240967	0.00441008	0.00305105	FALSE	0.996477	TRUE	yes	no	no	0	TRUE
isoComp_00387973	geneComp_00091085	TALONT000195509	TALON_gene-35577	full red	small green	TALON_gene-35577	18.957	26.3836	9.37188	4.09697	2.30934	-1.49224	10.9629	21.1918	3.92161	3.39985	1.19829	-2.43099	0.524342	0.801567	0.400767	-0.4008	0.00305105	0.00305105	NA	0.33932	FALSE	NA	NA	NA	0	TRUE
isoComp_00681961	geneComp_00162155	TALONT000195391	TALON_gene-35577	full red	white	TALON_gene-35577	18.957	26.3836	17.959	4.09697	3.68981	-0.554674	2.69952	0.975325	5.30589	0.147557	1.92656	2.43164	0.179992	0.0396667	0.2806	0.240933	1.31e-10	4.75e-11	FALSE	0.996477	TRUE	yes	no	no	0	TRUE
isoComp_00681963	geneComp_00162155	TALONT000195509	TALON_gene-35577	full red	white	TALON_gene-35577	18.957	26.3836	17.959	4.09697	3.68981	-0.554674	10.9629	21.1918	6.67302	3.39985	1.76721	-1.66562	0.524342	0.801567	0.364833	-0.436733	4.75e-11	4.75e-11	NA	0.33932	FALSE	NA	NA	NA	0	TRUE
isoComp_00388150	geneComp_00091127	FxaC_27g44650.t1	TALON_gene-3564	full red	small green	TALON_gene-3564	11.5042	10.0323	14.1332	1.7125	1.49973	0.494012	4.96141	5.66294	4.8429	0.702361	0.484187	-0.22525	0.43935	0.580667	0.344533	-0.236133	0.0240446	0.0240446	FALSE	1	TRUE	yes	no	yes	0	TRUE
isoComp_00388154	geneComp_00091127	TALONT000362756	TALON_gene-3564	full red	small green	TALON_gene-3564	11.5042	10.0323	14.1332	1.7125	1.49973	0.494012	2.24888	1.04695	3.63342	0.341008	0.508369	1.78539	0.188558	0.0984	0.255767	0.157367	0.0279094	0.0240446	FALSE	0.932735	TRUE	yes	no	no	0	TRUE
isoComp_00388297	geneComp_00091169	TALONT000200865	TALON_gene-35717	full red	small green	TALON_gene-35717	237.735	125.858	81.746	37.1607	80.6854	-0.622518	48.298	38.5019	8.65596	13.4328	8.42546	-2.15187	0.207375	0.292233	0.179833	-0.1124	0.0124446	0.00108041	FALSE	1	TRUE	yes	yes	yes	0	TRUE
isoComp_00683900	geneComp_00162388	TALONT000245478	TALON_gene-35956	full red	white	TALON_gene-35956	31.0355	33.959	27.9269	1.9269	4.36848	-0.282047	23.5994	26.9909	19.6067	1.17357	4.44737	-0.460927	0.755942	0.796033	0.684267	-0.111767	0.0113621	0.0113621	NA	0.029605	FALSE	NA	NA	NA	0	FALSE
isoComp_00683902	geneComp_00162388	TALONT000245497	TALON_gene-35956	full red	white	TALON_gene-35956	31.0355	33.959	27.9269	1.9269	4.36848	-0.282047	3.12326	1.81994	5.63277	0.47149	0.77161	1.62461	0.10285	0.0524333	0.210133	0.1577	0.0150702	0.0113621	NA	0.0324415	FALSE	NA	NA	NA	0	FALSE
isoComp_00390266	geneComp_00091388	FxaC_5g19290.t1	TALON_gene-36050	full red	small green	TALON_gene-36050	48.2904	47.2359	34.1259	2.88875	2.37658	-0.468902	39.1233	35.9526	32.6635	2.42378	3.01702	-0.138375	0.827025	0.7605	0.9539	0.1934	5.85e-05	5.85e-05	FALSE	0.999765	TRUE	yes	no	no	0	TRUE
isoComp_00390267	geneComp_00091388	TALONT000256229	TALON_gene-36050	full red	small green	TALON_gene-36050	48.2904	47.2359	34.1259	2.88875	2.37658	-0.468902	5.35749	7.12385	0.956423	0.233509	0.181798	-2.88395	0.102292	0.152333	0.0289667	-0.123367	8.47e-05	5.85e-05	FALSE	0.507605	TRUE	yes	no	no	0	TRUE
isoComp_00978246	geneComp_00233528	FxaC_5g19290.t1	TALON_gene-36050	turn	small green	TALON_gene-36050	48.2904	63.178	34.1259	1.61638	2.37658	-0.888362	39.1233	45.4087	32.6635	2.31175	3.01702	-0.475164	0.827025	0.717967	0.9539	0.235933	1.52e-05	1.52e-05	FALSE	0.999765	TRUE	yes	no	no	0	TRUE
isoComp_00978247	geneComp_00233528	TALONT000256229	TALON_gene-36050	turn	small green	TALON_gene-36050	48.2904	63.178	34.1259	1.61638	2.37658	-0.888362	5.35749	9.52602	0.956423	0.825692	0.181798	-3.30266	0.102292	0.1504	0.0289667	-0.121433	2.19e-05	1.52e-05	FALSE	0.507605	TRUE	yes	no	no	0	TRUE
isoComp_00390867	geneComp_00091547	FxaC_5g21810.t1	TALON_gene-36280	full red	small green	TALON_gene-36280	23.3611	22.9374	13.337	0.963697	0.725241	-0.781813	5.39777	4.33051	4.5167	0.488658	0.340493	0.0605944	0.247125	0.188333	0.337933	0.1496	0.00819266	0.00764534	FALSE	0.998038	TRUE	yes	no	yes	0	TRUE
isoComp_00390870	geneComp_00091547	TALONT000266754	TALON_gene-36280	full red	small green	TALON_gene-36280	23.3611	22.9374	13.337	0.963697	0.725241	-0.781813	15.845	17.125	7.4009	0.721999	0.706705	-1.20923	0.663017	0.747867	0.552633	-0.195233	0.00764534	0.00764534	FALSE	0.997372	TRUE	yes	no	yes	0	TRUE
isoComp_00391099	geneComp_00091603	FxaC_5g23050.t1	TALON_gene-36374	full red	small green	TALON_gene-36374	8.66392	11.8238	6.79901	1.47264	1.70623	-0.797394	2.27458	4.12529	0.829262	0.422793	0.143282	-2.30079	0.260325	0.352933	0.133	-0.219933	0.00518753	0.00518753	FALSE	1	TRUE	yes	no	no	0	TRUE
isoComp_00391106	geneComp_00091603	TALONT000514148	TALON_gene-36374	full red	small green	TALON_gene-36374	8.66392	11.8238	6.79901	1.47264	1.70623	-0.797394	3.04636	2.91864	3.28205	0.610973	1.27083	0.168755	0.350333	0.2524	0.4331	0.1807	0.00686924	0.00518753	NA	0.312836	FALSE	NA	NA	NA	0	TRUE
isoComp_00391144	geneComp_00091615	TALONT000363890	TALON_gene-3639	full red	small green	TALON_gene-3639	11.9162	15.2247	10.3018	1.21301	0.822386	-0.56307	3.18374	2.61275	3.99505	0.577027	0.33479	0.610741	0.286733	0.1706	0.398433	0.227833	0.00932304	0.00932304	FALSE	0.998663	TRUE	no	no	yes	0	TRUE
isoComp_01567531	geneComp_00376000	TALONT000275492	TALON_gene-36606	small green	white	TALON_gene-36606	6.17732	3.64477	3.27459	0.893272	0.703949	-0.154066	2.12526	0.369267	1.54235	0.369267	0.282398	2.03317	0.34145	0.072	0.480167	0.408167	0.0379262	0.0353692	NA	0.016731	FALSE	NA	NA	NA	0	FALSE
isoComp_01567533	geneComp_00376000	TALONT000275515	TALON_gene-36606	small green	white	TALON_gene-36606	6.17732	3.64477	3.27459	0.893272	0.703949	-0.154066	2.11577	1.94078	0.257252	0.251466	0.130724	-2.86778	0.330533	0.5706	0.0661333	-0.504467	0.0353692	0.0353692	NA	0.0140372	FALSE	NA	NA	NA	0	FALSE
isoComp_00097677	geneComp_00020670	FxaC_5g26630.t1	TALON_gene-36644	full red	turn	TALON_gene-36644	144.909	186.698	165.931	9.72384	9.25127	-0.17011	51.1433	82.1383	51.6018	4.50767	8.01766	-0.670528	0.333275	0.44	0.308333	-0.131667	0.00182705	0.00121889	FALSE	1	TRUE	yes	no	no	0	NA
isoComp_00391667	geneComp_00091740	FxaC_5g26630.t1	TALON_gene-36644	full red	small green	TALON_gene-36644	144.909	186.698	68.2393	9.72384	2.18456	-1.45189	51.1433	82.1383	17.4913	4.50767	2.4832	-2.23077	0.333275	0.44	0.255133	-0.184867	1.63e-05	1.63e-05	FALSE	1	TRUE	yes	no	no	0	TRUE
isoComp_00391687	geneComp_00091740	TALONT000277414	TALON_gene-36644	full red	small green	TALON_gene-36644	144.909	186.698	68.2393	9.72384	2.18456	-1.45189	14.7637	11.6521	10.9971	2.99745	0.774004	-0.0833947	0.112117	0.0611667	0.1613	0.100133	0.000831503	1.63e-05	NA	0.0259554	FALSE	NA	NA	NA	0	TRUE
isoComp_00392523	geneComp_00091916	FxaC_5g30560.t1	TALON_gene-36922	full red	small green	TALON_gene-36922	52.8646	55.2261	13.9662	12.7638	1.77604	-1.98264	4.1663	4.39112	4.62985	0.259342	1.02341	0.0762087	0.286	0.0895667	0.357867	0.2683	0.0377752	0.0376406	FALSE	0.999714	TRUE	yes	no	yes	0	TRUE
isoComp_00392525	geneComp_00091916	TALONT000696005	TALON_gene-36922	full red	small green	TALON_gene-36922	52.8646	55.2261	13.9662	12.7638	1.77604	-1.98264	48.528	50.321	9.33636	13.2933	2.75456	-2.42897	0.704508	0.897733	0.642133	-0.2556	0.0376406	0.0376406	NA	0.055639	FALSE	NA	NA	NA	0	TRUE
isoComp_00980503	geneComp_00234056	FxaC_5g30560.t1	TALON_gene-36922	turn	small green	TALON_gene-36922	52.8646	104.351	13.9662	6.88958	1.77604	-2.90054	4.1663	4.38668	4.62985	0.73155	1.02341	0.0776631	0.286	0.0433	0.357867	0.314567	0.00022194	0.00019528	FALSE	0.999714	TRUE	yes	no	yes	0	TRUE
isoComp_00980505	geneComp_00234056	TALONT000696005	TALON_gene-36922	turn	small green	TALON_gene-36922	52.8646	104.351	13.9662	6.88958	1.77604	-2.90054	48.528	99.8942	9.33636	7.62452	2.75456	-3.41807	0.704508	0.956033	0.642133	-0.3139	0.00019528	0.00019528	NA	0.055639	FALSE	NA	NA	NA	0	TRUE
isoComp_00099749	geneComp_00021137	FxaC_5g38170.t1	TALON_gene-37451	full red	turn	TALON_gene-37451	63.9203	106.281	129.38	10.9955	12.9025	0.283705	32.729	65.1124	56.8275	4.59517	10.0142	-0.196312	0.4422	0.6165	0.432733	-0.183767	0.00451898	0.00451898	FALSE	1	TRUE	yes	no	no	0	TRUE
isoComp_00099751	geneComp_00021137	TALONT000303251	TALON_gene-37451	full red	turn	TALON_gene-37451	63.9203	106.281	129.38	10.9955	12.9025	0.283705	28.3502	38.2867	64.5803	5.81584	1.80859	0.754097	0.529064	0.356933	0.506633	0.1497	0.00461228	0.00451898	FALSE	0.999984	TRUE	yes	no	no	0	TRUE
isoComp_00393844	geneComp_00092230	TALONT000303971	TALON_gene-37490	full red	small green	TALON_gene-37490	39.9131	51.8378	26.7069	3.65036	2.18111	-0.956528	11.4148	19.2279	6.66699	2.85672	0.780675	-1.52668	0.27385	0.3669	0.2484	-0.1185	0.0446474	0.0439094	NA	0.0817625	FALSE	NA	NA	NA	0	FALSE
isoComp_00393845	geneComp_00092230	TALONT000303977	TALON_gene-37490	full red	small green	TALON_gene-37490	39.9131	51.8378	26.7069	3.65036	2.18111	-0.956528	21.3321	22.7814	16.63	0.733327	1.23632	-0.45383	0.551875	0.444233	0.623833	0.1796	0.0439094	0.0439094	NA	0.0691135	FALSE	NA	NA	NA	0	FALSE
isoComp_00394353	geneComp_00092366	FxaC_5g41950.t1	TALON_gene-37745	full red	small green	TALON_gene-37745	43.6352	36.1634	47.2627	0.248594	1.79584	0.386076	15.3783	11.6681	21.1561	0.277265	1.65698	0.857947	0.345908	0.322667	0.446667	0.124	0.00846034	0.00846034	FALSE	0.999999	TRUE	yes	no	no	0	TRUE
isoComp_00394354	geneComp_00092366	TALONT000310333	TALON_gene-37745	full red	small green	TALON_gene-37745	43.6352	36.1634	47.2627	0.248594	1.79584	0.386076	22.7945	20.6164	19.3216	0.660115	1.1374	-0.0935304	0.531042	0.5704	0.411733	-0.158667	0.0086593	0.00846034	NA	0.0663505	FALSE	NA	NA	NA	0	TRUE
isoComp_00982333	geneComp_00234506	FxaC_5g41950.t1	TALON_gene-37745	turn	small green	TALON_gene-37745	43.6352	37.6582	47.2627	3.02447	1.79584	0.327661	15.3783	10.8666	21.1561	1.12692	1.65698	0.960533	0.345908	0.2875	0.446667	0.159167	0.000307948	0.000307948	FALSE	0.999999	TRUE	yes	no	no	0	TRUE
isoComp_00982334	geneComp_00234506	TALONT000310333	TALON_gene-37745	turn	small green	TALON_gene-37745	43.6352	37.6582	47.2627	3.02447	1.79584	0.327661	22.7945	22.804	19.3216	2.16338	1.1374	-0.238955	0.531042	0.604633	0.411733	-0.1929	0.000319086	0.000307948	NA	0.0663505	FALSE	NA	NA	NA	0	TRUE
isoComp_00100479	geneComp_00021328	TALONT000313145	TALON_gene-37795	full red	turn	TALON_gene-37795	17.8407	23.7643	22.8628	5.1308	0.782927	-0.0557733	5.37196	10.277	4.32368	1.63365	0.853549	-1.24716	0.30605	0.444	0.1889	-0.2551	0.000453363	0.000453363	FALSE	1	TRUE	yes	no	yes	0	TRUE
isoComp_00100481	geneComp_00021328	TALONT000313170	TALON_gene-37795	full red	turn	TALON_gene-37795	17.8407	23.7643	22.8628	5.1308	0.782927	-0.0557733	2.78226	1.92859	5.3408	0.389578	1.19649	1.46475	0.161192	0.0822667	0.2343	0.152033	0.0264401	0.000453363	NA	0.060496	FALSE	NA	NA	NA	0	TRUE
isoComp_00688459	geneComp_00163468	TALONT000313145	TALON_gene-37795	full red	white	TALON_gene-37795	17.8407	23.7643	12.1478	5.1308	0.309302	-0.967521	5.37196	10.277	2.68314	1.63365	0.421365	-1.93347	0.30605	0.444	0.222867	-0.221133	0.0115537	0.0115537	FALSE	1	TRUE	yes	no	yes	0	TRUE
isoComp_00101102	geneComp_00021442	FxaC_27g47230.t1	TALON_gene-3800	full red	turn	TALON_gene-3800	47.0023	47.7064	49.1485	4.80289	1.85016	0.0429564	15.3968	9.79311	15.9683	0.220297	0.563991	0.704803	0.32815	0.209133	0.325067	0.115933	0.00430398	0.00408032	FALSE	0.991872	TRUE	no	no	no	1	TRUE
isoComp_00101103	geneComp_00021442	TALONT000365203	TALON_gene-3800	full red	turn	TALON_gene-3800	47.0023	47.7064	49.1485	4.80289	1.85016	0.0429564	25.8474	30.6526	26.3168	4.54082	0.728897	-0.219951	0.5488	0.636467	0.535833	-0.100633	0.00408032	0.00408032	TRUE	0.993672	TRUE	no	no	no	0	TRUE
isoComp_00395092	geneComp_00092512	FxaC_27g47230.t1	TALON_gene-3800	full red	small green	TALON_gene-3800	47.0023	47.7064	38.1679	4.80289	7.65404	-0.321746	15.3968	9.79311	14.5196	0.220297	3.21377	0.567682	0.32815	0.209133	0.377433	0.1683	0.00135484	0.00132009	FALSE	0.991872	TRUE	no	no	no	1	TRUE
isoComp_00395093	geneComp_00092512	TALONT000365203	TALON_gene-3800	full red	small green	TALON_gene-3800	47.0023	47.7064	38.1679	4.80289	7.65404	-0.321746	25.8474	30.6526	19.7009	4.54082	3.64136	-0.637484	0.5488	0.636467	0.521067	-0.1154	0.00132009	0.00132009	TRUE	0.993672	TRUE	no	no	no	0	TRUE
isoComp_00689082	geneComp_00163582	FxaC_27g47230.t1	TALON_gene-3800	full red	white	TALON_gene-3800	47.0023	47.7064	52.9864	4.80289	2.74324	0.15141	15.3968	9.79311	21.3064	0.220297	1.76639	1.12065	0.32815	0.209133	0.400967	0.191833	7.59e-05	7.16e-05	FALSE	0.991872	TRUE	no	no	no	1	TRUE
isoComp_00689083	geneComp_00163582	TALONT000365203	TALON_gene-3800	full red	white	TALON_gene-3800	47.0023	47.7064	52.9864	4.80289	2.74324	0.15141	25.8474	30.6526	26.7194	4.54082	2.59741	-0.198053	0.5488	0.636467	0.501833	-0.134633	7.16e-05	7.16e-05	TRUE	0.993672	TRUE	no	no	no	0	TRUE
isoComp_00983428	geneComp_00234696	TALONT000128202	TALON_gene-38078	turn	small green	TALON_gene-38078	22.8375	28.3274	17.7113	2.9437	3.12243	-0.677222	8.16687	8.67544	9.55269	0.835251	0.734633	0.138819	0.379842	0.306833	0.5573	0.250467	0.000756654	0.000756654	FALSE	0.999904	TRUE	yes	no	yes	0	TRUE
isoComp_01571408	geneComp_00376836	TALONT000128202	TALON_gene-38078	small green	white	TALON_gene-38078	22.8375	17.7113	19.04	3.12243	5.38748	0.104303	8.16687	9.55269	5.23929	0.734633	1.09654	-0.865294	0.379842	0.5573	0.286167	-0.271133	0.00123043	0.00123043	FALSE	0.999904	TRUE	yes	no	yes	0	TRUE
isoComp_00101600	geneComp_00021519	FxaC_23g00870.t1	TALON_gene-38139	full red	turn	TALON_gene-38139	11.2104	6.72681	7.12329	1.303	0.613865	0.0825025	2.74433	2.41893	1.0148	0.376083	0.274641	-1.24498	0.246867	0.365933	0.137967	-0.227967	0.0223323	0.022026	FALSE	1	TRUE	yes	no	no	0	TRUE
isoComp_00101603	geneComp_00021519	TALONT000130133	TALON_gene-38139	full red	turn	TALON_gene-38139	11.2104	6.72681	7.12329	1.303	0.613865	0.0825025	6.66159	3.38883	4.79709	0.953022	0.297784	0.500128	0.588508	0.491867	0.676567	0.1847	0.022026	0.022026	NA	0.277899	FALSE	NA	NA	NA	0	TRUE
isoComp_00101889	geneComp_00021591	FxaC_23g02230.t1	TALON_gene-38246	full red	turn	TALON_gene-38246	53.7733	55.2725	72.4474	3.06447	0.630687	0.390311	9.41458	15.2789	8.82238	2.00768	1.36284	-0.791613	0.181108	0.2807	0.122067	-0.158633	0.0248873	0.0248873	FALSE	1	TRUE	yes	no	yes	0	TRUE
isoComp_00101891	geneComp_00021591	TALONT000135738	TALON_gene-38246	full red	turn	TALON_gene-38246	53.7733	55.2725	72.4474	3.06447	0.630687	0.390311	26.2039	23.3538	40.2493	2.59631	3.84395	0.785048	0.476983	0.421233	0.5548	0.133567	0.0424566	0.0248873	NA	0.10355	FALSE	NA	NA	NA	0	TRUE
isoComp_00102024	geneComp_00021625	FxaC_23g02770.t1	TALON_gene-38294	full red	turn	TALON_gene-38294	63.6699	68.7008	66.5792	0.490412	3.81341	-0.0452478	11.851	18.727	10.9879	0.739198	1.71226	-0.768668	0.18185	0.272433	0.163767	-0.108667	0.00867465	0.00867465	FALSE	0.999999	TRUE	yes	no	yes	0	TRUE
isoComp_00102026	geneComp_00021625	TALONT000137669	TALON_gene-38294	full red	turn	TALON_gene-38294	63.6699	68.7008	66.5792	0.490412	3.81341	-0.0452478	25.7957	21.009	30.5752	1.91264	0.912148	0.541137	0.4139	0.306167	0.4626	0.156433	0.0108451	0.00867465	NA	0.206482	FALSE	NA	NA	NA	0	TRUE
isoComp_00396014	geneComp_00092695	FxaC_23g02770.t1	TALON_gene-38294	full red	small green	TALON_gene-38294	63.6699	68.7008	49.0601	0.490412	2.57377	-0.48569	11.851	18.727	6.51524	0.739198	0.758781	-1.52179	0.18185	0.272433	0.135233	-0.1372	0.000142751	0.000142751	FALSE	0.999999	TRUE	yes	no	yes	0	TRUE
isoComp_00396016	geneComp_00092695	TALONT000137669	TALON_gene-38294	full red	small green	TALON_gene-38294	63.6699	68.7008	49.0601	0.490412	2.57377	-0.48569	25.7957	21.009	24.8327	1.91264	2.56803	0.241126	0.4139	0.306167	0.503433	0.197267	0.000818703	0.000142751	NA	0.206482	FALSE	NA	NA	NA	0	TRUE
isoComp_00690004	geneComp_00163765	FxaC_23g02770.t1	TALON_gene-38294	full red	white	TALON_gene-38294	63.6699	68.7008	70.3396	0.490412	3.89414	0.0340053	11.851	18.727	11.1738	0.739198	2.54438	-0.744474	0.18185	0.272433	0.155967	-0.116467	0.0342078	0.0342078	FALSE	0.999999	TRUE	yes	no	yes	0	NA
isoComp_00396071	geneComp_00092704	TALONT000139034	TALON_gene-38307	full red	small green	TALON_gene-38307	37.9009	26.8744	46.849	5.2526	4.2107	0.801557	6.76722	2.99128	10.6872	1.10222	0.820933	1.83358	0.169758	0.107567	0.2287	0.121133	0.00995385	0.00995385	NA	0.152962	FALSE	NA	NA	NA	0	TRUE
isoComp_00397200	geneComp_00092962	FxaC_23g08780.t1	TALON_gene-38748	full red	small green	TALON_gene-38748	77.584	85.3662	53.8656	6.0968	5.77353	-0.664203	49.7497	58.7425	29.4792	3.82196	4.45691	-0.994463	0.630317	0.688733	0.5428	-0.145933	0.00131993	0.00131993	FALSE	0.993319	TRUE	yes	no	no	0	TRUE
isoComp_00397201	geneComp_00092962	TALONT000162064	TALON_gene-38748	full red	small green	TALON_gene-38748	77.584	85.3662	53.8656	6.0968	5.77353	-0.664203	20.7384	19.9092	18.8932	0.919073	2.22317	-0.075531	0.276992	0.234167	0.350267	0.1161	0.00134674	0.00131993	FALSE	0.993042	TRUE	yes	no	no	1	TRUE
isoComp_00985180	geneComp_00235102	FxaC_23g08780.t1	TALON_gene-38748	turn	small green	TALON_gene-38748	77.584	90.5227	53.8656	7.32921	5.77353	-0.748809	49.7497	62.1773	29.4792	5.72942	4.45691	-1.07643	0.630317	0.685733	0.5428	-0.142933	0.0056846	0.0056846	FALSE	0.993319	TRUE	yes	no	no	0	TRUE
isoComp_00985181	geneComp_00235102	TALONT000162064	TALON_gene-38748	turn	small green	TALON_gene-38748	77.584	90.5227	53.8656	7.32921	5.77353	-0.748809	20.7384	20.699	18.8932	0.581588	2.22317	-0.131625	0.276992	0.231867	0.350267	0.1184	0.00584256	0.0056846	FALSE	0.993042	TRUE	yes	no	no	1	TRUE
isoComp_00691304	geneComp_00164045	TALONT000164675	TALON_gene-38763	full red	white	TALON_gene-38763	13.998	17.1765	17.1194	2.41965	3.56279	-0.00480087	3.70752	2.39317	6.41443	0.953166	1.61738	1.41863	0.264117	0.129367	0.3682	0.238833	0.0486624	0.0486624	NA	0.183769	FALSE	NA	NA	NA	0	TRUE
isoComp_00103768	geneComp_00022021	TALONT000171777	TALON_gene-38966	full red	turn	TALON_gene-38966	17.1783	25.2001	14.7465	3.3041	2.08877	-0.772653	7.19148	7.20235	6.57835	1.58443	0.718509	-0.130553	0.44365	0.2909	0.454467	0.163567	0.0473982	0.0473982	NA	0.0902071	FALSE	NA	NA	NA	1	TRUE
isoComp_00397751	geneComp_00093091	FxaC_23g11550.t1	TALON_gene-38966	full red	small green	TALON_gene-38966	17.1783	25.2001	14.9271	3.3041	2.84498	-0.755097	2.62775	5.12672	1.15748	0.778875	0.288654	-2.13745	0.146283	0.206967	0.0898667	-0.1171	0.0267858	0.00202783	FALSE	1	TRUE	yes	no	no	1	TRUE
isoComp_00397758	geneComp_00093091	TALONT000171777	TALON_gene-38966	full red	small green	TALON_gene-38966	17.1783	25.2001	14.9271	3.3041	2.84498	-0.755097	7.19148	7.20235	8.43445	1.58443	0.725607	0.227534	0.44365	0.2909	0.591867	0.300967	0.00202783	0.00202783	NA	0.0902071	FALSE	NA	NA	NA	1	TRUE
isoComp_00104358	geneComp_00022145	FxaC_23g14330.t1	TALON_gene-39179	full red	turn	TALON_gene-39179	96.2727	98.9321	103.964	8.38894	3.36472	0.0715733	59.4677	68.7965	61.1527	4.6934	1.43417	-0.169893	0.630008	0.6975	0.588667	-0.108833	0.0405617	0.0405617	FALSE	0.736647	TRUE	yes	no	yes	0	NA
isoComp_00692338	geneComp_00164285	FxaC_23g14330.t1	TALON_gene-39179	full red	white	TALON_gene-39179	96.2727	98.9321	114.821	8.38894	8.23181	0.214856	59.4677	68.7965	64.0492	4.6934	4.41119	-0.103139	0.630008	0.6975	0.558767	-0.138733	0.0115537	0.0115537	FALSE	0.736647	TRUE	yes	no	yes	0	TRUE
isoComp_00692344	geneComp_00164285	TALONT000180904	TALON_gene-39179	full red	white	TALON_gene-39179	96.2727	98.9321	114.821	8.38894	8.23181	0.214856	25.7051	18.6135	38.5989	4.49304	3.84254	1.05181	0.254225	0.183333	0.3374	0.154067	0.0125134	0.0115537	NA	0.185086	FALSE	NA	NA	NA	0	TRUE
isoComp_00398594	geneComp_00093256	FxaC_23g15350.t1	TALON_gene-39249	full red	small green	TALON_gene-39249	30.18	39.5971	29.9413	3.56384	1.11683	-0.403142	17.0849	25.1797	13.1314	0.0647467	1.33046	-0.938716	0.565742	0.646733	0.436733	-0.21	0.0110226	0.0110226	FALSE	0.999981	TRUE	yes	no	no	0	TRUE
isoComp_00398596	geneComp_00093256	TALONT000184948	TALON_gene-39249	full red	small green	TALON_gene-39249	30.18	39.5971	29.9413	3.56384	1.11683	-0.403142	6.27638	6.4967	9.28937	1.64609	1.06338	0.515207	0.207708	0.159033	0.312533	0.1535	0.0338287	0.0110226	FALSE	0.856829	TRUE	no	no	no	0	TRUE
isoComp_00693204	geneComp_00164480	TALONT000194343	TALON_gene-39529	full red	white	TALON_gene-39529	547.844	232.608	1733.83	10.9413	73.1233	2.89794	400.989	19.6619	1584.29	19.6619	65.2451	6.33157	0.249567	0.0844	0.913867	0.829467	1.11e-07	1.02e-07	NA	0.0141381	FALSE	NA	NA	NA	0	TRUE
isoComp_00693205	geneComp_00164480	TALONT000194356	TALON_gene-39529	full red	white	TALON_gene-39529	547.844	232.608	1733.83	10.9413	73.1233	2.89794	146.366	211.852	149.539	21.4056	10.4302	-0.502505	0.747967	0.911233	0.0861333	-0.8251	1.02e-07	1.02e-07	NA	0.225088	FALSE	NA	NA	NA	0	TRUE
isoComp_01281184	geneComp_00306620	TALONT000194343	TALON_gene-39529	turn	white	TALON_gene-39529	547.844	153.827	1733.83	3.51048	73.1233	3.4945	400.989	0	1584.29	0	65.2451	17.2735	0.249567	0	0.913867	0.913867	1.23e-73	2.26e-74	NA	0.0141381	FALSE	NA	NA	NA	0	TRUE
isoComp_01281185	geneComp_00306620	TALONT000194356	TALON_gene-39529	turn	white	TALON_gene-39529	547.844	153.827	1733.83	3.51048	73.1233	3.4945	146.366	152.968	149.539	3.27172	10.4302	-0.032701	0.747967	0.9945	0.0861333	-0.908367	2.26e-74	2.26e-74	NA	0.225088	FALSE	NA	NA	NA	0	TRUE
isoComp_01575174	geneComp_00377690	TALONT000194343	TALON_gene-39529	small green	white	TALON_gene-39529	547.844	71.1058	1733.83	8.95058	73.1233	4.60766	400.989	0	1584.29	0	65.2451	17.2735	0.249567	0	0.913867	0.913867	2.45e-34	1.88e-34	NA	0.0141381	FALSE	NA	NA	NA	0	TRUE
isoComp_01575175	geneComp_00377690	TALONT000194356	TALON_gene-39529	small green	white	TALON_gene-39529	547.844	71.1058	1733.83	8.95058	73.1233	4.60766	146.366	71.1058	149.539	8.95058	10.4302	1.07238	0.747967	1	0.0861333	-0.913867	1.88e-34	1.88e-34	NA	0.225088	FALSE	NA	NA	NA	0	TRUE
isoComp_01281266	geneComp_00306633	TALONT000198412	TALON_gene-39549	turn	white	TALON_gene-39549	182.4	141.724	256.035	2.28634	8.559	0.853216	122.285	136.812	126.831	2.61339	1.56665	-0.109278	0.776433	0.9653	0.496667	-0.468633	2.66e-44	2.66e-44	NA	0.232112	FALSE	NA	NA	NA	0	TRUE
isoComp_01281267	geneComp_00306633	TALONT000198629	TALON_gene-39549	turn	white	TALON_gene-39549	182.4	141.724	256.035	2.28634	8.559	0.853216	59.9668	4.54052	128.981	1.32974	9.59647	4.8251	0.222708	0.0321667	0.502433	0.470267	1.19e-43	2.66e-44	NA	0.150893	FALSE	NA	NA	NA	0	TRUE
isoComp_01575256	geneComp_00377703	TALONT000198412	TALON_gene-39549	small green	white	TALON_gene-39549	182.4	57.9718	256.035	9.32107	8.559	2.14273	122.285	56.9327	126.831	8.99241	1.56665	1.15544	0.776433	0.9835	0.496667	-0.486833	4.31e-23	4.31e-23	NA	0.232112	FALSE	NA	NA	NA	0	TRUE
isoComp_01575257	geneComp_00377703	TALONT000198629	TALON_gene-39549	small green	white	TALON_gene-39549	182.4	57.9718	256.035	9.32107	8.559	2.14273	59.9668	1.03912	128.981	0.548486	9.59647	6.94195	0.222708	0.0165	0.502433	0.485933	5.7e-23	4.31e-23	NA	0.150893	FALSE	NA	NA	NA	0	TRUE
isoComp_00105549	geneComp_00022424	TALONT000203800	TALON_gene-39664	full red	turn	TALON_gene-39664	93.0706	126.433	130.013	11.0399	6.7168	0.0402809	36.9628	63.0699	46.9173	4.76023	2.8664	-0.426753	0.361542	0.4998	0.3606	-0.1392	0.0224964	8.24e-06	NA	0.52049	TRUE	NA	NA	NA	0	TRUE
isoComp_00105550	geneComp_00022424	TALONT000203805	TALON_gene-39664	full red	turn	TALON_gene-39664	93.0706	126.433	130.013	11.0399	6.7168	0.0402809	19.8673	17.1106	33.7034	1.30233	4.56174	0.977593	0.233325	0.135867	0.2571	0.121233	8.24e-06	8.24e-06	NA	0.133325	FALSE	NA	NA	NA	0	TRUE
isoComp_00399539	geneComp_00093494	TALONT000203800	TALON_gene-39664	full red	small green	TALON_gene-39664	93.0706	126.433	26.6291	11.0399	2.59996	-2.24687	36.9628	63.0699	6.20332	4.76023	0.719907	-3.34375	0.361542	0.4998	0.2326	-0.2672	6.66e-05	5.61e-05	NA	0.52049	TRUE	NA	NA	NA	0	TRUE
isoComp_00399540	geneComp_00093494	TALONT000203805	TALON_gene-39664	full red	small green	TALON_gene-39664	93.0706	126.433	26.6291	11.0399	2.59996	-2.24687	19.8673	17.1106	7.99207	1.30233	1.06664	-1.09728	0.233325	0.135867	0.3046	0.168733	5.61e-05	5.61e-05	NA	0.133325	FALSE	NA	NA	NA	0	TRUE
isoComp_00987519	geneComp_00235634	TALONT000203800	TALON_gene-39664	turn	small green	TALON_gene-39664	93.0706	130.013	26.6291	6.7168	2.59996	-2.28715	36.9628	46.9173	6.20332	2.8664	0.719907	-2.91699	0.361542	0.3606	0.2326	-0.128	0.0425482	0.0425482	NA	0.52049	TRUE	NA	NA	NA	0	NA
isoComp_00399621	geneComp_00093511	FxaC_23g21880.t1	TALON_gene-39692	full red	small green	TALON_gene-39692	22.4023	11.2965	29.5628	1.63436	1.34002	1.38712	12.7336	4.37409	18.6253	1.29082	1.03844	2.08768	0.534767	0.371067	0.631767	0.2607	0.00274727	0.00274727	FALSE	1	TRUE	yes	no	no	0	TRUE
isoComp_00399622	geneComp_00093511	TALONT000207390	TALON_gene-39692	full red	small green	TALON_gene-39692	22.4023	11.2965	29.5628	1.63436	1.34002	1.38712	9.27395	6.86251	9.82073	0.448779	1.24229	0.516461	0.448667	0.622033	0.330367	-0.291667	0.00280914	0.00274727	TRUE	0.570096	TRUE	no	no	no	0	TRUE
isoComp_00400609	geneComp_00093725	TALONT000238695	TALON_gene-40058	full red	small green	TALON_gene-40058	88.4017	112.138	56.5638	2.97859	3.81982	-0.987198	63.8198	85.1233	35.3964	2.93322	2.421	-1.26571	0.7095	0.759667	0.6271	-0.132567	0.0452853	0.0452853	FALSE	0.971263	TRUE	yes	no	yes	0	TRUE
isoComp_00400610	geneComp_00093725	TALONT000238706	TALON_gene-40058	full red	small green	TALON_gene-40058	88.4017	112.138	56.5638	2.97859	3.81982	-0.987198	16.6935	16.4392	14.4941	1.35632	3.42056	-0.181558	0.197975	0.146633	0.253267	0.106633	0.047465	0.0452853	NA	0.13484	FALSE	NA	NA	NA	0	TRUE
isoComp_00106985	geneComp_00022734	FxaC_23g28200.t1	TALON_gene-40181	full red	turn	TALON_gene-40181	30.0508	37.7149	27.2748	3.5493	3.64084	-0.467424	15.8114	25.2764	13.8002	1.68352	1.81522	-0.872629	0.512192	0.674067	0.5066	-0.167467	0.0335909	0.0335909	FALSE	0.999956	TRUE	yes	no	no	0	TRUE
isoComp_00106993	geneComp_00022734	TALONT000243187	TALON_gene-40181	full red	turn	TALON_gene-40181	30.0508	37.7149	27.2748	3.5493	3.64084	-0.467424	7.82056	6.29344	7.23272	0.73854	1.00612	0.200392	0.271933	0.166233	0.269033	0.1028	0.0380326	0.0335909	NA	0.447715	FALSE	NA	NA	NA	0	TRUE
isoComp_00400975	geneComp_00093804	FxaC_23g28200.t1	TALON_gene-40181	full red	small green	TALON_gene-40181	30.0508	37.7149	25.7223	3.5493	2.58277	-0.551938	15.8114	25.2764	10.2634	1.68352	0.770436	-1.29945	0.512192	0.674067	0.4013	-0.272767	0.00248774	0.00248774	FALSE	0.999956	TRUE	yes	no	no	0	TRUE
isoComp_00400983	geneComp_00093804	TALONT000243187	TALON_gene-40181	full red	small green	TALON_gene-40181	30.0508	37.7149	25.7223	3.5493	2.58277	-0.551938	7.82056	6.29344	7.48136	0.73854	0.196883	0.249089	0.271933	0.166233	0.298767	0.132533	0.00276137	0.00248774	NA	0.447715	FALSE	NA	NA	NA	0	TRUE
isoComp_00694965	geneComp_00164874	FxaC_23g28200.t1	TALON_gene-40181	full red	white	TALON_gene-40181	30.0508	37.7149	29.4913	3.5493	2.19697	-0.354738	15.8114	25.2764	13.9057	1.68352	2.01949	-0.861648	0.512192	0.674067	0.4668	-0.207267	0.00224163	0.00224163	FALSE	0.999956	TRUE	yes	no	no	0	TRUE
isoComp_00694973	geneComp_00164874	TALONT000243187	TALON_gene-40181	full red	white	TALON_gene-40181	30.0508	37.7149	29.4913	3.5493	2.19697	-0.354738	7.82056	6.29344	10.2747	0.73854	0.347059	0.706292	0.271933	0.166233	0.3537	0.187467	0.00270863	0.00224163	NA	0.447715	FALSE	NA	NA	NA	0	TRUE
isoComp_00107011	geneComp_00022738	FxaC_23g28250.t1	TALON_gene-40185	full red	turn	TALON_gene-40185	13.4524	16.043	14.3603	1.02587	1.56289	-0.159755	4.5926	8.32975	4.25265	0.36723	1.1048	-0.968255	0.338317	0.5237	0.287533	-0.236167	0.0225271	0.0225271	FALSE	0.999361	TRUE	no	no	yes	0	TRUE
isoComp_00694991	geneComp_00164878	FxaC_23g28250.t1	TALON_gene-40185	full red	white	TALON_gene-40185	13.4524	16.043	14.3571	1.02587	2.50073	-0.160077	4.5926	8.32975	3.47477	0.36723	0.135247	-1.25894	0.338317	0.5237	0.256933	-0.266767	0.0254092	0.0254092	FALSE	0.999361	TRUE	no	no	yes	0	TRUE
isoComp_00694992	geneComp_00164878	TALONT000243555	TALON_gene-40185	full red	white	TALON_gene-40185	13.4524	16.043	14.3571	1.02587	2.50073	-0.160077	5.26749	4.48947	6.42327	0.590299	1.27914	0.515799	0.391908	0.281567	0.4423	0.160733	0.0416143	0.0254092	FALSE	0.580233	TRUE	no	no	yes	0	TRUE
isoComp_00107098	geneComp_00022759	FxaC_23g28590.t1	TALON_gene-40213	full red	turn	TALON_gene-40213	39.3301	48.8221	40.617	4.08644	5.79844	-0.265392	13.4624	21.169	11.8915	2.65458	3.45436	-0.831492	0.311875	0.430733	0.2809	-0.149833	0.0479176	0.0477882	FALSE	1	TRUE	yes	no	yes	0	TRUE
isoComp_00107100	geneComp_00022759	TALONT000246233	TALON_gene-40213	full red	turn	TALON_gene-40213	39.3301	48.8221	40.617	4.08644	5.79844	-0.265392	24.7386	26.1106	27.6538	2.1986	2.28233	0.0828099	0.65855	0.5366	0.692167	0.155567	0.0477882	0.0477882	FALSE	1	TRUE	yes	no	yes	0	TRUE
isoComp_00401088	geneComp_00093829	FxaC_23g28590.t1	TALON_gene-40213	full red	small green	TALON_gene-40213	39.3301	48.8221	26.4395	4.08644	2.43186	-0.884591	13.4624	21.169	6.11175	2.65458	1.83445	-1.79062	0.311875	0.430733	0.222967	-0.207767	0.00185362	0.00182694	FALSE	1	TRUE	yes	no	yes	0	TRUE
isoComp_00401090	geneComp_00093829	TALONT000246233	TALON_gene-40213	full red	small green	TALON_gene-40213	39.3301	48.8221	26.4395	4.08644	2.43186	-0.884591	24.7386	26.1106	20.0811	2.1986	0.829168	-0.378629	0.65855	0.5366	0.766767	0.230167	0.00182694	0.00182694	FALSE	1	TRUE	yes	no	yes	0	TRUE
isoComp_00401575	geneComp_00093857	TALONT000269077	TALON_gene-40262	full red	small green	TALON_gene-40262	28.9196	52.417	14.7137	3.25182	4.98248	-1.83217	10.2693	24.6667	1.59292	1.24891	0.389053	-3.94437	0.292667	0.476333	0.1551	-0.321233	1.63e-05	1.63e-05	NA	0.0944741	FALSE	NA	NA	NA	0	TRUE
isoComp_00401579	geneComp_00093857	TALONT000269154	TALON_gene-40262	full red	small green	TALON_gene-40262	28.9196	52.417	14.7137	3.25182	4.98248	-1.83217	4.27098	4.38546	3.53647	0.0995408	1.75667	-0.309629	0.171975	0.0842333	0.207567	0.123333	0.00645572	1.63e-05	NA	0.0646997	FALSE	NA	NA	NA	0	TRUE
isoComp_00695565	geneComp_00164927	TALONT000269077	TALON_gene-40262	full red	white	TALON_gene-40262	28.9196	52.417	17.4372	3.25182	3.29262	-1.58731	10.2693	24.6667	3.60726	1.24891	1.77164	-2.77018	0.292667	0.476333	0.181433	-0.2949	0.00187477	0.00187477	NA	0.0944741	FALSE	NA	NA	NA	0	TRUE
isoComp_00695568	geneComp_00164927	TALONT000269138	TALON_gene-40262	full red	white	TALON_gene-40262	28.9196	52.417	17.4372	3.25182	3.29262	-1.58731	2.33654	2.72211	2.70861	0.332537	0.642486	-0.00714795	0.1028	0.0517333	0.155833	0.1041	0.0416143	0.00187477	FALSE	0.99516	TRUE	yes	no	no	0	TRUE
isoComp_00989555	geneComp_00235997	TALONT000269077	TALON_gene-40262	turn	small green	TALON_gene-40262	28.9196	31.1103	14.7137	2.20887	4.98248	-1.07971	10.2693	11.2102	1.59292	1.34791	0.389053	-2.80733	0.292667	0.3578	0.1551	-0.2027	0.0155361	0.0155361	NA	0.0944741	FALSE	NA	NA	NA	0	NA
isoComp_00108277	geneComp_00022932	FxaC_23g31990.t1	TALON_gene-40488	full red	turn	TALON_gene-40488	19.3999	47.4785	23.7581	2.53653	4.31774	-0.998553	3.94779	12.7478	2.21099	3.55042	0.825378	-2.5221	0.163425	0.2623	0.0944	-0.1679	0.0365663	0.00476778	FALSE	1	TRUE	yes	no	no	0	TRUE
isoComp_00108280	geneComp_00022932	TALONT000279775	TALON_gene-40488	full red	turn	TALON_gene-40488	19.3999	47.4785	23.7581	2.53653	4.31774	-0.998553	5.09916	10.1989	8.03278	0.317207	0.984716	-0.344054	0.310467	0.216667	0.3474	0.130733	0.00476778	0.00476778	FALSE	1	TRUE	yes	no	no	0	TRUE
isoComp_00402441	geneComp_00094052	FxaC_23g33260.t1	TALON_gene-40575	full red	small green	TALON_gene-40575	110.8	202.436	28.7782	16.3448	12.3145	-2.81399	67.0692	111.362	21.6622	3.8327	9.5373	-2.36147	0.643975	0.556	0.716467	0.160467	0.00303142	0.00303142	FALSE	0.999943	TRUE	yes	yes	no	1	TRUE
isoComp_00402444	geneComp_00094052	TALONT000283714	TALON_gene-40575	full red	small green	TALON_gene-40575	110.8	202.436	28.7782	16.3448	12.3145	-2.81399	20.6028	51.4087	1.6171	12.8519	1.03241	-4.98192	0.133717	0.247267	0.039	-0.208267	0.00307626	0.00303142	FALSE	0.999983	TRUE	yes	yes	no	0	TRUE
isoComp_00990421	geneComp_00236192	FxaC_23g33260.t1	TALON_gene-40575	turn	small green	TALON_gene-40575	110.8	128.434	28.7782	12.8697	12.3145	-2.15759	67.0692	76.4473	21.6622	10.8493	9.5373	-1.81881	0.643975	0.5901	0.716467	0.126367	5.56e-06	5.56e-06	FALSE	0.999943	TRUE	yes	yes	no	1	TRUE
isoComp_00990424	geneComp_00236192	TALONT000283714	TALON_gene-40575	turn	small green	TALON_gene-40575	110.8	128.434	28.7782	12.8697	12.3145	-2.15759	20.6028	22.2699	1.6171	3.47818	1.03241	-3.77536	0.133717	0.1716	0.039	-0.1326	6.48e-06	5.56e-06	FALSE	0.999983	TRUE	yes	yes	no	0	TRUE
isoComp_00402828	geneComp_00094142	TALONT000293902	TALON_gene-40716	full red	small green	TALON_gene-40716	28.0379	13.3927	46.8352	2.22399	4.58339	1.80538	15.0988	4.25532	31.3651	0.8939	3.29016	2.8789	0.48	0.312	0.670867	0.358867	1.28e-08	1.28e-08	NA	0.0793131	FALSE	NA	NA	NA	0	TRUE
isoComp_00402831	geneComp_00094142	TALONT000293970	TALON_gene-40716	full red	small green	TALON_gene-40716	28.0379	13.3927	46.8352	2.22399	4.58339	1.80538	5.57167	5.30764	5.07236	1.19694	0.133399	-0.0652872	0.243642	0.396533	0.110167	-0.286367	1.94e-08	1.28e-08	NA	0.0215293	FALSE	NA	NA	NA	0	TRUE
isoComp_00696818	geneComp_00165212	TALONT000293902	TALON_gene-40716	full red	white	TALON_gene-40716	28.0379	13.3927	27.8727	2.22399	1.85525	1.05685	15.0988	4.25532	17.5381	0.8939	1.70241	2.04059	0.48	0.312	0.6315	0.3195	0.00270704	0.00270704	NA	0.0793131	FALSE	NA	NA	NA	0	TRUE
isoComp_00696821	geneComp_00165212	TALONT000293970	TALON_gene-40716	full red	white	TALON_gene-40716	28.0379	13.3927	27.8727	2.22399	1.85525	1.05685	5.57167	5.30764	4.70423	1.19694	1.21323	-0.173765	0.243642	0.396533	0.165367	-0.231167	0.00336653	0.00270704	NA	0.0215293	FALSE	NA	NA	NA	0	TRUE
isoComp_00990808	geneComp_00236282	TALONT000293902	TALON_gene-40716	turn	small green	TALON_gene-40716	28.0379	24.051	46.8352	3.54504	4.58339	0.961206	15.0988	7.23663	31.3651	1.00648	3.29016	2.11424	0.48	0.305633	0.670867	0.365233	1.25e-08	1.25e-08	NA	0.0793131	FALSE	NA	NA	NA	0	TRUE
isoComp_00990811	geneComp_00236282	TALONT000293970	TALON_gene-40716	turn	small green	TALON_gene-40716	28.0379	24.051	46.8352	3.54504	4.58339	0.961206	5.57167	7.20246	5.07236	0.839345	0.133399	-0.504991	0.243642	0.3025	0.110167	-0.192333	1.86e-08	1.25e-08	NA	0.0215293	FALSE	NA	NA	NA	0	TRUE
isoComp_01284798	geneComp_00307352	TALONT000293902	TALON_gene-40716	turn	white	TALON_gene-40716	28.0379	24.051	27.8727	3.54504	1.85525	0.212676	15.0988	7.23663	17.5381	1.00648	1.70241	1.27594	0.48	0.305633	0.6315	0.325867	0.0112461	0.0112461	NA	0.0793131	FALSE	NA	NA	NA	0	TRUE
isoComp_01284801	geneComp_00307352	TALONT000293970	TALON_gene-40716	turn	white	TALON_gene-40716	28.0379	24.051	27.8727	3.54504	1.85525	0.212676	5.57167	7.20246	4.70423	0.839345	1.21323	-0.613469	0.243642	0.3025	0.165367	-0.137133	0.0140246	0.0112461	NA	0.0215293	FALSE	NA	NA	NA	0	TRUE
isoComp_00109774	geneComp_00023282	FxaC_23g38570.t1	TALON_gene-41024	full red	turn	TALON_gene-41024	27.0915	27.069	28.4144	0.737091	2.16452	0.0699568	4.17093	6.19768	2.72815	1.04161	0.439851	-1.18085	0.155875	0.227367	0.0990667	-0.1283	0.0395066	0.0386482	FALSE	1	TRUE	yes	no	yes	0	TRUE
isoComp_00109776	geneComp_00023282	TALONT000302762	TALON_gene-41024	full red	turn	TALON_gene-41024	27.0915	27.069	28.4144	0.737091	2.16452	0.0699568	18.99	17.4458	21.2958	1.29415	1.42425	0.287541	0.700825	0.6477	0.750467	0.102767	0.0386482	0.0386482	NA	0.145555	FALSE	NA	NA	NA	0	TRUE
isoComp_00698181	geneComp_00165513	TALONT000309088	TALON_gene-41162	full red	white	TALON_gene-41162	21.4376	15.3371	24.7918	3.69857	1.81385	0.692481	2.90256	0.813395	5.30509	0.495183	0.331902	2.69044	0.124667	0.0474333	0.214967	0.167533	0.0476996	0.0476996	NA	0.00767168	FALSE	NA	NA	NA	0	TRUE
isoComp_00992193	geneComp_00236588	FxaC_23g40290.t1	TALON_gene-41170	turn	small green	TALON_gene-41170	168.865	172.493	104.263	18.4437	6.87641	-0.726258	97.8433	91.7433	68.7783	6.69128	3.52506	-0.415596	0.5895	0.5367	0.661867	0.125167	0.0104232	0.0104232	FALSE	0.709814	TRUE	yes	no	yes	0	TRUE
isoComp_00992205	geneComp_00236588	TALONT000309567	TALON_gene-41170	turn	small green	TALON_gene-41170	168.865	172.493	104.263	18.4437	6.87641	-0.726258	58.448	67.7447	24.9927	10.5577	3.67809	-1.43824	0.33365	0.389867	0.2371	-0.152767	0.0108228	0.0104232	NA	0.252593	FALSE	NA	NA	NA	0	TRUE
isoComp_00110350	geneComp_00023414	TALONT000310225	TALON_gene-41237	full red	turn	TALON_gene-41237	18.4506	14.7013	11.7343	0.826341	0.960722	-0.32496	3.31206	4.18754	1.10634	0.528037	0.426538	-1.91076	0.170625	0.2847	0.0919333	-0.192767	0.00474556	0.00474556	FALSE	1	TRUE	yes	no	no	0	TRUE
isoComp_00698330	geneComp_00165554	TALONT000310225	TALON_gene-41237	full red	white	TALON_gene-41237	18.4506	14.7013	18.9347	0.826341	2.76727	0.364874	3.31206	4.18754	2.2254	0.528037	0.450765	-0.909008	0.170625	0.2847	0.120433	-0.164267	0.0161574	0.0161574	FALSE	1	TRUE	yes	no	no	0	NA
isoComp_00110794	geneComp_00023533	FxaC_23g43300.t1	TALON_gene-41437	full red	turn	TALON_gene-41437	21.5579	27.7887	18.684	3.44675	2.03433	-0.572443	12.1911	18.1203	8.84986	2.46284	0.781061	-1.03305	0.549717	0.650367	0.475833	-0.174533	0.0242293	0.0242293	FALSE	0.999981	TRUE	yes	yes	no	0	TRUE
isoComp_00110795	geneComp_00023533	TALONT000314067	TALON_gene-41437	full red	turn	TALON_gene-41437	21.5579	27.7887	18.684	3.44675	2.03433	-0.572443	5.84451	6.249	6.54035	1.24374	0.873724	0.06564	0.274483	0.2231	0.348367	0.125267	0.0269853	0.0242293	NA	0.177165	FALSE	NA	NA	NA	0	TRUE
isoComp_00110840	geneComp_00023541	TALONT000315646	TALON_gene-41447	full red	turn	TALON_gene-41447	31.7077	25.6273	28.1578	2.38955	0.928877	0.135802	7.55184	9.59482	4.79463	0.828152	0.989063	-0.999334	0.246308	0.3792	0.1684	-0.2108	0.00991015	0.00991015	FALSE	1	TRUE	yes	no	no	0	TRUE
isoComp_00404830	geneComp_00094611	TALONT000315646	TALON_gene-41447	full red	small green	TALON_gene-41447	31.7077	25.6273	40.582	2.38955	2.21404	0.662949	7.55184	9.59482	7.89764	0.828152	0.660031	-0.280511	0.246308	0.3792	0.194433	-0.184767	0.00191317	0.00191317	FALSE	1	TRUE	yes	no	no	0	TRUE
isoComp_00111366	geneComp_00023631	FxaC_27g51170.t1	TALON_gene-4156	full red	turn	TALON_gene-4156	15.4174	9.17982	22.8608	2.66629	1.49816	1.3154	2.24844	2.79617	2.37017	0.876407	0.633816	-0.237535	0.153142	0.304567	0.100967	-0.2036	0.000283842	0.00024989	FALSE	1	TRUE	yes	no	no	0	TRUE
isoComp_00111367	geneComp_00023631	TALONT000369284	TALON_gene-4156	full red	turn	TALON_gene-4156	15.4174	9.17982	22.8608	2.66629	1.49816	1.3154	11.7999	5.66426	17.9058	1.62806	1.31738	1.65873	0.765025	0.615133	0.782433	0.1673	0.00024989	0.00024989	FALSE	0.891736	TRUE	yes	no	no	0	TRUE
isoComp_00405356	geneComp_00094701	FxaC_27g51170.t1	TALON_gene-4156	full red	small green	TALON_gene-4156	15.4174	9.17982	6.60767	2.66629	1.18628	-0.473712	2.24844	2.79617	0.583829	0.876407	0.224843	-2.24048	0.153142	0.304567	0.0802667	-0.2243	0.00134674	0.00129723	FALSE	1	TRUE	yes	no	no	0	TRUE
isoComp_00405357	geneComp_00094701	TALONT000369284	TALON_gene-4156	full red	small green	TALON_gene-4156	15.4174	9.17982	6.60767	2.66629	1.18628	-0.473712	11.7999	5.66426	5.81497	1.62806	1.0441	0.0378179	0.765025	0.615133	0.8803	0.265167	0.00129723	0.00129723	FALSE	0.891736	TRUE	yes	no	no	0	TRUE
isoComp_00111442	geneComp_00023646	FxaC_23g44770.t1	TALON_gene-41578	full red	turn	TALON_gene-41578	21.8327	61.8712	23.2831	18.4884	2.44789	-1.4096	12.7725	39.967	9.77883	13.0304	0.705765	-2.02996	0.60905	0.628867	0.423467	-0.2054	0.00182705	0.00182705	FALSE	0.999981	TRUE	yes	no	no	0	TRUE
isoComp_00111443	geneComp_00023646	TALONT000540270	TALON_gene-41578	full red	turn	TALON_gene-41578	21.8327	61.8712	23.2831	18.4884	2.44789	-1.4096	3.9846	8.71091	6.85937	1.80061	1.57026	-0.344301	0.158992	0.155667	0.287267	0.1316	0.00275599	0.00182705	NA	0.0537373	FALSE	NA	NA	NA	0	TRUE
isoComp_00111770	geneComp_00023731	FxaC_23g46570.t1	TALON_gene-41728	full red	turn	TALON_gene-41728	19.3045	18.0511	22.9565	0.426452	3.17411	0.346649	4.40289	5.83027	3.49406	0.434749	0.702114	-0.737005	0.233692	0.323533	0.154467	-0.169067	0.015205	0.015205	FALSE	0.998612	TRUE	no	no	no	0	TRUE
isoComp_00112641	geneComp_00023920	FxaC_23g50330.t1	TALON_gene-42035	full red	turn	TALON_gene-42035	70.2743	47.7231	48.6837	7.01803	1.45486	0.0287428	33.1479	26.293	20.001	4.18419	0.99009	-0.394438	0.462017	0.552833	0.410367	-0.142467	0.00529324	0.00529324	FALSE	1	TRUE	yes	no	no	0	TRUE
isoComp_00112651	geneComp_00023920	TALONT000336276	TALON_gene-42035	full red	turn	TALON_gene-42035	70.2743	47.7231	48.6837	7.01803	1.45486	0.0287428	31.0394	18.0384	25.6419	3.2613	0.876205	0.507191	0.455475	0.374767	0.5267	0.151933	0.00578529	0.00529324	FALSE	0.99877	TRUE	yes	no	no	0	TRUE
isoComp_00112822	geneComp_00023964	TALONT000339221	TALON_gene-42104	full red	turn	TALON_gene-42104	21.8153	27.9202	24.5195	2.41114	1.72897	-0.187306	4.09469	0.893332	5.46393	0.260118	1.1268	2.59925	0.2242	0.0339333	0.2184	0.184467	3.57e-05	3.57e-05	NA	0.0144135	FALSE	NA	NA	NA	0	NA
isoComp_00406812	geneComp_00095034	TALONT000339221	TALON_gene-42104	full red	small green	TALON_gene-42104	21.8153	27.9202	8.66396	2.41114	1.18177	-1.68706	4.09469	0.893332	3.17421	0.260118	0.296694	1.81761	0.2242	0.0339333	0.385633	0.3517	2.89e-07	2.89e-07	NA	0.0144135	FALSE	NA	NA	NA	0	TRUE
isoComp_00700798	geneComp_00166104	TALONT000339157	TALON_gene-42104	full red	white	TALON_gene-42104	21.8153	27.9202	26.1575	2.41114	1.40935	-0.0940473	11.0236	17.6782	9.43654	1.32096	0.452362	-0.904932	0.494525	0.634533	0.363967	-0.270567	0.000224807	1.4e-05	NA	0.0343061	FALSE	NA	NA	NA	0	TRUE
isoComp_00700802	geneComp_00166104	TALONT000339221	TALON_gene-42104	full red	white	TALON_gene-42104	21.8153	27.9202	26.1575	2.41114	1.40935	-0.0940473	4.09469	0.893332	6.84729	0.260118	1.37922	2.92431	0.2242	0.0339333	0.258833	0.2249	1.4e-05	1.4e-05	NA	0.0144135	FALSE	NA	NA	NA	0	TRUE
isoComp_00407230	geneComp_00095121	TALONT000341452	TALON_gene-42253	full red	small green	TALON_gene-42253	22.754	32.1176	23.9865	1.34791	1.80463	-0.420989	13.2939	15.4259	17.0438	0.774213	1.25968	0.143803	0.598108	0.482633	0.711533	0.2289	0.000680501	0.000680501	NA	0.00926167	FALSE	NA	NA	NA	0	TRUE
isoComp_00407231	geneComp_00095121	TALONT000341453	TALON_gene-42253	full red	small green	TALON_gene-42253	22.754	32.1176	23.9865	1.34791	1.80463	-0.420989	7.01948	13.3267	3.89288	1.10461	0.909927	-1.77279	0.304742	0.414633	0.165633	-0.249	0.000751414	0.000680501	NA	0.00873958	FALSE	NA	NA	NA	0	TRUE
isoComp_00407336	geneComp_00095152	FxaC_23g53450.t1	TALON_gene-42298	full red	small green	TALON_gene-42298	8.49153	9.46787	5.69302	2.10375	1.46989	-0.732836	2.24102	3.67514	0.864115	1.16406	0.151469	-2.07582	0.253292	0.373933	0.160767	-0.213167	0.00431445	0.0038812	FALSE	1	TRUE	yes	no	no	0	TRUE
isoComp_00407337	geneComp_00095152	TALONT000342127	TALON_gene-42298	full red	small green	TALON_gene-42298	8.49153	9.46787	5.69302	2.10375	1.46989	-0.732836	5.93015	5.64642	4.8289	1.00447	1.37312	-0.225209	0.714067	0.607133	0.839233	0.2321	0.0038812	0.0038812	FALSE	1	TRUE	yes	no	no	0	TRUE
isoComp_00407873	geneComp_00095281	FxaC_27g05650.t3	TALON_gene-425	full red	small green	TALON_gene-425	16.8569	9.97694	21.98	1.07708	4.37174	1.13873	4.31611	3.67266	3.70401	0.185795	0.797634	0.0122296	0.274933	0.372733	0.167233	-0.2055	0.000185045	0.000185045	FALSE	1	TRUE	yes	no	yes	0	TRUE
isoComp_00407875	geneComp_00095281	TALONT000316718	TALON_gene-425	full red	small green	TALON_gene-425	16.8569	9.97694	21.98	1.07708	4.37174	1.13873	6.66505	3.18934	9.74422	0.653656	1.84231	1.60825	0.379175	0.320433	0.4456	0.125167	0.0131827	0.000185045	FALSE	1	TRUE	yes	no	yes	1	TRUE
isoComp_00407878	geneComp_00095281	TALONT000316953	TALON_gene-425	full red	small green	TALON_gene-425	16.8569	9.97694	21.98	1.07708	4.37174	1.13873	2.18823	0.314462	3.27619	0.182683	0.762359	3.34029	0.117833	0.0282333	0.1479	0.119667	0.0464751	0.000185045	NA	0.298397	FALSE	NA	NA	NA	0	TRUE
isoComp_00995853	geneComp_00237421	FxaC_27g05650.t3	TALON_gene-425	turn	small green	TALON_gene-425	16.8569	13.3358	21.98	0.716809	4.37174	0.720458	4.31611	3.70322	3.70401	0.470275	0.797634	0.000304974	0.274933	0.2798	0.167233	-0.112567	0.0481082	0.0481082	FALSE	1	TRUE	yes	no	yes	0	TRUE
isoComp_00408993	geneComp_00095504	FxaC_27g52670.t1	TALON_gene-4289	full red	small green	TALON_gene-4289	64.3807	75.6235	70.6833	5.83309	4.44037	-0.0974521	32.5606	46.7163	31.3284	5.29527	1.81625	-0.576302	0.499758	0.614433	0.445267	-0.169167	0.0035319	0.0035319	FALSE	0.885152	TRUE	no	no	yes	0	TRUE
isoComp_00408994	geneComp_00095504	TALONT000371615	TALON_gene-4289	full red	small green	TALON_gene-4289	64.3807	75.6235	70.6833	5.83309	4.44037	-0.0974521	30.7495	28.2016	38.0433	0.251957	4.19297	0.431736	0.482475	0.3767	0.535867	0.159167	0.00358958	0.0035319	NA	0.0632085	FALSE	NA	NA	NA	0	TRUE
isoComp_00702983	geneComp_00166574	FxaC_27g52670.t1	TALON_gene-4289	full red	white	TALON_gene-4289	64.3807	75.6235	53.832	5.83309	5.11288	-0.490293	32.5606	46.7163	22.7236	5.29527	0.867315	-1.03941	0.499758	0.614433	0.429633	-0.1848	0.0263868	0.0263868	FALSE	0.885152	TRUE	no	no	yes	0	TRUE
isoComp_00702984	geneComp_00166574	TALONT000371615	TALON_gene-4289	full red	white	TALON_gene-4289	64.3807	75.6235	53.832	5.83309	5.11288	-0.490293	30.7495	28.2016	29.3512	0.251957	5.03576	0.0576231	0.482475	0.3767	0.536967	0.160267	0.0271434	0.0263868	NA	0.0632085	FALSE	NA	NA	NA	0	TRUE
isoComp_00115196	geneComp_00024473	TALONT000353990	TALON_gene-42951	full red	turn	TALON_gene-42951	495.513	505.786	582.157	39.0889	55.343	0.202878	234.54	267.341	234.981	10.2778	8.59225	-0.186128	0.481458	0.531967	0.4082	-0.123767	0.0173432	0.0173432	FALSE	0.950201	TRUE	yes	no	no	0	TRUE
isoComp_00115207	geneComp_00024473	TALONT000354608	TALON_gene-42951	full red	turn	TALON_gene-42951	495.513	505.786	582.157	39.0889	55.343	0.202878	249.128	226.554	335.203	28.6157	45.6516	0.565157	0.49435	0.444333	0.571633	0.1273	0.0174389	0.0173432	NA	0.190202	FALSE	NA	NA	NA	0	TRUE
isoComp_00115620	geneComp_00024580	FxaC_2g01350.t1	TALON_gene-43115	full red	turn	TALON_gene-43115	149.959	138.134	202.314	12.942	12.2152	0.550497	39.6937	45.8676	46.1333	2.54713	1.49707	0.00833274	0.273458	0.334367	0.230267	-0.1041	0.00442627	0.00442627	FALSE	0.997493	TRUE	yes	no	yes	0	TRUE
isoComp_00115627	geneComp_00024580	TALONT000131092	TALON_gene-43115	full red	turn	TALON_gene-43115	149.959	138.134	202.314	12.942	12.2152	0.550497	78.9021	64.1593	119.547	8.7172	11.9923	0.897739	0.512142	0.460967	0.588	0.127033	0.00445178	0.00442627	NA	0.162652	FALSE	NA	NA	NA	0	TRUE
isoComp_00115671	geneComp_00024586	FxaC_2g01450.t1	TALON_gene-43125	full red	turn	TALON_gene-43125	43.3246	79.9163	53.5365	6.47554	5.25444	-0.577877	24.7091	51.7463	27.4062	5.30954	3.23797	-0.916705	0.5477	0.645433	0.509967	-0.135467	0.0286903	0.0286903	FALSE	0.999992	TRUE	yes	no	yes	0	NA
isoComp_00409661	geneComp_00095656	FxaC_2g01450.t1	TALON_gene-43125	full red	small green	TALON_gene-43125	43.3246	79.9163	13.3844	6.47554	4.21056	-2.57704	24.7091	51.7463	6.12205	5.30954	1.1446	-3.07729	0.5477	0.645433	0.515	-0.130433	0.00626019	0.00626019	FALSE	0.999992	TRUE	yes	no	yes	0	TRUE
isoComp_00409668	geneComp_00095656	TALONT000131728	TALON_gene-43125	full red	small green	TALON_gene-43125	43.3246	79.9163	13.3844	6.47554	4.21056	-2.57704	10.666	14.795	5.27126	0.780287	2.44801	-1.48713	0.275142	0.1863	0.3338	0.1475	0.00702332	0.00626019	NA	0.379491	FALSE	NA	NA	NA	0	TRUE
isoComp_00703651	geneComp_00166726	FxaC_2g01450.t1	TALON_gene-43125	full red	white	TALON_gene-43125	43.3246	79.9163	26.4611	6.47554	3.58392	-1.59425	24.7091	51.7463	13.5619	5.30954	1.83614	-1.93111	0.5477	0.645433	0.5204	-0.125033	0.0483789	0.0483789	FALSE	0.999992	TRUE	yes	no	yes	0	TRUE
isoComp_00410122	geneComp_00095794	FxaC_27g53130.t1	TALON_gene-4337	full red	small green	TALON_gene-4337	10.3916	11.1719	12.0217	0.563427	1.00164	0.105668	6.08376	8.64023	5.12324	0.608292	0.523021	-0.752867	0.58585	0.776567	0.4254	-0.351167	0.0198333	0.0198333	FALSE	0.999999	TRUE	yes	no	no	0	TRUE
isoComp_00410124	geneComp_00095794	TALONT000373020	TALON_gene-4337	full red	small green	TALON_gene-4337	10.3916	11.1719	12.0217	0.563427	1.00164	0.105668	2.07383	1.31185	3.68844	0.670204	0.733632	1.48436	0.196242	0.1128	0.304367	0.191567	0.0254864	0.0198333	NA	0.0319287	FALSE	NA	NA	NA	0	TRUE
isoComp_00704314	geneComp_00166907	TALONT000139511	TALON_gene-43441	full red	white	TALON_gene-43441	13.4889	22.0191	8.05105	1.57213	2.59429	-1.45037	2.06748	4.62623	0.652119	0.77823	0.134214	-2.80779	0.118583	0.209333	0.0994333	-0.1099	0.0293295	0.0293295	FALSE	0.999839	TRUE	yes	no	no	1	TRUE
isoComp_00410430	geneComp_00095852	FxaC_2g05130.t1	TALON_gene-43460	full red	small green	TALON_gene-43460	118.778	117.761	108.068	7.67659	3.52538	-0.123908	66.6226	79.058	54.8714	1.72807	5.05018	-0.526776	0.56145	0.675067	0.505933	-0.169133	0.00503178	0.00473668	FALSE	0.999866	TRUE	yes	no	yes	0	NA
isoComp_00704420	geneComp_00166922	FxaC_2g05130.t1	TALON_gene-43460	full red	white	TALON_gene-43460	118.778	117.761	121.016	7.67659	6.91329	0.0393279	66.6226	79.058	61.4506	1.72807	0.607208	-0.363431	0.56145	0.675067	0.511033	-0.164033	0.0260824	0.0260824	FALSE	0.999866	TRUE	yes	no	yes	0	TRUE
isoComp_00116503	geneComp_00024795	TALONT000148258	TALON_gene-43481	full red	turn	TALON_gene-43481	29.9914	34.7613	37.0563	0.913759	5.80865	0.092213	5.50233	9.11211	4.88605	0.166933	1.07924	-0.897749	0.18455	0.262633	0.1316	-0.131033	0.00385036	0.00343787	FALSE	0.999533	TRUE	yes	no	no	0	TRUE
isoComp_00116506	geneComp_00024795	TALONT000148359	TALON_gene-43481	full red	turn	TALON_gene-43481	29.9914	34.7613	37.0563	0.913759	5.80865	0.092213	21.9918	23.5067	29.1495	0.936237	4.58221	0.310279	0.732775	0.675733	0.7866	0.110867	0.00343787	0.00343787	NA	0.244207	FALSE	NA	NA	NA	0	TRUE
isoComp_00410825	geneComp_00095943	FxaC_2g06820.t1	TALON_gene-43601	full red	small green	TALON_gene-43601	29.0358	53.82	4.86102	2.63775	1.04551	-3.46612	13.0604	23.2354	3.28709	1.16825	0.783371	-2.81768	0.510675	0.431833	0.680067	0.248233	0.00325352	0.00325352	FALSE	0.985235	TRUE	yes	no	no	0	TRUE
isoComp_00410830	geneComp_00095943	TALONT000161273	TALON_gene-43601	full red	small green	TALON_gene-43601	29.0358	53.82	4.86102	2.63775	1.04551	-3.46612	5.49049	12.6869	0.134382	0.892395	0.134382	-6.45845	0.134717	0.235733	0.0193333	-0.2164	0.00335131	0.00325352	FALSE	0.993164	TRUE	yes	no	no	0	TRUE
isoComp_00117039	geneComp_00024928	FxaC_2g07810.t1	TALON_gene-43689	full red	turn	TALON_gene-43689	19.6155	22.3269	19.2424	0.129653	1.87506	-0.214385	3.85763	6.897	2.14333	0.587096	0.549518	-1.68149	0.187142	0.309067	0.109467	-0.1996	0.019861	0.0174586	FALSE	1	TRUE	yes	no	yes	0	TRUE
isoComp_00117043	geneComp_00024928	TALONT000163548	TALON_gene-43689	full red	turn	TALON_gene-43689	19.6155	22.3269	19.2424	0.129653	1.87506	-0.214385	7.63836	5.9005	8.61334	1.23518	1.34738	0.544966	0.397417	0.264033	0.443233	0.1792	0.0174586	0.0174586	NA	0.0482502	FALSE	NA	NA	NA	0	TRUE
isoComp_00411033	geneComp_00095998	TALONT000163548	TALON_gene-43689	full red	small green	TALON_gene-43689	19.6155	22.3269	17.1611	0.129653	1.95889	-0.379444	7.63836	5.9005	8.909	1.23518	1.23181	0.593602	0.397417	0.264033	0.516467	0.252433	0.00898264	0.00898264	NA	0.0482502	FALSE	NA	NA	NA	0	TRUE
isoComp_00117194	geneComp_00024957	FxaC_2g08340.t1	TALON_gene-43732	full red	turn	TALON_gene-43732	7.5689	9.44266	10.638	0.535139	1.53392	0.171795	2.63326	4.94105	2.18817	0.947353	0.415247	-1.17143	0.345333	0.515833	0.205833	-0.31	0.00680782	0.00660209	FALSE	1	TRUE	yes	no	yes	0	TRUE
isoComp_00117195	geneComp_00024957	TALONT000165973	TALON_gene-43732	full red	turn	TALON_gene-43732	7.5689	9.44266	10.638	0.535139	1.53392	0.171795	4.28885	3.89123	7.75405	0.571289	1.2468	0.992882	0.5576	0.420033	0.732133	0.3121	0.00660209	0.00660209	FALSE	1	TRUE	yes	no	yes	0	TRUE
isoComp_00411435	geneComp_00096106	FxaC_2g09611.t1	TALON_gene-43842	full red	small green	TALON_gene-43842	37.82	95.3548	31.161	8.98307	2.84791	-1.61325	10.4612	12.0365	23.191	0.450787	2.15501	0.945578	0.399908	0.129333	0.7444	0.615067	2.82e-61	1.86e-61	FALSE	1	TRUE	yes	no	no	0	TRUE
isoComp_00411441	geneComp_00096106	TALONT000604728	TALON_gene-43842	full red	small green	TALON_gene-43842	37.82	95.3548	31.161	8.98307	2.84791	-1.61325	19.8054	66.6005	0	7.47563	0	-12.7015	0.342142	0.695967	0	-0.695967	1.86e-61	1.86e-61	FALSE	1	TRUE	yes	no	no	0	TRUE
isoComp_00705425	geneComp_00167176	FxaC_2g09611.t1	TALON_gene-43842	full red	white	TALON_gene-43842	37.82	95.3548	5.72108	8.98307	1.73583	-4.05658	10.4612	12.0365	3.21975	0.450787	1.10548	-1.89911	0.399908	0.129333	0.5506	0.421267	6.68e-16	4.31e-16	FALSE	1	TRUE	yes	no	no	0	TRUE
isoComp_00705431	geneComp_00167176	TALONT000604728	TALON_gene-43842	full red	white	TALON_gene-43842	37.82	95.3548	5.72108	8.98307	1.73583	-4.05658	19.8054	66.6005	0.0885123	7.47563	0.0885123	-9.40123	0.342142	0.695967	0.0227333	-0.673233	4.31e-16	4.31e-16	FALSE	1	TRUE	yes	no	no	0	TRUE
isoComp_00999415	geneComp_00238246	FxaC_2g09611.t1	TALON_gene-43842	turn	small green	TALON_gene-43842	37.82	19.0432	31.161	2.49715	2.84791	0.710172	10.4612	3.39756	23.191	0.86622	2.15501	2.76738	0.399908	0.1753	0.7444	0.5691	7.27e-42	7.27e-42	FALSE	1	TRUE	yes	no	no	0	TRUE
isoComp_00999421	geneComp_00238246	TALONT000604728	TALON_gene-43842	turn	small green	TALON_gene-43842	37.82	19.0432	31.161	2.49715	2.84791	0.710172	19.8054	12.5325	0	2.30907	0	-10.2926	0.342142	0.649867	0	-0.649867	1.1e-40	7.27e-42	FALSE	1	TRUE	yes	no	no	0	TRUE
isoComp_01293405	geneComp_00309316	FxaC_2g09611.t1	TALON_gene-43842	turn	white	TALON_gene-43842	37.82	19.0432	5.72108	2.49715	1.73583	-1.73315	10.4612	3.39756	3.21975	0.86622	1.10548	-0.0773147	0.399908	0.1753	0.5506	0.3753	9.64e-11	3.84e-11	FALSE	1	TRUE	yes	no	no	0	TRUE
isoComp_01293411	geneComp_00309316	TALONT000604728	TALON_gene-43842	turn	white	TALON_gene-43842	37.82	19.0432	5.72108	2.49715	1.73583	-1.73315	19.8054	12.5325	0.0885123	2.30907	0.0885123	-6.99231	0.342142	0.649867	0.0227333	-0.627133	3.84e-11	3.84e-11	FALSE	1	TRUE	yes	no	no	0	TRUE
isoComp_00117488	geneComp_00025043	TALONT000169826	TALON_gene-43856	full red	turn	TALON_gene-43856	22.7057	32.9792	26.2786	3.49045	1.26488	-0.327556	10.4899	18.779	10.2128	3.87058	0.93133	-0.878103	0.4418	0.559367	0.3874	-0.171967	0.0210405	0.0210405	FALSE	0.999999	TRUE	yes	yes	yes	0	TRUE
isoComp_00117489	geneComp_00025043	TALONT000169888	TALON_gene-43856	full red	turn	TALON_gene-43856	22.7057	32.9792	26.2786	3.49045	1.26488	-0.327556	4.64515	5.715	7.67772	0.580084	0.706991	0.42528	0.197825	0.176633	0.2917	0.115067	0.0235217	0.0210405	FALSE	0.999946	TRUE	yes	no	yes	0	TRUE
isoComp_00411670	geneComp_00096156	FxaC_2g10400.t1	TALON_gene-43913	full red	small green	TALON_gene-43913	6.08561	8.48012	3.27846	1.27977	1.35093	-1.36837	2.18932	4.45647	0.441618	0.404994	0.441618	-3.30596	0.307492	0.540733	0.0805667	-0.460167	0.0473533	0.0473533	TRUE	0.999188	TRUE	yes	no	no	0	TRUE
isoComp_00705660	geneComp_00167226	FxaC_2g10400.t1	TALON_gene-43913	full red	white	TALON_gene-43913	6.08561	8.48012	6.53664	1.27977	1.41742	-0.37503	2.18932	4.45647	1.07963	0.404994	0.459123	-2.0353	0.307492	0.540733	0.1461	-0.394633	0.0190713	0.0190713	TRUE	0.999188	TRUE	yes	no	no	0	TRUE
isoComp_00705661	geneComp_00167226	TALONT000177870	TALON_gene-43913	full red	white	TALON_gene-43913	6.08561	8.48012	6.53664	1.27977	1.41742	-0.37503	3.37857	3.54348	5.02779	1.00035	0.768631	0.503558	0.545308	0.401233	0.803467	0.402233	0.0221447	0.0190713	NA	0.108514	FALSE	NA	NA	NA	0	TRUE
isoComp_00411869	geneComp_00096190	TALONT000183361	TALON_gene-43955	full red	small green	TALON_gene-43955	35.7084	52.0463	27.128	4.7512	2.96554	-0.939759	8.82581	18.6828	3.86703	3.03781	1.02441	-2.26946	0.226242	0.356767	0.138333	-0.218433	0.00163795	0.00163795	FALSE	1	TRUE	yes	no	no	0	TRUE
isoComp_00411878	geneComp_00096190	TALONT000183619	TALON_gene-43955	full red	small green	TALON_gene-43955	35.7084	52.0463	27.128	4.7512	2.96554	-0.939759	9.81783	12.3523	9.3274	2.82847	1.3533	-0.404858	0.283058	0.235233	0.340833	0.1056	0.0152215	0.00163795	NA	0.268971	FALSE	NA	NA	NA	0	TRUE
isoComp_00117934	geneComp_00025128	FxaC_17g00430.t1	TALON_gene-4397	full red	turn	TALON_gene-4397	62.7008	31.7292	71.2344	1.64257	5.62575	1.16651	42.4338	24.4056	43.8514	1.30602	2.54647	0.845146	0.681775	0.771367	0.6178	-0.153567	0.0203365	0.0203365	FALSE	0.999996	TRUE	yes	no	no	0	TRUE
isoComp_00117935	geneComp_00025128	TALONT000129031	TALON_gene-4397	full red	turn	TALON_gene-4397	62.7008	31.7292	71.2344	1.64257	5.62575	1.16651	19.5933	7.15222	26.6685	1.70181	3.05316	1.8972	0.30665	0.223333	0.372267	0.148933	0.0224964	0.0203365	FALSE	0.852687	TRUE	no	no	no	0	TRUE
isoComp_00118214	geneComp_00025172	TALONT000189835	TALON_gene-44026	full red	turn	TALON_gene-44026	32.736	41.2478	39.0598	6.71205	0.967505	-0.0786152	7.31183	13.2583	6.58792	2.20336	0.687819	-1.0079	0.210433	0.321567	0.168033	-0.153533	0.000224707	0.000224707	FALSE	1	TRUE	yes	no	no	0	TRUE
isoComp_00118215	geneComp_00025172	TALONT000189845	TALON_gene-44026	full red	turn	TALON_gene-44026	32.736	41.2478	39.0598	6.71205	0.967505	-0.0786152	16.0171	16.2137	21.5646	1.61209	1.04478	0.411231	0.514158	0.4015	0.553633	0.152133	0.000236861	0.000224707	NA	0.0805415	FALSE	NA	NA	NA	0	TRUE
isoComp_00412204	geneComp_00096242	TALONT000189835	TALON_gene-44026	full red	small green	TALON_gene-44026	32.736	41.2478	15.4685	6.71205	0.200416	-1.4144	7.31183	13.2583	2.24277	2.20336	0.226003	-2.55821	0.210433	0.321567	0.145133	-0.176433	0.000224046	0.000224046	FALSE	1	TRUE	yes	no	no	0	TRUE
isoComp_00412205	geneComp_00096242	TALONT000189845	TALON_gene-44026	full red	small green	TALON_gene-44026	32.736	41.2478	15.4685	6.71205	0.200416	-1.4144	16.0171	16.2137	9.68985	1.61209	0.413008	-0.74207	0.514158	0.4015	0.6271	0.2256	0.000230889	0.000224046	NA	0.0805415	FALSE	NA	NA	NA	0	TRUE
isoComp_00706739	geneComp_00167429	FxaC_2g13950.t1	TALON_gene-44218	full red	white	TALON_gene-44218	13.8715	22.4622	10.6261	1.67051	1.58102	-1.07917	7.96882	16.1531	4.80963	2.29632	1.09386	-1.74571	0.53685	0.716733	0.443133	-0.2736	0.00867198	0.00867198	FALSE	1	TRUE	yes	no	no	0	TRUE
isoComp_00706741	geneComp_00167429	TALONT000195046	TALON_gene-44218	full red	white	TALON_gene-44218	13.8715	22.4622	10.6261	1.67051	1.58102	-1.07917	2.01225	1.23759	2.84274	0.514518	0.42079	1.1932	0.171025	0.0569333	0.277367	0.220433	0.0145285	0.00867198	FALSE	0.560888	TRUE	yes	no	no	0	TRUE
isoComp_00119585	geneComp_00025463	FxaC_2g17300.t1	TALON_gene-44487	full red	turn	TALON_gene-44487	77.7723	131.012	146.285	2.82709	17.1439	0.159073	51.9845	97.3453	93.6445	2.05392	10.6442	-0.055911	0.587042	0.7435	0.641033	-0.102467	0.0295786	0.0292981	FALSE	1	TRUE	yes	no	no	0	NA
isoComp_00413575	geneComp_00096533	FxaC_2g17300.t1	TALON_gene-44487	full red	small green	TALON_gene-44487	77.7723	131.012	24.3235	2.82709	4.56536	-2.42879	51.9845	97.3453	13.0018	2.05392	2.93098	-2.90344	0.587042	0.7435	0.5272	-0.2163	0.00070936	0.00070936	FALSE	1	TRUE	yes	no	no	0	TRUE
isoComp_00707565	geneComp_00167603	FxaC_2g17300.t1	TALON_gene-44487	full red	white	TALON_gene-44487	77.7723	131.012	9.46878	2.82709	2.70313	-3.78896	51.9845	97.3453	3.94613	2.05392	1.00298	-4.6211	0.587042	0.7435	0.436433	-0.307067	0.000307489	0.000307489	FALSE	1	TRUE	yes	no	no	0	TRUE
isoComp_00707566	geneComp_00167603	TALONT000209625	TALON_gene-44487	full red	white	TALON_gene-44487	77.7723	131.012	9.46878	2.82709	2.70313	-3.78896	13.1523	17.0247	2.6626	1.23591	1.10638	-2.67216	0.199942	0.1299	0.2635	0.1336	0.00497828	0.000307489	FALSE	0.998847	TRUE	yes	no	no	0	TRUE
isoComp_00120305	geneComp_00025607	FxaC_2g19620.t2	TALON_gene-44687	full red	turn	TALON_gene-44687	11.3401	14.5468	13.1303	0.856788	0.666987	-0.147699	8.40593	8.90758	10.2761	0.498769	0.309996	0.20597	0.761117	0.615667	0.7847	0.169033	0.0232736	0.0232736	FALSE	0.924983	TRUE	yes	no	no	0	TRUE
isoComp_00120306	geneComp_00025607	FxaC_2g19620.t3	TALON_gene-44687	full red	turn	TALON_gene-44687	11.3401	14.5468	13.1303	0.856788	0.666987	-0.147699	2.85453	5.51959	2.72613	0.807778	0.486852	-1.01504	0.232392	0.376967	0.2051	-0.171867	0.0264401	0.0232736	FALSE	0.999999	TRUE	yes	no	no	0	TRUE
isoComp_00708285	geneComp_00167747	FxaC_2g19620.t2	TALON_gene-44687	full red	white	TALON_gene-44687	11.3401	14.5468	7.48845	0.856788	0.685326	-0.957028	8.40593	8.90758	6.41776	0.498769	0.538483	-0.472336	0.761117	0.615667	0.858367	0.2427	0.0056269	0.0056269	FALSE	0.924983	TRUE	yes	no	no	0	TRUE
isoComp_00708286	geneComp_00167747	FxaC_2g19620.t3	TALON_gene-44687	full red	white	TALON_gene-44687	11.3401	14.5468	7.48845	0.856788	0.685326	-0.957028	2.85453	5.51959	0.99983	0.807778	0.110601	-2.45306	0.232392	0.376967	0.133233	-0.243733	0.00667423	0.0056269	FALSE	0.999999	TRUE	yes	no	no	0	TRUE
isoComp_00120902	geneComp_00025764	FxaC_2g23200.t1	TALON_gene-44967	full red	turn	TALON_gene-44967	50.1453	41.5759	54.6319	0.602148	5.79561	0.393915	15.7697	14.8718	13.4134	1.28309	1.05131	-0.1488	0.314608	0.356967	0.2476	-0.109367	0.0308245	0.0208021	FALSE	1	TRUE	yes	yes	no	0	TRUE
isoComp_00120903	geneComp_00025764	TALONT000225125	TALON_gene-44967	full red	turn	TALON_gene-44967	50.1453	41.5759	54.6319	0.602148	5.79561	0.393915	19.1781	10.9522	26.2344	1.61002	5.26417	1.25947	0.374708	0.2645	0.474833	0.210333	0.0208021	0.0208021	NA	0.186444	FALSE	NA	NA	NA	0	TRUE
isoComp_00415338	geneComp_00096927	FxaC_2g25210.t1	TALON_gene-45111	full red	small green	TALON_gene-45111	40.6071	39.0191	42.7891	5.58823	11.107	0.133031	6.90115	11.0001	4.79929	1.70382	1.20765	-1.19493	0.18495	0.2954	0.112433	-0.182967	0.0288088	0.0283393	FALSE	1	TRUE	yes	no	no	0	TRUE
isoComp_00415339	geneComp_00096927	TALONT000235047	TALON_gene-45111	full red	small green	TALON_gene-45111	40.6071	39.0191	42.7891	5.58823	11.107	0.133031	30.434	24.4967	33.3451	6.52507	8.54095	0.44473	0.732375	0.609033	0.782533	0.1735	0.0283393	0.0283393	FALSE	0.99878	TRUE	yes	no	no	0	TRUE
isoComp_00121423	geneComp_00025873	TALONT000235854	TALON_gene-45148	full red	turn	TALON_gene-45148	63.7947	45.497	90.2718	4.56704	4.4205	0.988347	7.77902	11.2018	7.16716	1.28955	0.760028	-0.643527	0.141125	0.2539	0.0790667	-0.174833	0.000181995	0.000154842	FALSE	0.999993	TRUE	yes	no	yes	0	TRUE
isoComp_00121435	geneComp_00025873	TALONT000235973	TALON_gene-45148	full red	turn	TALON_gene-45148	63.7947	45.497	90.2718	4.56704	4.4205	0.988347	41.6662	20.4465	63.8117	4.97499	1.555	1.64149	0.622767	0.437133	0.708533	0.2714	0.000154842	0.000154842	NA	0.193334	FALSE	NA	NA	NA	0	TRUE
isoComp_00709403	geneComp_00168013	TALONT000235854	TALON_gene-45148	full red	white	TALON_gene-45148	63.7947	45.497	79.0267	4.56704	4.41014	0.796435	7.77902	11.2018	6.91503	1.28955	0.424703	-0.695121	0.141125	0.2539	0.0874667	-0.166433	0.000469445	0.000400926	FALSE	0.999993	TRUE	yes	no	yes	0	TRUE
isoComp_00709415	geneComp_00168013	TALONT000235973	TALON_gene-45148	full red	white	TALON_gene-45148	63.7947	45.497	79.0267	4.56704	4.41014	0.796435	41.6662	20.4465	58.344	4.97499	2.69097	1.51227	0.622767	0.437133	0.739433	0.3023	0.000400926	0.000400926	NA	0.193334	FALSE	NA	NA	NA	0	TRUE
isoComp_00709618	geneComp_00168083	FxaC_2g27290.t1	TALON_gene-45263	full red	white	TALON_gene-45263	44.9328	75.6344	34.8566	5.77824	4.51267	-1.11739	35.0508	62.2404	23.5391	5.21158	2.98022	-1.40241	0.786242	0.822233	0.6759	-0.146333	0.00355182	0.00355182	FALSE	0.998462	TRUE	no	no	no	0	TRUE
isoComp_00709622	geneComp_00168083	TALONT000239175	TALON_gene-45263	full red	white	TALON_gene-45263	44.9328	75.6344	34.8566	5.77824	4.51267	-1.11739	5.28586	6.01543	6.91758	1.59448	0.806356	0.201289	0.1198	0.0790667	0.199067	0.12	0.00426127	0.00355182	FALSE	0.817306	TRUE	no	no	no	1	TRUE
isoComp_01591588	geneComp_00381293	FxaC_2g27290.t1	TALON_gene-45263	small green	white	TALON_gene-45263	44.9328	15.6305	34.8566	3.49001	4.51267	1.15656	35.0508	13.7015	23.5391	2.91428	2.98022	0.780288	0.786242	0.888167	0.6759	-0.212267	0.0385724	0.0385724	FALSE	0.998462	TRUE	no	no	no	0	TRUE
isoComp_01591592	geneComp_00381293	TALONT000239175	TALON_gene-45263	small green	white	TALON_gene-45263	44.9328	15.6305	34.8566	3.49001	4.51267	1.15656	5.28586	1.22988	6.91758	0.513733	0.806356	2.48215	0.1198	0.0700667	0.199067	0.129	0.043125	0.0385724	FALSE	0.817306	TRUE	no	no	no	1	TRUE
isoComp_00415695	geneComp_00097024	TALONT000241071	TALON_gene-45278	full red	small green	TALON_gene-45278	19.4338	24.9358	15.3085	3.52968	1.38179	-0.703529	3.41201	2.22871	4.45277	1.10451	1.71244	0.995272	0.1795	0.0863333	0.275867	0.189533	0.045075	0.045075	NA	0.06192	FALSE	NA	NA	NA	0	TRUE
isoComp_00121861	geneComp_00025990	TALONT000243285	TALON_gene-45332	full red	turn	TALON_gene-45332	36.198	9.97205	41.9089	3.24363	4.67614	2.07019	6.61326	3.37	4.04067	1.34028	0.642122	0.261135	0.216525	0.3367	0.0955667	-0.241133	0.0193866	0.0193866	NA	0.379481	FALSE	NA	NA	NA	0	TRUE
isoComp_01003831	geneComp_00239200	TALONT000243285	TALON_gene-45332	turn	small green	TALON_gene-45332	36.198	41.9089	29.9376	4.67614	1.72959	-0.48516	6.61326	4.04067	7.81146	0.642122	1.72451	0.949278	0.216525	0.0955667	0.257933	0.162367	0.0153686	0.0153686	NA	0.379481	FALSE	NA	NA	NA	0	NA
isoComp_00416018	geneComp_00097095	FxaC_17g02090.t1	TALON_gene-4542	full red	small green	TALON_gene-4542	25.1552	22.2697	22.1	3.81744	2.0194	-0.0110318	3.00462	3.85394	0.772931	0.241801	0.253166	-2.30311	0.122508	0.181433	0.0333	-0.148133	0.000202242	0.000202242	FALSE	1	TRUE	yes	no	no	0	TRUE
isoComp_01003998	geneComp_00239235	FxaC_17g02090.t1	TALON_gene-4542	turn	small green	TALON_gene-4542	25.1552	26.4564	22.1	2.39406	2.0194	-0.259461	3.00462	3.60223	0.772931	0.461795	0.253166	-2.20593	0.122508	0.135333	0.0333	-0.102033	0.0016832	0.0016832	FALSE	1	TRUE	yes	no	no	0	NA
isoComp_00416069	geneComp_00097102	TALONT000246734	TALON_gene-45436	full red	small green	TALON_gene-45436	19.732	22.3453	20.2729	0.383397	1.41566	-0.14035	4.10337	5.66862	1.51605	0.642713	0.559328	-1.89574	0.209075	0.2534	0.0714333	-0.181967	0.00653097	0.00653097	NA	0.011274	FALSE	NA	NA	NA	0	FALSE
isoComp_01592029	geneComp_00381382	TALONT000246734	TALON_gene-45436	small green	white	TALON_gene-45436	19.732	20.2729	17.0351	1.41566	2.42788	-0.250908	4.10337	1.51605	5.76367	0.559328	1.05942	1.91969	0.209075	0.0714333	0.3348	0.263367	0.00225403	0.00225403	NA	0.011274	FALSE	NA	NA	NA	0	FALSE
isoComp_01005304	geneComp_00239521	FxaC_17g02590.t1	TALON_gene-4591	turn	small green	TALON_gene-4591	14.837	13.9711	10.5797	0.597973	1.14601	-0.400814	3.13292	3.80787	1.16741	0.425156	0.189212	-1.69715	0.201208	0.271133	0.111133	-0.16	0.0324505	0.0269477	FALSE	0.999531	TRUE	yes	no	no	0	TRUE
isoComp_01005305	geneComp_00239521	FxaC_17g02590.t2	TALON_gene-4591	turn	small green	TALON_gene-4591	14.837	13.9711	10.5797	0.597973	1.14601	-0.400814	9.2841	7.16243	8.05871	0.31066	1.4342	0.169876	0.6317	0.5161	0.751733	0.235633	0.0269477	0.0269477	FALSE	0.999329	TRUE	yes	no	no	0	TRUE
isoComp_00123600	geneComp_00026378	FxaC_17g02700.t1	TALON_gene-4604	full red	turn	TALON_gene-4604	42.2639	61.2633	50.4817	3.21059	3.10938	-0.279212	13.0833	23.3108	12.5136	2.75389	1.46087	-0.896971	0.305967	0.3786	0.2488	-0.1298	0.0235217	0.00644142	FALSE	1	TRUE	yes	no	no	0	TRUE
isoComp_00123602	geneComp_00026378	TALONT000138799	TALON_gene-4604	full red	turn	TALON_gene-4604	42.2639	61.2633	50.4817	3.21059	3.10938	-0.279212	15.3632	17.2172	21.7357	1.21559	1.43855	0.33604	0.369025	0.281267	0.432633	0.151367	0.00644142	0.00644142	NA	0.169487	FALSE	NA	NA	NA	0	TRUE
isoComp_00417978	geneComp_00097530	FxaC_2g40670.t1	TALON_gene-46181	full red	small green	TALON_gene-46181	17.4493	29.7396	7.26957	4.45645	1.92057	-2.03094	3.1472	4.53396	3.13103	0.506997	1.19223	-0.532714	0.245992	0.158667	0.386733	0.228067	0.00335131	0.00307626	FALSE	0.999688	TRUE	yes	no	no	0	TRUE
isoComp_00417980	geneComp_00097530	TALONT000271545	TALON_gene-46181	full red	small green	TALON_gene-46181	17.4493	29.7396	7.26957	4.45645	1.92057	-2.03094	13.1593	23.3047	2.93844	4.58979	0.550748	-2.98322	0.665767	0.773633	0.458967	-0.314667	0.00307626	0.00307626	NA	0.185034	FALSE	NA	NA	NA	0	TRUE
isoComp_01005958	geneComp_00239670	FxaC_2g40670.t1	TALON_gene-46181	turn	small green	TALON_gene-46181	17.4493	29.1968	7.26957	1.24375	1.92057	-2.00438	3.1472	3.82216	3.13103	0.537968	1.19223	-0.28692	0.245992	0.131067	0.386733	0.255667	1.47e-05	1.08e-05	FALSE	0.999688	TRUE	yes	no	no	0	TRUE
isoComp_01005960	geneComp_00239670	TALONT000271545	TALON_gene-46181	turn	small green	TALON_gene-46181	17.4493	29.1968	7.26957	1.24375	1.92057	-2.00438	13.1593	24.1785	2.93844	1.27375	0.550748	-3.0363	0.665767	0.828033	0.458967	-0.369067	1.08e-05	1.08e-05	NA	0.185034	FALSE	NA	NA	NA	0	TRUE
isoComp_00419688	geneComp_00097905	FxaC_25g05360.t1	TALON_gene-46888	full red	small green	TALON_gene-46888	10.6756	13.8297	9.38406	0.57946	1.56414	-0.558992	5.03378	8.21631	3.00989	0.268396	0.287411	-1.44575	0.466183	0.597533	0.3512	-0.246333	0.00954365	0.00954365	FALSE	0.999999	TRUE	yes	no	yes	0	TRUE
isoComp_00419691	geneComp_00097905	TALONT000318244	TALON_gene-46888	full red	small green	TALON_gene-46888	10.6756	13.8297	9.38406	0.57946	1.56414	-0.558992	3.52894	3.35076	5.13447	0.714501	1.46474	0.614235	0.332925	0.2394	0.522233	0.282833	0.0133767	0.00954365	NA	0.261179	FALSE	NA	NA	NA	0	TRUE
isoComp_00419730	geneComp_00097912	TALONT000318473	TALON_gene-46896	full red	small green	TALON_gene-46896	21.7954	24.7521	19.3997	1.47234	4.35361	-0.351356	3.87551	2.66744	6.44494	0.923633	1.87114	1.26955	0.183817	0.113233	0.3248	0.211567	0.0153392	0.0153392	NA	0.00297782	FALSE	NA	NA	NA	0	NA
isoComp_00713725	geneComp_00168982	TALONT000318528	TALON_gene-46896	full red	white	TALON_gene-46896	21.7954	24.7521	18.7998	1.47234	2.93617	-0.396646	3.75321	6.32217	1.19935	0.642418	0.4155	-2.38846	0.170308	0.260433	0.0603667	-0.200067	0.0401143	0.0401143	NA	0.00282291	FALSE	NA	NA	NA	0	TRUE
isoComp_01007710	geneComp_00240052	TALONT000318473	TALON_gene-46896	turn	small green	TALON_gene-46896	21.7954	24.2301	19.3997	0.0850224	4.35361	-0.320616	3.87551	3.01949	6.44494	0.714167	1.87114	1.09133	0.183817	0.1244	0.3248	0.2004	0.0384533	0.0384533	NA	0.00297782	FALSE	NA	NA	NA	0	TRUE
isoComp_00125825	geneComp_00026858	FxaC_25g05860.t1	TALON_gene-46922	full red	turn	TALON_gene-46922	17.5201	10.5178	17.6641	1.56828	3.31944	0.747435	12.4612	5.55607	13.4938	0.701872	3.15344	1.27864	0.690717	0.532967	0.748233	0.215267	9.61e-05	9.61e-05	FALSE	0.999846	TRUE	no	no	yes	0	TRUE
isoComp_00125827	geneComp_00026858	TALONT000319417	TALON_gene-46922	full red	turn	TALON_gene-46922	17.5201	10.5178	17.6641	1.56828	3.31944	0.747435	3.62269	4.76659	2.07868	0.928215	0.0692187	-1.19339	0.231317	0.449833	0.1273	-0.322533	0.000174813	9.61e-05	NA	0.00901707	FALSE	NA	NA	NA	0	TRUE
isoComp_00419815	geneComp_00097928	FxaC_25g05860.t1	TALON_gene-46922	full red	small green	TALON_gene-46922	17.5201	10.5178	16.8675	1.56828	1.26205	0.680903	12.4612	5.55607	12.4181	0.701872	0.327088	1.15887	0.690717	0.532967	0.747033	0.214067	0.00324444	0.00324444	FALSE	0.999846	TRUE	no	no	yes	0	TRUE
isoComp_00419817	geneComp_00097928	TALONT000319417	TALON_gene-46922	full red	small green	TALON_gene-46922	17.5201	10.5178	16.8675	1.56828	1.26205	0.680903	3.62269	4.76659	2.38223	0.928215	0.94278	-0.997626	0.231317	0.449833	0.1356	-0.314233	0.00440689	0.00324444	NA	0.00901707	FALSE	NA	NA	NA	0	TRUE
isoComp_00713805	geneComp_00168998	FxaC_25g05860.t1	TALON_gene-46922	full red	white	TALON_gene-46922	17.5201	10.5178	25.031	1.56828	2.45474	1.25009	12.4612	5.55607	18.3767	0.701872	1.77045	1.72393	0.690717	0.532967	0.734633	0.201667	0.0191821	0.0191821	FALSE	0.999846	TRUE	no	no	yes	0	TRUE
isoComp_00713807	geneComp_00168998	TALONT000319417	TALON_gene-46922	full red	white	TALON_gene-46922	17.5201	10.5178	25.031	1.56828	2.45474	1.25009	3.62269	4.76659	5.26328	0.928215	0.247536	0.14272	0.231317	0.449833	0.212533	-0.2373	0.0221447	0.0191821	NA	0.00901707	FALSE	NA	NA	NA	0	TRUE
isoComp_00714008	geneComp_00169056	FxaC_25g07201.t1	TALON_gene-47030	full red	white	TALON_gene-47030	9.90386	13.3322	11.1094	1.90168	1.21539	-0.26291	5.68812	6.34877	7.35061	0.77658	0.830186	0.211078	0.576567	0.479067	0.661467	0.1824	0.0348542	0.0348542	FALSE	1	TRUE	yes	no	no	1	TRUE
isoComp_00714009	geneComp_00169056	FxaC_25g07201.t2	TALON_gene-47030	full red	white	TALON_gene-47030	9.90386	13.3322	11.1094	1.90168	1.21539	-0.26291	3.53106	6.09362	3.15266	1.18431	0.590966	-0.948529	0.355517	0.450567	0.280833	-0.169733	0.0363019	0.0348542	FALSE	1	TRUE	yes	no	no	0	TRUE
isoComp_00714133	geneComp_00169090	FxaC_25g07940.t1	TALON_gene-47086	full red	white	TALON_gene-47086	24.5293	26.8626	21.9841	2.63982	2.471	-0.289017	9.54561	14.2247	7.33282	1.67431	0.470605	-0.955009	0.3867	0.529533	0.338067	-0.191467	0.0108597	0.0108597	FALSE	1	TRUE	yes	no	yes	0	TRUE
isoComp_00714139	geneComp_00169090	TALONT000324238	TALON_gene-47086	full red	white	TALON_gene-47086	24.5293	26.8626	21.9841	2.63982	2.471	-0.289017	7.86583	7.17453	9.79077	1.02945	1.32964	0.448	0.3209	0.2666	0.452967	0.186367	0.0119856	0.0108597	NA	0.325576	FALSE	NA	NA	NA	0	TRUE
isoComp_00126385	geneComp_00027004	TALONT000326122	TALON_gene-47182	full red	turn	TALON_gene-47182	6.65816	7.38654	6.93943	0.710565	0.348424	-0.0899557	2.39674	3.55765	1.26354	0.513557	0.488903	-1.48613	0.356142	0.482467	0.1818	-0.300667	0.0371218	0.0371218	FALSE	1	TRUE	yes	no	yes	0	TRUE
isoComp_00126388	geneComp_00027004	TALONT000326155	TALON_gene-47182	full red	turn	TALON_gene-47182	6.65816	7.38654	6.93943	0.710565	0.348424	-0.0899557	3.72866	3.20118	5.01346	0.531094	0.539667	0.645577	0.571833	0.430067	0.7273	0.297233	0.0417122	0.0371218	NA	0.238851	FALSE	NA	NA	NA	0	TRUE
isoComp_00421050	geneComp_00098263	FxaC_25g14010.t1	TALON_gene-47542	full red	small green	TALON_gene-47542	20.0208	39.479	6.4468	3.11126	0.50564	-2.61256	5.13051	8.97816	2.39612	1.20171	0.351509	-1.90132	0.2827	0.225567	0.3726	0.147033	0.00044519	0.00044519	FALSE	0.997518	TRUE	yes	no	no	0	TRUE
isoComp_00421052	geneComp_00098263	TALONT000331356	TALON_gene-47542	full red	small green	TALON_gene-47542	20.0208	39.479	6.4468	3.11126	0.50564	-2.61256	7.55566	16.9837	0.868464	1.57314	0.181481	-4.27388	0.320833	0.431	0.134833	-0.296167	0.00044519	0.00044519	FALSE	0.996564	TRUE	yes	no	no	0	TRUE
isoComp_01009030	geneComp_00240403	FxaC_25g14010.t1	TALON_gene-47542	turn	small green	TALON_gene-47542	20.0208	18.4872	6.4468	1.13159	0.50564	-1.51842	5.13051	4.99637	2.39612	0.819758	0.351509	-1.05706	0.2827	0.2674	0.3726	0.1052	0.0461027	0.0461027	FALSE	0.997518	TRUE	yes	no	no	0	TRUE
isoComp_01009032	geneComp_00240403	TALONT000331356	TALON_gene-47542	turn	small green	TALON_gene-47542	20.0208	18.4872	6.4468	1.13159	0.50564	-1.51842	7.55566	6.53761	0.868464	0.39264	0.181481	-2.89791	0.320833	0.356033	0.134833	-0.2212	0.0476061	0.0461027	FALSE	0.996564	TRUE	yes	no	no	0	TRUE
isoComp_00421615	geneComp_00098436	TALONT000335930	TALON_gene-47975	full red	small green	TALON_gene-47975	38.3582	39.7132	33.5657	2.27301	5.25339	-0.242565	8.09768	3.40939	11.452	0.91762	3.60087	1.74505	0.215083	0.0836667	0.329933	0.246267	4.4e-05	4.4e-05	FALSE	0.992506	TRUE	yes	no	no	0	TRUE
isoComp_00421616	geneComp_00098436	TALONT000335948	TALON_gene-47975	full red	small green	TALON_gene-47975	38.3582	39.7132	33.5657	2.27301	5.25339	-0.242565	16.093	20.9927	9.46935	0.671339	1.26138	-1.14772	0.413325	0.530567	0.2854	-0.245167	0.000282508	4.4e-05	FALSE	0.981388	TRUE	yes	no	no	0	TRUE
isoComp_00715605	geneComp_00169506	TALONT000335930	TALON_gene-47975	full red	white	TALON_gene-47975	38.3582	39.7132	34.4568	2.27301	2.30376	-0.204774	8.09768	3.40939	9.81268	0.91762	1.36145	1.52238	0.215083	0.0836667	0.2829	0.199233	8.06e-06	8.06e-06	FALSE	0.992506	TRUE	yes	no	no	0	TRUE
isoComp_01009596	geneComp_00240576	TALONT000335948	TALON_gene-47975	turn	small green	TALON_gene-47975	38.3582	45.6972	33.5657	4.03509	5.25339	-0.445004	16.093	21.2916	9.46935	1.21545	1.26138	-1.1681	0.413325	0.468867	0.2854	-0.183467	0.00490899	0.00490899	FALSE	0.981388	TRUE	yes	no	no	0	TRUE
isoComp_01009736	geneComp_00240588	FxaC_25g19351.t1	TALON_gene-47992	turn	small green	TALON_gene-47992	7.2627	5.57011	10.6321	0.119438	1.28486	0.931419	2.78113	0.922661	5.74045	0.0938626	0.750325	2.62425	0.359592	0.166233	0.5531	0.386867	0.000512357	0.000512357	FALSE	0.999999	TRUE	yes	no	no	0	TRUE
isoComp_01009739	geneComp_00240588	TALONT000336783	TALON_gene-47992	turn	small green	TALON_gene-47992	7.2627	5.57011	10.6321	0.119438	1.28486	0.931419	2.69964	3.3263	2.27507	0.364762	0.690027	-0.546007	0.40645	0.598967	0.2051	-0.393867	0.00070373	0.000512357	NA	0.175209	FALSE	NA	NA	NA	0	TRUE
isoComp_01010225	geneComp_00240775	FxaC_25g24830.t1	TALON_gene-48439	turn	small green	TALON_gene-48439	14.0046	9.91138	25.3829	1.1995	7.28082	1.35581	4.54609	1.79577	9.87425	0.35413	3.26612	2.45252	0.301425	0.1796	0.381333	0.201733	0.00478958	0.00478958	FALSE	1	TRUE	yes	yes	no	0	TRUE
isoComp_00716259	geneComp_00169712	FxaC_25g25010.t1	TALON_gene-48456	full red	white	TALON_gene-48456	12.4031	36.4177	1.98821	6.00467	1.75221	-4.18826	5.17078	16.2221	0	4.16807	0	-10.6646	0.3106	0.432	0	-0.432	0.0112678	0.0112678	FALSE	0.98893	TRUE	yes	no	no	0	TRUE
isoComp_00716260	geneComp_00169712	TALONT000339181	TALON_gene-48456	full red	white	TALON_gene-48456	12.4031	36.4177	1.98821	6.00467	1.75221	-4.18826	6.81315	18.9418	1.98821	1.62635	1.75221	-3.24556	0.66385	0.535833	1	0.464167	0.0113454	0.0112678	FALSE	0.996998	TRUE	yes	no	no	0	TRUE
isoComp_01304239	geneComp_00311852	FxaC_25g25010.t1	TALON_gene-48456	turn	white	TALON_gene-48456	12.4031	11.2067	1.98821	1.34119	1.75221	-2.48886	5.17078	4.46104	0	0.706001	0	-8.80447	0.3106	0.396267	0	-0.396267	0.0341112	0.0314401	FALSE	0.98893	TRUE	yes	no	no	0	TRUE
isoComp_01304240	geneComp_00311852	TALONT000339181	TALON_gene-48456	turn	white	TALON_gene-48456	12.4031	11.2067	1.98821	1.34119	1.75221	-2.48886	6.81315	6.32254	1.98821	0.675282	1.75221	-1.66408	0.66385	0.567767	1	0.432233	0.0314401	0.0314401	FALSE	0.996998	TRUE	yes	no	no	0	TRUE
isoComp_00128309	geneComp_00027576	FxaC_25g25050.t1	TALON_gene-48460	full red	turn	TALON_gene-48460	32.7849	52.8623	33.089	0.974135	3.201	-0.675724	9.45008	22.7987	7.42576	1.84289	1.56089	-1.61703	0.25105	0.4325	0.2191	-0.2134	0.00650031	0.00127759	FALSE	1	TRUE	yes	yes	no	0	TRUE
isoComp_00128313	geneComp_00027576	TALONT000339492	TALON_gene-48460	full red	turn	TALON_gene-48460	32.7849	52.8623	33.089	0.974135	3.201	-0.675724	9.88917	11.9667	11.0695	1.14801	0.925197	-0.112343	0.321042	0.225833	0.3373	0.111467	0.00127759	0.00127759	FALSE	0.991958	TRUE	yes	no	no	0	TRUE
isoComp_00422299	geneComp_00098646	FxaC_25g25050.t1	TALON_gene-48460	full red	small green	TALON_gene-48460	32.7849	52.8623	24.1093	0.974135	2.34819	-1.13232	9.45008	22.7987	2.6676	1.84289	0.184144	-3.09057	0.25105	0.4325	0.1133	-0.3192	1.78e-09	1.78e-09	FALSE	1	TRUE	yes	yes	no	0	TRUE
isoComp_00422303	geneComp_00098646	TALONT000339492	TALON_gene-48460	full red	small green	TALON_gene-48460	32.7849	52.8623	24.1093	0.974135	2.34819	-1.13232	9.88917	11.9667	8.88775	1.14801	0.161665	-0.428724	0.321042	0.225833	0.375633	0.1498	6.82e-06	1.78e-09	FALSE	0.991958	TRUE	yes	no	no	0	TRUE
isoComp_00422304	geneComp_00098646	TALONT000339518	TALON_gene-48460	full red	small green	TALON_gene-48460	32.7849	52.8623	24.1093	0.974135	2.34819	-1.13232	8.12355	10.9611	8.65018	1.30696	1.74964	-0.341242	0.259617	0.2066	0.352033	0.145433	0.00110862	1.78e-09	NA	0.382967	FALSE	NA	NA	NA	0	TRUE
isoComp_01010279	geneComp_00240786	FxaC_25g25050.t1	TALON_gene-48460	turn	small green	TALON_gene-48460	32.7849	33.089	24.1093	3.201	2.34819	-0.456599	9.45008	7.42576	2.6676	1.56089	0.184144	-1.47354	0.25105	0.2191	0.1133	-0.1058	0.0360912	0.0360912	FALSE	1	TRUE	yes	yes	no	0	TRUE
isoComp_00128835	geneComp_00027739	FxaC_25g28830.t1	TALON_gene-48766	full red	turn	TALON_gene-48766	8.44293	10.2983	6.99208	0.563992	1.24295	-0.557946	5.31145	7.91373	3.74514	1.01498	0.64242	-1.07731	0.598625	0.762233	0.5371	-0.225133	0.0492773	0.0492773	FALSE	1	TRUE	yes	no	no	0	TRUE
isoComp_00423055	geneComp_00098882	TALONT000343168	TALON_gene-48906	full red	small green	TALON_gene-48906	13.8798	3.88132	20.2499	0.912135	4.77691	2.3803	7.97994	0.922452	12.972	0.0444577	4.79801	3.79934	0.491283	0.2685	0.5831	0.3146	0.0214044	0.0214044	FALSE	0.994374	TRUE	yes	no	no	0	TRUE
isoComp_00423059	geneComp_00098882	TALONT000343208	TALON_gene-48906	full red	small green	TALON_gene-48906	13.8798	3.88132	20.2499	0.912135	4.77691	2.3803	2.85304	2.12749	2.47382	0.6248	0.354864	0.216646	0.285808	0.534	0.154033	-0.379967	0.0228112	0.0214044	NA	0.138224	FALSE	NA	NA	NA	0	TRUE
isoComp_00717045	geneComp_00169952	TALONT000343168	TALON_gene-48906	full red	white	TALON_gene-48906	13.8798	3.88132	22.6188	0.912135	2.45349	2.53983	7.97994	0.922452	13.7177	0.0444577	2.52783	3.87992	0.491283	0.2685	0.601167	0.332667	0.00848366	0.00848366	FALSE	0.994374	TRUE	yes	no	no	0	TRUE
isoComp_00717049	geneComp_00169952	TALONT000343208	TALON_gene-48906	full red	white	TALON_gene-48906	13.8798	3.88132	22.6188	0.912135	2.45349	2.53983	2.85304	2.12749	4.31017	0.6248	1.27949	1.01517	0.285808	0.534	0.187833	-0.346167	0.00893921	0.00848366	NA	0.138224	FALSE	NA	NA	NA	0	TRUE
isoComp_00423120	geneComp_00098892	FxaC_25g30790.t1	TALON_gene-48921	full red	small green	TALON_gene-48921	81.817	72.901	60.5986	33.4031	3.77305	-0.266614	71.5863	68.8682	47.6841	31.7641	2.84926	-0.530237	0.863758	0.9244	0.787133	-0.137267	9.02e-10	9.02e-10	NA	0.131346	FALSE	NA	NA	NA	0	TRUE
isoComp_00423122	geneComp_00098892	TALONT000343650	TALON_gene-48921	full red	small green	TALON_gene-48921	81.817	72.901	60.5986	33.4031	3.77305	-0.266614	8.96053	3.13235	12.0644	1.22088	1.53224	1.94204	0.1222	0.0670333	0.197433	0.1304	1.46e-09	9.02e-10	NA	0.137665	FALSE	NA	NA	NA	1	TRUE
isoComp_01011100	geneComp_00241032	FxaC_25g30790.t1	TALON_gene-48921	turn	small green	TALON_gene-48921	81.817	113.823	60.5986	7.39161	3.77305	-0.909317	71.5863	101.255	47.6841	6.04975	2.84926	-1.08625	0.863758	0.890433	0.787133	-0.1033	0.000204951	0.000204951	NA	0.131346	FALSE	NA	NA	NA	0	TRUE
isoComp_01011102	geneComp_00241032	TALONT000343650	TALON_gene-48921	turn	small green	TALON_gene-48921	81.817	113.823	60.5986	7.39161	3.77305	-0.909317	8.96053	10.2158	12.0644	1.78206	1.53224	0.23974	0.1222	0.0886	0.197433	0.108833	0.000244167	0.000204951	NA	0.137665	FALSE	NA	NA	NA	1	TRUE
isoComp_01599574	geneComp_00383301	TALONT000346108	TALON_gene-49139	small green	white	TALON_gene-49139	19.6277	23.9319	50.8861	3.88848	36.5272	1.08802	13.2404	1.76582	50.0173	1.05738	35.6855	4.81616	0.4003	0.0896667	0.9893	0.899633	9.38e-06	9.38e-06	NA	0.0633881	FALSE	NA	NA	NA	0	TRUE
isoComp_01599575	geneComp_00383301	TALONT000528917	TALON_gene-49139	small green	white	TALON_gene-49139	19.6277	23.9319	50.8861	3.88848	36.5272	1.08802	6.38735	22.1661	0.868745	4.86456	0.868745	-4.65742	0.5997	0.910333	0.0107	-0.899633	1.54e-05	9.38e-06	NA	0.178456	FALSE	NA	NA	NA	0	TRUE
isoComp_00424109	geneComp_00099187	FxaC_25g37360.t2	TALON_gene-49470	full red	small green	TALON_gene-49470	36.1504	13.1751	42.8511	2.71952	12.0412	1.70076	9.70623	1.53583	14.0371	0.266782	3.76688	3.18382	0.240883	0.121333	0.336333	0.215	0.000284623	0.000284623	FALSE	1	TRUE	yes	no	yes	0	TRUE
isoComp_00424111	geneComp_00099187	TALONT000349963	TALON_gene-49470	full red	small green	TALON_gene-49470	36.1504	13.1751	42.8511	2.71952	12.0412	1.70076	23.8295	10.9025	24.8056	2.02148	7.28719	1.18526	0.694183	0.835733	0.572433	-0.2633	0.000312445	0.000284623	NA	0.0527826	FALSE	NA	NA	NA	0	TRUE
isoComp_00718099	geneComp_00170257	FxaC_25g37360.t2	TALON_gene-49470	full red	white	TALON_gene-49470	36.1504	13.1751	58.7129	2.71952	14.0203	2.15501	9.70623	1.53583	17.3901	0.266782	3.06314	3.49264	0.240883	0.121333	0.3069	0.185567	0.00430108	0.00430108	FALSE	1	TRUE	yes	no	yes	0	TRUE
isoComp_00718101	geneComp_00170257	TALONT000349963	TALON_gene-49470	full red	white	TALON_gene-49470	36.1504	13.1751	58.7129	2.71952	14.0203	2.15501	23.8295	10.9025	37.2527	2.02148	10.156	1.77175	0.694183	0.835733	0.6231	-0.212633	0.00463093	0.00430108	NA	0.0527826	FALSE	NA	NA	NA	0	TRUE
isoComp_01012089	geneComp_00241327	FxaC_25g37360.t2	TALON_gene-49470	turn	small green	TALON_gene-49470	36.1504	29.8624	42.8511	2.519	12.0412	0.520859	9.70623	5.86191	14.0371	0.0828804	3.76688	1.25837	0.240883	0.198967	0.336333	0.137367	0.0277197	0.0277197	FALSE	1	TRUE	yes	no	yes	0	TRUE
isoComp_01012091	geneComp_00241327	TALONT000349963	TALON_gene-49470	turn	small green	TALON_gene-49470	36.1504	29.8624	42.8511	2.519	12.0412	0.520859	23.8295	22.3573	24.8056	2.40988	7.28719	0.149854	0.694183	0.745467	0.572433	-0.173033	0.0296828	0.0277197	NA	0.0527826	FALSE	NA	NA	NA	0	TRUE
isoComp_00424180	geneComp_00099200	FxaC_25g37630.t1	TALON_gene-49486	full red	small green	TALON_gene-49486	43.2344	82.2114	13.3561	2.81768	0.354951	-2.62093	7.87229	19.5109	0.939847	2.41082	0.20349	-4.36118	0.151917	0.2399	0.0711333	-0.168767	0.00253925	0.00253925	FALSE	1	TRUE	yes	no	no	0	TRUE
isoComp_00424192	geneComp_00099200	TALONT000350550	TALON_gene-49486	full red	small green	TALON_gene-49486	43.2344	82.2114	13.3561	2.81768	0.354951	-2.62093	17.392	29.3567	6.92328	4.77949	0.704862	-2.08257	0.438675	0.353867	0.5186	0.164733	0.0312742	0.00253925	NA	0.108395	FALSE	NA	NA	NA	0	TRUE
isoComp_00424945	geneComp_00099341	TALONT000356945	TALON_gene-49751	full red	small green	TALON_gene-49751	10.5071	10.5407	6.15664	1.10241	0.910156	-0.774788	2.02462	1.14968	2.33266	0.463929	0.201245	1.01442	0.226042	0.111733	0.389133	0.2774	0.0159727	0.0159727	FALSE	0.998101	TRUE	yes	no	no	0	TRUE
isoComp_00425146	geneComp_00099400	TALONT000357688	TALON_gene-49842	full red	small green	TALON_gene-49842	82.09	9.9274	288.73	1.90954	131.589	4.86076	72.2714	0.181994	278.021	0.181994	130.143	10.5	0.350742	0.0158333	0.943533	0.9277	1.31e-13	1.31e-13	FALSE	0.849912	TRUE	yes	yes	no	0	TRUE
isoComp_00425147	geneComp_00099400	TALONT000357693	TALON_gene-49842	full red	small green	TALON_gene-49842	82.09	9.9274	288.73	1.90954	131.589	4.86076	8.93333	9.7454	7.16773	1.84205	0.929338	-0.442674	0.645858	0.984167	0.0428667	-0.9413	2.2e-13	1.31e-13	FALSE	0.977319	TRUE	no	no	no	0	TRUE
isoComp_00719136	geneComp_00170470	TALONT000357688	TALON_gene-49842	full red	white	TALON_gene-49842	82.09	9.9274	19.5854	1.90954	8.43409	0.979575	72.2714	0.181994	10.3808	0.181994	7.26132	5.7581	0.350742	0.0158333	0.401633	0.3858	0.0126073	0.0113621	FALSE	0.849912	TRUE	yes	yes	no	0	TRUE
isoComp_00719137	geneComp_00170470	TALONT000357693	TALON_gene-49842	full red	white	TALON_gene-49842	82.09	9.9274	19.5854	1.90954	8.43409	0.979575	8.93333	9.7454	9.20462	1.84205	1.40745	-0.0822763	0.645858	0.984167	0.598367	-0.3858	0.0113621	0.0113621	FALSE	0.977319	TRUE	no	no	no	0	TRUE
isoComp_01013126	geneComp_00241540	TALONT000357688	TALON_gene-49842	turn	small green	TALON_gene-49842	82.09	10.1177	288.73	1.3164	131.589	4.83338	72.2714	0.502162	278.021	0.502162	130.143	9.08443	0.350742	0.0419667	0.943533	0.901567	2.12e-09	2.12e-09	FALSE	0.849912	TRUE	yes	yes	no	0	TRUE
isoComp_01013127	geneComp_00241540	TALONT000357693	TALON_gene-49842	turn	small green	TALON_gene-49842	82.09	10.1177	288.73	1.3164	131.589	4.83338	8.93333	9.61559	7.16773	1.02728	0.929338	-0.423347	0.645858	0.958033	0.0428667	-0.915167	3.08e-09	2.12e-09	FALSE	0.977319	TRUE	no	no	no	0	TRUE
isoComp_01601106	geneComp_00383680	TALONT000357688	TALON_gene-49842	small green	white	TALON_gene-49842	82.09	288.73	19.5854	131.589	8.43409	-3.88118	72.2714	278.021	10.3808	130.143	7.26132	-4.74187	0.350742	0.943533	0.401633	-0.5419	0.000596685	0.000596685	FALSE	0.849912	TRUE	yes	yes	no	0	TRUE
isoComp_01601107	geneComp_00383680	TALONT000357693	TALON_gene-49842	small green	white	TALON_gene-49842	82.09	288.73	19.5854	131.589	8.43409	-3.88118	8.93333	7.16773	9.20462	0.929338	1.40745	0.360398	0.645858	0.0428667	0.598367	0.5555	0.000703109	0.000596685	FALSE	0.977319	TRUE	no	no	no	0	TRUE
isoComp_00425247	geneComp_00099436	FxaC_25g42620.t1	TALON_gene-49901	full red	small green	TALON_gene-49901	12.9815	18.485	4.16802	1.81733	1.52768	-2.14624	9.72611	15.7056	1.78667	1.17793	0.842515	-3.1288	0.738017	0.854167	0.5639	-0.290267	0.00298599	0.00298599	FALSE	0.999988	TRUE	yes	no	yes	0	TRUE
isoComp_00425249	geneComp_00099436	TALONT000358128	TALON_gene-49901	full red	small green	TALON_gene-49901	12.9815	18.485	4.16802	1.81733	1.52768	-2.14624	2.61742	2.17981	2.02709	0.615376	1.02129	-0.104296	0.204533	0.1133	0.365767	0.252467	0.00621142	0.00298599	FALSE	0.964312	TRUE	yes	no	no	0	TRUE
isoComp_01013227	geneComp_00241576	FxaC_25g42620.t1	TALON_gene-49901	turn	small green	TALON_gene-49901	12.9815	11.9092	4.16802	0.743822	1.52768	-1.5124	9.72611	10.5058	1.78667	0.77094	0.842515	-2.54917	0.738017	0.881267	0.5639	-0.317367	0.00920189	0.00920189	FALSE	0.999988	TRUE	yes	no	yes	0	TRUE
isoComp_01013229	geneComp_00241576	TALONT000358128	TALON_gene-49901	turn	small green	TALON_gene-49901	12.9815	11.9092	4.16802	0.743822	1.52768	-1.5124	2.61742	0.588411	2.02709	0.307631	1.02129	1.7673	0.204533	0.0487667	0.365767	0.317	0.0199696	0.00920189	FALSE	0.964312	TRUE	yes	no	no	0	TRUE
isoComp_00425526	geneComp_00099484	FxaC_25g43640.t1	TALON_gene-49982	full red	small green	TALON_gene-49982	42.8646	53.3616	27.3729	3.49081	2.75635	-0.962799	29.2507	40.6639	13.9549	3.68035	0.90231	-1.5423	0.6619	0.759667	0.5141	-0.245567	0.000170482	0.000170482	FALSE	1	TRUE	yes	no	no	0	TRUE
isoComp_00425527	geneComp_00099484	TALONT000361052	TALON_gene-49982	full red	small green	TALON_gene-49982	42.8646	53.3616	27.3729	3.49081	2.75635	-0.962799	8.91262	9.11321	9.19899	0.369164	1.01624	0.0135013	0.223333	0.171333	0.335867	0.164533	0.000193221	0.000170482	FALSE	0.966058	TRUE	yes	no	no	0	TRUE
isoComp_01013506	geneComp_00241624	FxaC_25g43640.t1	TALON_gene-49982	turn	small green	TALON_gene-49982	42.8646	38.0743	27.3729	1.23166	2.75635	-0.475924	29.2507	25.7964	13.9549	1.21566	0.90231	-0.885928	0.6619	0.677567	0.5141	-0.163467	0.0438474	0.0438474	FALSE	1	TRUE	yes	no	no	0	TRUE
isoComp_01013507	geneComp_00241624	TALONT000361052	TALON_gene-49982	turn	small green	TALON_gene-49982	42.8646	38.0743	27.3729	1.23166	2.75635	-0.475924	8.91262	8.16619	9.19899	0.429471	1.01624	0.171614	0.223333	0.214333	0.335867	0.121533	0.0467344	0.0438474	FALSE	0.966058	TRUE	yes	no	no	0	TRUE
isoComp_01601486	geneComp_00383764	FxaC_25g43640.t1	TALON_gene-49982	small green	white	TALON_gene-49982	42.8646	27.3729	52.6494	2.75635	6.47867	0.943418	29.2507	13.9549	36.5877	0.90231	4.77239	1.38995	0.6619	0.5141	0.696267	0.182167	0.0444181	0.0444181	FALSE	1	TRUE	yes	no	no	0	TRUE
isoComp_00131750	geneComp_00028450	FxaC_17g07300.t1	TALON_gene-5003	full red	turn	TALON_gene-5003	59.6802	89.7972	78.2439	6.22341	5.63239	-0.198669	32.9324	58.0498	34.8189	3.09325	4.01403	-0.737254	0.556242	0.649767	0.4431	-0.206667	9.57e-05	9.57e-05	FALSE	1	TRUE	yes	no	yes	0	TRUE
isoComp_00131764	geneComp_00028450	TALONT000587527	TALON_gene-5003	full red	turn	TALON_gene-5003	59.6802	89.7972	78.2439	6.22341	5.63239	-0.198669	13.1553	16.5185	24.8348	2.43554	2.04976	0.58799	0.19375	0.183167	0.3171	0.133933	0.000131057	9.57e-05	NA	0.0112727	FALSE	NA	NA	NA	0	TRUE
isoComp_00719744	geneComp_00170590	TALONT000587527	TALON_gene-5003	full red	white	TALON_gene-5003	59.6802	89.7972	29.1281	6.22341	4.3031	-1.62393	13.1553	16.5185	0.240004	2.43554	0.240004	-6.04686	0.19375	0.183167	0.00666667	-0.1765	0.000429083	0.000304859	NA	0.0112727	FALSE	NA	NA	NA	0	NA
isoComp_01307710	geneComp_00312730	FxaC_17g07300.t1	TALON_gene-5003	turn	white	TALON_gene-5003	59.6802	78.2439	29.1281	5.63239	4.3031	-1.42526	32.9324	34.8189	18.9614	4.01403	2.34391	-0.876459	0.556242	0.4431	0.659333	0.216233	6.65e-12	6.65e-12	FALSE	1	TRUE	yes	no	yes	0	TRUE
isoComp_01307724	geneComp_00312730	TALONT000587527	TALON_gene-5003	turn	white	TALON_gene-5003	59.6802	78.2439	29.1281	5.63239	4.3031	-1.42526	13.1553	24.8348	0.240004	2.04976	0.240004	-6.63485	0.19375	0.3171	0.00666667	-0.310433	1.51e-11	6.65e-12	NA	0.0112727	FALSE	NA	NA	NA	0	TRUE
isoComp_01601700	geneComp_00383800	FxaC_17g07300.t1	TALON_gene-5003	small green	white	TALON_gene-5003	59.6802	41.5516	29.1281	5.52095	4.3031	-0.512345	32.9324	19.8993	18.9614	3.84908	2.34391	-0.0696171	0.556242	0.472767	0.659333	0.186567	1.1e-06	1.1e-06	FALSE	1	TRUE	yes	no	yes	0	TRUE
isoComp_01601714	geneComp_00383800	TALONT000587527	TALON_gene-5003	small green	white	TALON_gene-5003	59.6802	41.5516	29.1281	5.52095	4.3031	-0.512345	13.1553	11.028	0.240004	1.38155	0.240004	-5.46439	0.19375	0.268067	0.00666667	-0.2614	2.59e-06	1.1e-06	NA	0.0112727	FALSE	NA	NA	NA	0	TRUE
isoComp_00426121	geneComp_00099602	FxaC_25g45630.t1	TALON_gene-50147	full red	small green	TALON_gene-50147	10.6346	11.6375	8.87419	0.615773	1.71086	-0.390714	2.7701	4.12098	1.24317	0.271969	0.267441	-1.72089	0.257758	0.3579	0.1432	-0.2147	0.0184894	0.0184894	FALSE	1	TRUE	yes	yes	no	0	TRUE
isoComp_00132516	geneComp_00028567	TALONT000365926	TALON_gene-50196	full red	turn	TALON_gene-50196	34.7005	26.1759	41.6853	3.88054	2.35697	0.671091	13.4976	13.9224	14.5257	1.34652	0.318895	0.0611525	0.403633	0.541367	0.3499	-0.191467	0.0208457	0.0208457	FALSE	0.999982	TRUE	yes	no	no	0	NA
isoComp_00426505	geneComp_00099637	FxaC_25g46220.t1	TALON_gene-50196	full red	small green	TALON_gene-50196	34.7005	26.1759	31.6437	3.88054	1.52857	0.273582	9.81388	5.75811	11.0837	1.09862	0.717175	0.943571	0.281633	0.2176	0.3497	0.1321	0.00659336	0.00645572	FALSE	0.999981	TRUE	yes	no	no	1	TRUE
isoComp_00426506	geneComp_00099637	TALONT000365926	TALON_gene-50196	full red	small green	TALON_gene-50196	34.7005	26.1759	31.6437	3.88054	1.52857	0.273582	13.4976	13.9224	10.5546	1.34652	1.53137	-0.399203	0.403633	0.541367	0.3374	-0.203967	0.00645572	0.00645572	FALSE	0.999982	TRUE	yes	no	no	0	TRUE
isoComp_00426673	geneComp_00099677	FxaC_25g46971.t1	TALON_gene-50261	full red	small green	TALON_gene-50261	60.9556	86.6276	45.5816	3.48107	3.7891	-0.926227	34.9936	58.6053	17.7479	3.22043	4.17719	-1.72281	0.547592	0.679133	0.379	-0.300133	0.0324079	0.0324079	FALSE	0.999488	TRUE	yes	no	no	0	TRUE
isoComp_00426677	geneComp_00099677	TALONT000366376	TALON_gene-50261	full red	small green	TALON_gene-50261	60.9556	86.6276	45.5816	3.48107	3.7891	-0.926227	14.7236	14.0623	17.9504	3.45376	3.47631	0.351962	0.262642	0.159733	0.409667	0.249933	0.0364919	0.0324079	NA	0.101208	FALSE	NA	NA	NA	0	TRUE
isoComp_00426755	geneComp_00099702	TALONT000366652	TALON_gene-50304	full red	small green	TALON_gene-50304	30.1156	37.9549	16.1556	1.61695	2.5585	-1.23174	7.93893	15.1658	1.01176	0.86657	0.494193	-3.89265	0.224825	0.401233	0.0652667	-0.335967	4.57e-06	4.36e-06	FALSE	0.999999	TRUE	yes	no	no	0	TRUE
isoComp_00426762	geneComp_00099702	TALONT000366707	TALON_gene-50304	full red	small green	TALON_gene-50304	30.1156	37.9549	16.1556	1.61695	2.5585	-1.23174	13.383	15.2047	9.20673	2.11483	0.9921	-0.723142	0.470475	0.398067	0.581967	0.1839	4.36e-06	4.36e-06	FALSE	0.780841	TRUE	no	no	no	0	TRUE
isoComp_00720745	geneComp_00170772	TALONT000366652	TALON_gene-50304	full red	white	TALON_gene-50304	30.1156	37.9549	25.8624	1.61695	2.45165	-0.553254	7.93893	15.1658	3.86515	0.86657	1.37204	-1.96945	0.224825	0.401233	0.147867	-0.253367	0.0431328	0.0428729	FALSE	0.999999	TRUE	yes	no	no	0	TRUE
isoComp_00720752	geneComp_00170772	TALONT000366707	TALON_gene-50304	full red	white	TALON_gene-50304	30.1156	37.9549	25.8624	1.61695	2.45165	-0.553254	13.383	15.2047	13.2146	2.11483	1.92103	-0.202242	0.470475	0.398067	0.5063	0.108233	0.0428729	0.0428729	FALSE	0.780841	TRUE	no	no	no	0	TRUE
isoComp_01014735	geneComp_00241842	TALONT000366652	TALON_gene-50304	turn	small green	TALON_gene-50304	30.1156	40.4897	16.1556	3.03073	2.5585	-1.32498	7.93893	11.713	1.01176	2.22373	0.494193	-3.52022	0.224825	0.284933	0.0652667	-0.219667	0.000202352	0.000188962	FALSE	0.999999	TRUE	yes	no	no	0	TRUE
isoComp_01014742	geneComp_00241842	TALONT000366707	TALON_gene-50304	turn	small green	TALON_gene-50304	30.1156	40.4897	16.1556	3.03073	2.5585	-1.32498	13.383	15.9059	9.20673	0.60103	0.9921	-0.788143	0.470475	0.395567	0.581967	0.1864	0.000188962	0.000188962	FALSE	0.780841	TRUE	no	no	no	0	TRUE
isoComp_01014804	geneComp_00241862	TALONT000366824	TALON_gene-50354	turn	small green	TALON_gene-50354	7.3399	6.38017	10.64	1.69988	0.326848	0.736922	2.24098	3.67445	2.04868	0.992832	0.927128	-0.839734	0.330283	0.578167	0.189333	-0.388833	0.0221558	0.0221558	NA	0.261843	FALSE	NA	NA	NA	0	TRUE
isoComp_01014806	geneComp_00241862	TALONT000366839	TALON_gene-50354	turn	small green	TALON_gene-50354	7.3399	6.38017	10.64	1.69988	0.326848	0.736922	2.13259	0.821604	3.89454	0.273559	0.150206	2.23119	0.2718	0.126033	0.3661	0.240067	0.0260083	0.0221558	NA	0.139866	FALSE	NA	NA	NA	0	TRUE
isoComp_00427081	geneComp_00099815	FxaC_25g50390.t1	TALON_gene-50558	full red	small green	TALON_gene-50558	19.0446	8.13125	22.3766	0.898837	2.10171	1.45931	11.6524	6.10587	11.8477	0.851548	1.2912	0.955197	0.631925	0.750333	0.528133	-0.2222	0.0435798	0.0435798	FALSE	1	TRUE	yes	no	no	0	TRUE
isoComp_00427085	geneComp_00099815	TALONT000367544	TALON_gene-50558	full red	small green	TALON_gene-50558	19.0446	8.13125	22.3766	0.898837	2.10171	1.45931	3.20363	0.624014	5.20379	0.320166	0.159699	3.03975	0.154583	0.0732667	0.237933	0.164667	0.0481183	0.0435798	FALSE	0.82936	TRUE	yes	no	no	0	TRUE
isoComp_01015601	geneComp_00242134	FxaC_25g54040.t1	TALON_gene-50881	turn	small green	TALON_gene-50881	58.3421	74.5491	43.3147	8.38903	9.64493	-0.783194	10.2771	10.342	11.0128	0.70358	2.93877	0.090588	0.182858	0.140067	0.2518	0.111733	0.0348192	0.0347197	FALSE	0.970976	TRUE	no	no	no	0	TRUE
isoComp_01015602	geneComp_00242134	TALONT000369162	TALON_gene-50881	turn	small green	TALON_gene-50881	58.3421	74.5491	43.3147	8.38903	9.64493	-0.783194	42.7313	57.2727	28.0272	6.11083	6.3832	-1.03076	0.72515	0.769233	0.6457	-0.123533	0.0347197	0.0347197	NA	0.170299	FALSE	NA	NA	NA	0	TRUE
isoComp_00427656	geneComp_00100007	TALONT000369236	TALON_gene-50899	full red	small green	TALON_gene-50899	30.6114	25.6068	26.7532	2.40675	5.65525	0.0631593	9.84726	3.59476	14.9606	1.20554	2.77424	2.05415	0.329608	0.141867	0.5728	0.430933	1.93e-08	1.93e-08	NA	0.300449	FALSE	NA	NA	NA	0	TRUE
isoComp_00427657	geneComp_00100007	TALONT000369237	TALON_gene-50899	full red	small green	TALON_gene-50899	30.6114	25.6068	26.7532	2.40675	5.65525	0.0631593	12.5561	15.6557	3.45828	2.43034	0.755241	-2.17532	0.404108	0.6096	0.128733	-0.480867	2.06e-08	1.93e-08	NA	0.186425	FALSE	NA	NA	NA	0	TRUE
isoComp_00721646	geneComp_00171077	TALONT000369236	TALON_gene-50899	full red	white	TALON_gene-50899	30.6114	25.6068	32.4397	2.40675	3.82328	0.341114	9.84726	3.59476	12.749	1.20554	2.82736	1.82354	0.329608	0.141867	0.384267	0.2424	0.0132858	0.0128887	NA	0.300449	FALSE	NA	NA	NA	0	TRUE
isoComp_00721647	geneComp_00171077	TALONT000369237	TALON_gene-50899	full red	white	TALON_gene-50899	30.6114	25.6068	32.4397	2.40675	3.82328	0.341114	12.5561	15.6557	11.0708	2.43034	0.792704	-0.499551	0.404108	0.6096	0.347367	-0.262233	0.0128887	0.0128887	NA	0.186425	FALSE	NA	NA	NA	0	TRUE
isoComp_01015636	geneComp_00242147	TALONT000369236	TALON_gene-50899	turn	small green	TALON_gene-50899	30.6114	37.646	26.7532	4.5615	5.65525	-0.492628	9.84726	8.08475	14.9606	0.377942	2.77424	0.88707	0.329608	0.2195	0.5728	0.3533	1.15e-20	1.15e-20	NA	0.300449	FALSE	NA	NA	NA	0	TRUE
isoComp_01015637	geneComp_00242147	TALONT000369237	TALON_gene-50899	turn	small green	TALON_gene-50899	30.6114	37.646	26.7532	4.5615	5.65525	-0.492628	12.5561	20.0395	3.45828	2.70133	0.755241	-2.53128	0.404108	0.530733	0.128733	-0.402	1.31e-20	1.15e-20	NA	0.186425	FALSE	NA	NA	NA	0	TRUE
isoComp_01309626	geneComp_00313217	TALONT000369236	TALON_gene-50899	turn	white	TALON_gene-50899	30.6114	37.646	32.4397	4.5615	3.82328	-0.214674	9.84726	8.08475	12.749	0.377942	2.82736	0.656453	0.329608	0.2195	0.384267	0.164767	0.00771354	0.0073755	NA	0.300449	FALSE	NA	NA	NA	0	TRUE
isoComp_01309627	geneComp_00313217	TALONT000369237	TALON_gene-50899	turn	white	TALON_gene-50899	30.6114	37.646	32.4397	4.5615	3.82328	-0.214674	12.5561	20.0395	11.0708	2.70133	0.792704	-0.85551	0.404108	0.530733	0.347367	-0.183367	0.0073755	0.0073755	NA	0.186425	FALSE	NA	NA	NA	0	TRUE
isoComp_01603616	geneComp_00384287	TALONT000369236	TALON_gene-50899	small green	white	TALON_gene-50899	30.6114	26.7532	32.4397	5.65525	3.82328	0.277955	9.84726	14.9606	12.749	2.77424	2.82736	-0.230616	0.329608	0.5728	0.384267	-0.188533	0.00252729	0.00252729	NA	0.300449	FALSE	NA	NA	NA	0	TRUE
isoComp_01603617	geneComp_00384287	TALONT000369237	TALON_gene-50899	small green	white	TALON_gene-50899	30.6114	26.7532	32.4397	5.65525	3.82328	0.277955	12.5561	3.45828	11.0708	0.755241	0.792704	1.67577	0.404108	0.128733	0.347367	0.218633	0.00287503	0.00252729	NA	0.186425	FALSE	NA	NA	NA	0	TRUE
isoComp_00428249	geneComp_00100170	FxaC_25g58410.t1	TALON_gene-51251	full red	small green	TALON_gene-51251	14.8164	3.27779	3.15223	0.890084	1.66133	-0.0561749	4.8014	1.76255	0.295411	0.413659	0.148385	-2.537	0.324592	0.5728	0.0849667	-0.487833	0.0232347	0.0232347	FALSE	1	TRUE	yes	no	no	0	TRUE
isoComp_01016229	geneComp_00242310	FxaC_25g58410.t1	TALON_gene-51251	turn	small green	TALON_gene-51251	14.8164	21.7041	3.15223	1.99506	1.66133	-2.77962	4.8014	7.50702	0.295411	0.418553	0.148385	-4.62134	0.324592	0.350333	0.0849667	-0.265367	0.0425482	0.0425482	FALSE	1	TRUE	yes	no	no	0	TRUE
isoComp_00428266	geneComp_00100173	TALONT000372110	TALON_gene-51254	full red	small green	TALON_gene-51254	19.0816	26.6035	16.6034	2.28736	1.77999	-0.679807	6.03663	12.0753	2.42429	1.26805	1.3513	-2.31168	0.295033	0.4531	0.147867	-0.305233	0.0320086	0.0320086	NA	0.133349	FALSE	NA	NA	NA	0	TRUE
isoComp_00428290	geneComp_00100178	FxaC_25g58590.t1	TALON_gene-51265	full red	small green	TALON_gene-51265	38.1948	17.2392	47.1866	3.66327	1.01958	1.45215	19.3927	13.7751	19.4186	2.72397	2.51647	0.495069	0.5632	0.808667	0.412267	-0.3964	0.00970599	0.00970599	FALSE	1	TRUE	yes	no	no	0	TRUE
isoComp_00428298	geneComp_00100178	TALONT000372268	TALON_gene-51265	full red	small green	TALON_gene-51265	38.1948	17.2392	47.1866	3.66327	1.01958	1.45215	9.15843	1.54296	17.124	0.789013	5.16321	3.46377	0.2078	0.0741333	0.361333	0.2872	0.0106086	0.00970599	FALSE	0.741663	TRUE	yes	no	no	0	TRUE
isoComp_01017676	geneComp_00242627	TALONT000144698	TALON_gene-51742	turn	small green	TALON_gene-51742	38.6156	53.0284	18.633	6.49516	0.249419	-1.5084	12.6686	20.4286	4.1035	3.70066	0.522665	-2.31285	0.305925	0.380933	0.219567	-0.161367	0.0360912	0.0360912	NA	0.19116	FALSE	NA	NA	NA	0	TRUE
isoComp_00429729	geneComp_00100498	TALONT000145059	TALON_gene-51759	full red	small green	TALON_gene-51759	61.4787	54.2296	64.6416	2.67579	12.8454	0.253339	21.3025	13.7612	29.4575	1.3549	4.48026	1.09747	0.344133	0.253067	0.468733	0.215667	0.0232575	0.0232575	NA	0.0782531	FALSE	NA	NA	NA	0	TRUE
isoComp_00429733	geneComp_00100498	TALONT000145091	TALON_gene-51759	full red	small green	TALON_gene-51759	61.4787	54.2296	64.6416	2.67579	12.8454	0.253339	20.8221	20.9553	17.9493	0.730014	5.98692	-0.223274	0.337292	0.387667	0.261367	-0.1263	0.0463957	0.0232575	NA	0.130935	FALSE	NA	NA	NA	0	TRUE
isoComp_00430024	geneComp_00100528	FxaC_10g02900.t1	TALON_gene-51796	full red	small green	TALON_gene-51796	22.3182	45.0726	2.87207	6.07979	1.39621	-3.9674	11.659	25.7657	0.651483	4.29715	0.136139	-5.28416	0.451858	0.566	0.290567	-0.275433	0.0167771	0.0167771	FALSE	0.999992	TRUE	yes	no	no	0	TRUE
isoComp_00430027	geneComp_00100528	TALONT000146761	TALON_gene-51796	full red	small green	TALON_gene-51796	22.3182	45.0726	2.87207	6.07979	1.39621	-3.9674	2.2444	3.7092	0.989248	0.493247	0.114804	-1.89608	0.200033	0.0889667	0.4917	0.402733	0.0232347	0.0167771	NA	0.102937	FALSE	NA	NA	NA	0	TRUE
isoComp_00430616	geneComp_00100613	FxaC_17g09420.t1	TALON_gene-5192	full red	small green	TALON_gene-5192	18.6856	42.2815	8.58589	1.29505	0.599073	-2.29865	9.89745	25.2178	2.92666	1.94985	0.130903	-3.10276	0.472975	0.596467	0.343367	-0.2531	0.047465	0.047465	FALSE	1	TRUE	yes	no	no	0	TRUE
isoComp_00430757	geneComp_00100644	FxaC_10g04970.t1	TALON_gene-51967	full red	small green	TALON_gene-51967	47.22	5.16973	139.185	1.9147	28.2082	4.74809	35.89	5.06229	103.047	1.81267	18.9501	4.34466	0.838025	0.9878	0.748467	-0.239333	0.0133386	0.0133386	FALSE	0.876657	TRUE	no	no	no	0	TRUE
isoComp_00430758	geneComp_00100644	TALONT000156796	TALON_gene-51967	full red	small green	TALON_gene-51967	47.22	5.16973	139.185	1.9147	28.2082	4.74809	9.77857	0	31.6725	0	8.18208	11.6295	0.133258	0	0.2205	0.2205	0.0136779	0.0133386	NA	0.354124	FALSE	NA	NA	NA	0	TRUE
isoComp_00430896	geneComp_00100668	FxaC_10g05330.t1	TALON_gene-52001	full red	small green	TALON_gene-52001	188.895	229.416	183.227	13.7038	20.6274	-0.324319	62.2412	89.5447	51.4311	6.46494	4.22383	-0.799848	0.3282	0.3908	0.283633	-0.107167	0.0011051	0.0011051	FALSE	0.999024	TRUE	no	no	yes	0	TRUE
isoComp_00430899	geneComp_00100668	TALONT000158559	TALON_gene-52001	full red	small green	TALON_gene-52001	188.895	229.416	183.227	13.7038	20.6274	-0.324319	102.892	102.632	118.561	11.2708	17.4378	0.208128	0.547433	0.4456	0.641567	0.195967	0.00110862	0.0011051	FALSE	0.59857	TRUE	no	no	yes	0	TRUE
isoComp_00136945	geneComp_00029599	TALONT000159128	TALON_gene-52004	full red	turn	TALON_gene-52004	10.1829	14.4077	11.7045	1.91053	0.734468	-0.299542	2.54352	4.86063	1.80413	0.919583	0.268879	-1.42483	0.251433	0.333833	0.158033	-0.1758	0.00126742	0.00126742	FALSE	1	TRUE	yes	no	no	0	TRUE
isoComp_00136948	geneComp_00029599	TALONT000159172	TALON_gene-52004	full red	turn	TALON_gene-52004	10.1829	14.4077	11.7045	1.91053	0.734468	-0.299542	2.28586	1.45061	4.60565	0.313163	0.740359	1.65996	0.217125	0.108133	0.388567	0.280433	0.00196126	0.00126742	FALSE	0.845659	TRUE	no	no	no	0	TRUE
isoComp_00431099	geneComp_00100678	TALONT000159879	TALON_gene-52012	full red	small green	TALON_gene-52012	18.5717	20.3399	21.9302	0.145891	0.741232	0.108559	3.94634	3.65993	7.99015	0.771295	1.07872	1.12427	0.201525	0.179633	0.362867	0.183233	0.0364919	0.0364919	NA	0.17941	FALSE	NA	NA	NA	0	TRUE
isoComp_01607059	geneComp_00384958	TALONT000159879	TALON_gene-52012	small green	white	TALON_gene-52012	18.5717	21.9302	17.0991	0.741232	1.5598	-0.358819	3.94634	7.99015	1.82343	1.07872	0.626854	-2.12548	0.201525	0.362867	0.110067	-0.2528	0.0459601	0.0459601	NA	0.17941	FALSE	NA	NA	NA	0	TRUE
isoComp_00137242	geneComp_00029629	FxaC_10g05660.t1	TALON_gene-52037	full red	turn	TALON_gene-52037	8.25803	12.6525	7.77931	1.24519	0.941544	-0.700998	4.27421	8.138	3.24046	0.869561	0.769918	-1.3258	0.479583	0.6423	0.405167	-0.237133	0.0212786	0.0212786	FALSE	0.999616	TRUE	yes	no	no	0	TRUE
isoComp_00137244	geneComp_00029629	TALONT000161849	TALON_gene-52037	full red	turn	TALON_gene-52037	8.25803	12.6525	7.77931	1.24519	0.941544	-0.700998	3.54616	4.19352	4.35579	0.408914	0.179091	0.054647	0.459683	0.335233	0.571767	0.236533	0.0230672	0.0212786	FALSE	0.997666	TRUE	yes	no	no	0	TRUE
isoComp_00431232	geneComp_00100699	FxaC_10g05660.t1	TALON_gene-52037	full red	small green	TALON_gene-52037	8.25803	12.6525	6.40671	1.24519	0.718783	-0.98066	4.27421	8.138	2.47167	0.869561	0.698826	-1.71513	0.479583	0.6423	0.378767	-0.263533	0.0376406	0.0376406	FALSE	0.999616	TRUE	yes	no	no	0	TRUE
isoComp_00431234	geneComp_00100699	TALONT000161849	TALON_gene-52037	full red	small green	TALON_gene-52037	8.25803	12.6525	6.40671	1.24519	0.718783	-0.98066	3.54616	4.19352	3.65675	0.408914	0.58724	-0.197093	0.459683	0.335233	0.5719	0.236667	0.0399418	0.0376406	FALSE	0.997666	TRUE	yes	no	no	0	TRUE
isoComp_00431770	geneComp_00100758	TALONT000182048	TALON_gene-52105	full red	small green	TALON_gene-52105	41.0805	27.5878	59.3748	2.51528	2.07673	1.10554	6.9054	6.78947	7.65914	0.84189	0.973905	0.173642	0.182475	0.247433	0.1286	-0.118833	0.0117206	0.0117206	FALSE	0.989356	TRUE	yes	no	no	1	TRUE
isoComp_00725757	geneComp_00171828	TALONT000181950	TALON_gene-52105	full red	white	TALON_gene-52105	41.0805	27.5878	47.4014	2.51528	12.2826	0.78068	10.7287	3.97696	15.5185	0.962427	4.35151	1.96156	0.247942	0.150533	0.328433	0.1779	0.0422814	0.0422814	FALSE	0.995498	TRUE	yes	no	no	0	TRUE
isoComp_00137819	geneComp_00029696	FxaC_10g06490.t1	TALON_gene-52116	full red	turn	TALON_gene-52116	25.6656	22.3818	24.5637	0.828158	1.21084	0.134146	9.98663	12.6893	9.85961	0.822974	0.987431	-0.363679	0.400067	0.5671	0.4013	-0.1658	0.0228814	0.0228814	FALSE	1	TRUE	yes	no	no	0	TRUE
isoComp_00137833	geneComp_00029696	TALONT000182754	TALON_gene-52116	full red	turn	TALON_gene-52116	25.6656	22.3818	24.5637	0.828158	1.21084	0.134146	5.7284	0.558697	3.95683	0.279384	1.20256	2.80226	0.205875	0.0247667	0.165533	0.140767	0.0304685	0.0228814	NA	0.0164738	FALSE	NA	NA	NA	0	TRUE
isoComp_00431809	geneComp_00100766	FxaC_10g06490.t1	TALON_gene-52116	full red	small green	TALON_gene-52116	25.6656	22.3818	29.2275	0.828158	6.54789	0.384851	9.98663	12.6893	6.93018	0.822974	1.53934	-0.871701	0.400067	0.5671	0.2379	-0.3292	3.59e-17	3.59e-17	FALSE	1	TRUE	yes	no	no	0	TRUE
isoComp_00431823	geneComp_00100766	TALONT000182754	TALON_gene-52116	full red	small green	TALON_gene-52116	25.6656	22.3818	29.2275	0.828158	6.54789	0.384851	5.7284	0.558697	12.6583	0.279384	3.75892	4.47742	0.205875	0.0247667	0.416333	0.391567	8.06e-17	3.59e-17	NA	0.0164738	FALSE	NA	NA	NA	0	TRUE
isoComp_00725799	geneComp_00171836	FxaC_10g06490.t1	TALON_gene-52116	full red	white	TALON_gene-52116	25.6656	22.3818	26.4892	0.828158	1.27083	0.242977	9.98663	12.6893	10.4675	0.822974	1.26765	-0.277457	0.400067	0.5671	0.393967	-0.173133	4.42e-05	4.42e-05	FALSE	1	TRUE	yes	no	no	0	TRUE
isoComp_00725813	geneComp_00171836	TALONT000182754	TALON_gene-52116	full red	white	TALON_gene-52116	25.6656	22.3818	26.4892	0.828158	1.27083	0.242977	5.7284	0.558697	5.73979	0.279384	0.628016	3.33778	0.205875	0.0247667	0.216867	0.1921	8.79e-05	4.42e-05	NA	0.0164738	FALSE	NA	NA	NA	0	TRUE
isoComp_01019789	geneComp_00242906	FxaC_10g06490.t1	TALON_gene-52116	turn	small green	TALON_gene-52116	25.6656	24.5637	29.2275	1.21084	6.54789	0.250705	9.98663	9.85961	6.93018	0.987431	1.53934	-0.508021	0.400067	0.4013	0.2379	-0.1634	0.00640734	0.00640734	FALSE	1	TRUE	yes	no	no	0	TRUE
isoComp_01019803	geneComp_00242906	TALONT000182754	TALON_gene-52116	turn	small green	TALON_gene-52116	25.6656	24.5637	29.2275	1.21084	6.54789	0.250705	5.7284	3.95683	12.6583	1.20256	3.75892	1.67516	0.205875	0.165533	0.416333	0.2508	0.00732026	0.00640734	NA	0.0164738	FALSE	NA	NA	NA	0	TRUE
isoComp_01607769	geneComp_00385046	FxaC_10g06490.t1	TALON_gene-52116	small green	white	TALON_gene-52116	25.6656	29.2275	26.4892	6.54789	1.27083	-0.141874	9.98663	6.93018	10.4675	1.53934	1.26765	0.594244	0.400067	0.2379	0.393967	0.156067	0.0155575	0.0155575	FALSE	1	TRUE	yes	no	no	0	TRUE
isoComp_01607783	geneComp_00385046	TALONT000182754	TALON_gene-52116	small green	white	TALON_gene-52116	25.6656	29.2275	26.4892	6.54789	1.27083	-0.141874	5.7284	12.6583	5.73979	3.75892	0.628016	-1.13964	0.205875	0.416333	0.216867	-0.199467	0.0173788	0.0155575	NA	0.0164738	FALSE	NA	NA	NA	0	TRUE
isoComp_00138254	geneComp_00029804	FxaC_10g08750.t1	TALON_gene-52312	full red	turn	TALON_gene-52312	14.851	16.6695	23.2232	4.47289	1.96604	0.478113	2.92319	5.33307	3.76695	1.41394	0.982348	-0.500449	0.166992	0.3315	0.157733	-0.173767	0.0241839	0.0149126	FALSE	1	TRUE	yes	yes	yes	0	TRUE
isoComp_00138255	geneComp_00029804	TALONT000192076	TALON_gene-52312	full red	turn	TALON_gene-52312	14.851	16.6695	23.2232	4.47289	1.96604	0.478113	7.78511	6.64061	13.2636	2.15662	0.757039	0.997001	0.5768	0.3877	0.574433	0.186733	0.0149126	0.0149126	FALSE	0.983988	TRUE	yes	no	yes	0	TRUE
isoComp_00432244	geneComp_00100874	FxaC_10g08750.t1	TALON_gene-52312	full red	small green	TALON_gene-52312	14.851	16.6695	2.54219	4.47289	0.738355	-2.70827	2.92319	5.33307	0.0446175	1.41394	0.0446175	-6.61216	0.166992	0.3315	0.0122333	-0.319267	0.000397797	5.24e-05	FALSE	1	TRUE	yes	yes	yes	0	TRUE
isoComp_00432245	geneComp_00100874	TALONT000192076	TALON_gene-52312	full red	small green	TALON_gene-52312	14.851	16.6695	2.54219	4.47289	0.738355	-2.70827	7.78511	6.64061	2.17442	2.15662	0.691385	-1.60624	0.5768	0.3877	0.829033	0.441333	5.24e-05	5.24e-05	FALSE	0.983988	TRUE	yes	no	yes	0	TRUE
isoComp_01020225	geneComp_00243014	TALONT000192076	TALON_gene-52312	turn	small green	TALON_gene-52312	14.851	23.2232	2.54219	1.96604	0.738355	-3.18638	7.78511	13.2636	2.17442	0.757039	0.691385	-2.60324	0.5768	0.574433	0.829033	0.2546	0.0177542	0.0177542	FALSE	0.983988	TRUE	yes	no	yes	0	TRUE
isoComp_00726515	geneComp_00172022	FxaC_10g09980.t1	TALON_gene-52411	full red	white	TALON_gene-52411	822.501	29.4647	1023.26	10.7537	500.057	5.11756	681.272	26.7707	767.779	10.3733	393.647	4.84144	0.831642	0.869733	0.733733	-0.136	8.29e-06	8.29e-06	FALSE	0.720562	TRUE	yes	no	yes	0	TRUE
isoComp_00726516	geneComp_00172022	TALONT000197317	TALON_gene-52411	full red	white	TALON_gene-52411	822.501	29.4647	1023.26	10.7537	500.057	5.11756	110.209	1.40418	223.649	0.12256	92.4437	7.3052	0.128308	0.0771667	0.234067	0.1569	8.39e-06	8.29e-06	FALSE	0.606103	TRUE	yes	no	yes	0	TRUE
isoComp_01314495	geneComp_00314162	FxaC_10g09980.t1	TALON_gene-52411	turn	white	TALON_gene-52411	822.501	393.681	1023.26	226.901	500.057	1.37805	681.272	332.929	767.779	191.825	393.647	1.20545	0.831642	0.8533	0.733733	-0.119567	0.000691541	0.000691541	FALSE	0.720562	TRUE	yes	no	yes	0	TRUE
isoComp_01314496	geneComp_00314162	TALONT000197317	TALON_gene-52411	turn	white	TALON_gene-52411	822.501	393.681	1023.26	226.901	500.057	1.37805	110.209	47.7525	223.649	27.5914	92.4437	2.22735	0.128308	0.113533	0.234067	0.120533	0.000701376	0.000691541	FALSE	0.606103	TRUE	yes	no	yes	0	TRUE
isoComp_01608485	geneComp_00385232	FxaC_10g09980.t1	TALON_gene-52411	small green	white	TALON_gene-52411	822.501	1843.6	1023.26	149.962	500.057	-0.849355	681.272	1597.61	767.779	93.0162	393.647	-1.05714	0.831642	0.8698	0.733733	-0.136067	0.00630787	0.00630787	FALSE	0.720562	TRUE	yes	no	yes	0	TRUE
isoComp_01608486	geneComp_00385232	TALONT000197317	TALON_gene-52411	small green	white	TALON_gene-52411	822.501	1843.6	1023.26	149.962	500.057	-0.849355	110.209	168.029	223.649	50.5864	92.4437	0.412503	0.128308	0.0884667	0.234067	0.1456	0.00630787	0.00630787	FALSE	0.606103	TRUE	yes	no	yes	0	TRUE
isoComp_00433796	geneComp_00101207	FxaC_10g14990.t1	TALON_gene-52825	full red	small green	TALON_gene-52825	41.248	36.5772	31.2403	1.98634	4.29379	-0.227469	28.8755	28.919	19.5127	1.73781	2.65372	-0.567367	0.70095	0.7912	0.626533	-0.164667	0.0294048	0.0294048	FALSE	1	TRUE	yes	no	yes	0	TRUE
isoComp_00433800	geneComp_00101207	TALONT000216523	TALON_gene-52825	full red	small green	TALON_gene-52825	41.248	36.5772	31.2403	1.98634	4.29379	-0.227469	11.7541	7.40076	11.3513	1.27687	2.3379	0.616437	0.284325	0.2014	0.3606	0.1592	0.03194	0.0294048	FALSE	0.99938	TRUE	yes	no	no	0	TRUE
isoComp_00140064	geneComp_00030183	FxaC_10g15760.t1	TALON_gene-52893	full red	turn	TALON_gene-52893	10.9313	6.58641	11.718	0.680235	2.1755	0.830203	4.15556	3.92816	3.86738	0.315033	0.766371	-0.0224393	0.432025	0.6081	0.3356	-0.2725	0.0221306	0.0221306	FALSE	0.999993	TRUE	yes	no	no	0	TRUE
isoComp_00140065	geneComp_00030183	TALONT000218784	TALON_gene-52893	full red	turn	TALON_gene-52893	10.9313	6.58641	11.718	0.680235	2.1755	0.830203	3.62581	0.937081	4.98221	0.718849	1.00343	2.39812	0.306433	0.1243	0.427067	0.302767	0.0279141	0.0221306	NA	0.210125	FALSE	NA	NA	NA	0	TRUE
isoComp_01022123	geneComp_00243415	FxaC_10g16251.t1	TALON_gene-52937	turn	small green	TALON_gene-52937	96.0229	107.407	72.5199	3.97505	3.89047	-0.566575	65.0181	68.1004	56.5147	5.07729	3.13138	-0.268993	0.6849	0.6325	0.779533	0.147033	0.00512864	0.00512864	FALSE	0.981571	TRUE	yes	no	no	0	TRUE
isoComp_01022126	geneComp_00243415	TALONT000220787	TALON_gene-52937	turn	small green	TALON_gene-52937	96.0229	107.407	72.5199	3.97505	3.89047	-0.566575	23.662	32.1018	12.908	0.755686	1.71054	-1.31373	0.241275	0.2998	0.176867	-0.122933	0.00566585	0.00512864	NA	0.072213	FALSE	NA	NA	NA	0	TRUE
isoComp_01022394	geneComp_00243482	FxaC_10g17520.t1	TALON_gene-53040	turn	small green	TALON_gene-53040	143.704	127.725	260.13	21.7071	29.9235	1.02613	72.0315	58.3766	150.21	8.33423	21.0418	1.36337	0.489733	0.460867	0.5743	0.113433	0.000502502	0.000502502	FALSE	0.80196	TRUE	yes	no	no	0	TRUE
isoComp_01022395	geneComp_00243482	TALONT000231238	TALON_gene-53040	turn	small green	TALON_gene-53040	143.704	127.725	260.13	21.7071	29.9235	1.02613	61.6732	62.7538	84.2283	11.2786	5.6191	0.424545	0.441125	0.489967	0.329	-0.160967	0.000502502	0.000502502	TRUE	0.912354	TRUE	yes	no	no	0	TRUE
isoComp_01610374	geneComp_00385622	FxaC_10g17520.t1	TALON_gene-53040	small green	white	TALON_gene-53040	143.704	260.13	174.532	29.9235	26.0349	-0.575715	72.0315	150.21	73.8681	21.0418	13.1493	-1.02386	0.489733	0.5743	0.4199	-0.1544	7.35e-05	7.35e-05	FALSE	0.80196	TRUE	yes	no	no	0	TRUE
isoComp_01610375	geneComp_00385622	TALONT000231238	TALON_gene-53040	small green	white	TALON_gene-53040	143.704	260.13	174.532	29.9235	26.0349	-0.575715	61.6732	84.2283	93.498	5.6191	12.2013	0.150613	0.441125	0.329	0.538867	0.209867	7.35e-05	7.35e-05	TRUE	0.912354	TRUE	yes	no	no	0	TRUE
isoComp_00434732	geneComp_00101424	FxaC_10g19050.t2	TALON_gene-53172	full red	small green	TALON_gene-53172	44.1065	38.877	60.0224	3.55642	7.12413	0.626453	32.7351	32.2507	41.6676	2.67996	4.77586	0.369495	0.749283	0.831233	0.695133	-0.1361	0.0164914	0.0164914	FALSE	0.98876	TRUE	yes	yes	no	0	TRUE
isoComp_00434734	geneComp_00101424	TALONT000235843	TALON_gene-53172	full red	small green	TALON_gene-53172	44.1065	38.877	60.0224	3.55642	7.12413	0.626453	9.10794	4.59361	15.2854	0.852226	2.53748	1.73226	0.200283	0.116167	0.2558	0.139633	0.018105	0.0164914	NA	0.00294514	FALSE	NA	NA	NA	0	TRUE
isoComp_00435569	geneComp_00101547	FxaC_10g21980.t1	TALON_gene-53395	full red	small green	TALON_gene-53395	12.3055	14.248	17.6343	0.810328	5.86141	0.30743	2.61666	5.25603	2.41607	1.46615	0.470807	-1.1181	0.202125	0.360167	0.149867	-0.2103	0.0448464	0.0448464	FALSE	1	TRUE	yes	no	no	0	TRUE
isoComp_00141955	geneComp_00030564	TALONT000313469	TALON_gene-53573	full red	turn	TALON_gene-53573	23.061	21.0537	29.9616	1.95115	4.10576	0.508841	3.74029	6.91666	3.70938	1.29565	0.327716	-0.897098	0.172858	0.3447	0.127267	-0.217433	0.00444902	0.00444902	FALSE	0.999851	TRUE	yes	no	yes	0	TRUE
isoComp_00141959	geneComp_00030564	TALONT000313514	TALON_gene-53573	full red	turn	TALON_gene-53573	23.061	21.0537	29.9616	1.95115	4.10576	0.508841	10.6454	6.49006	14.5785	1.3846	2.47838	1.16631	0.456375	0.3014	0.4835	0.1821	0.0106826	0.00444902	NA	0.145358	FALSE	NA	NA	NA	0	TRUE
isoComp_00435945	geneComp_00101634	TALONT000313469	TALON_gene-53573	full red	small green	TALON_gene-53573	23.061	21.0537	21.2754	1.95115	1.03913	0.0151079	3.74029	6.91666	1.8274	1.29565	0.609689	-1.9145	0.172858	0.3447	0.0842	-0.2605	0.00459967	0.00459967	FALSE	0.999851	TRUE	yes	no	yes	0	TRUE
isoComp_00435949	geneComp_00101634	TALONT000313514	TALON_gene-53573	full red	small green	TALON_gene-53573	23.061	21.0537	21.2754	1.95115	1.03913	0.0151079	10.6454	6.49006	10.5194	1.3846	0.375616	0.695891	0.456375	0.3014	0.498433	0.197033	0.0285896	0.00459967	NA	0.145358	FALSE	NA	NA	NA	0	TRUE
isoComp_00436238	geneComp_00101695	FxaC_10g25590.t1	TALON_gene-53670	full red	small green	TALON_gene-53670	42.2711	51.98	29.9815	8.24553	7.26864	-0.793679	4.65972	8.88336	2.03827	0.500094	0.55316	-2.11833	0.106975	0.179667	0.0666	-0.113067	0.00579659	0.00579659	FALSE	1	TRUE	yes	yes	no	0	TRUE
isoComp_00436251	geneComp_00101695	TALONT000316627	TALON_gene-53670	full red	small green	TALON_gene-53670	42.2711	51.98	29.9815	8.24553	7.26864	-0.793679	9.18089	8.21984	7.97339	1.136	1.92698	-0.0438614	0.226233	0.167	0.2755	0.1085	0.0304547	0.00579659	NA	0.459437	FALSE	NA	NA	NA	0	TRUE
isoComp_00436647	geneComp_00101782	TALONT000321053	TALON_gene-53829	full red	small green	TALON_gene-53829	39.7966	31.7042	38.9692	5.25383	3.73068	0.297576	11.7917	5.1534	15.0895	1.51109	2.54804	1.54811	0.286758	0.1554	0.381467	0.226067	0.00311642	8.96e-06	NA	0.00909363	FALSE	NA	NA	NA	1	TRUE
isoComp_00436653	geneComp_00101782	TALONT000321132	TALON_gene-53829	full red	small green	TALON_gene-53829	39.7966	31.7042	38.9692	5.25383	3.73068	0.297576	4.86589	7.2353	1.93273	2.05254	0.990692	-1.89896	0.124475	0.2183	0.0458333	-0.172467	8.96e-06	8.96e-06	NA	0.0173405	FALSE	NA	NA	NA	1	TRUE
isoComp_00730637	geneComp_00172852	TALONT000321053	TALON_gene-53829	full red	white	TALON_gene-53829	39.7966	31.7042	47.2904	5.25383	5.56131	0.576723	11.7917	5.1534	16.638	1.51109	0.52411	1.68895	0.286758	0.1554	0.3607	0.2053	0.0108597	0.00400142	NA	0.00909363	FALSE	NA	NA	NA	1	TRUE
isoComp_00730643	geneComp_00172852	TALONT000321132	TALON_gene-53829	full red	white	TALON_gene-53829	39.7966	31.7042	47.2904	5.25383	5.56131	0.576723	4.86589	7.2353	3.93881	2.05254	1.21473	-0.875627	0.124475	0.2183	0.0799333	-0.138367	0.00400142	0.00400142	NA	0.0173405	FALSE	NA	NA	NA	1	TRUE
isoComp_01024633	geneComp_00243922	TALONT000321132	TALON_gene-53829	turn	small green	TALON_gene-53829	39.7966	41.2227	38.9692	0.50063	3.73068	-0.0810841	4.86589	6.35671	1.93273	0.979061	0.990692	-1.71246	0.124475	0.153833	0.0458333	-0.108	0.0243578	0.0243578	NA	0.0173405	FALSE	NA	NA	NA	1	TRUE
isoComp_00142727	geneComp_00030724	FxaC_10g28200.t1	TALON_gene-53848	full red	turn	TALON_gene-53848	79.0561	81.0695	61.4948	3.36762	1.648	-0.398638	44.2519	33.4101	33.5572	1.30455	0.921746	0.00633817	0.55355	0.412267	0.546967	0.1347	0.00398904	0.00398904	FALSE	0.970976	TRUE	yes	no	no	0	TRUE
isoComp_00142728	geneComp_00030724	TALONT000321849	TALON_gene-53848	full red	turn	TALON_gene-53848	79.0561	81.0695	61.4948	3.36762	1.648	-0.398638	34.5966	47.5396	27.8194	2.24767	2.27754	-0.772824	0.444167	0.586133	0.4511	-0.135033	0.00398904	0.00398904	FALSE	0.974115	TRUE	yes	no	no	0	TRUE
isoComp_00436717	geneComp_00101794	FxaC_10g28200.t1	TALON_gene-53848	full red	small green	TALON_gene-53848	79.0561	81.0695	93.0409	3.36762	6.52886	0.198683	44.2519	33.4101	63.7152	1.30455	8.33363	0.93115	0.55355	0.412267	0.679833	0.267567	3.44e-05	3.44e-05	FALSE	0.970976	TRUE	yes	no	no	0	TRUE
isoComp_00436718	geneComp_00101794	TALONT000321849	TALON_gene-53848	full red	small green	TALON_gene-53848	79.0561	81.0695	93.0409	3.36762	6.52886	0.198683	34.5966	47.5396	28.7336	2.24767	3.20426	-0.726192	0.444167	0.586133	0.314567	-0.271567	3.49e-05	3.44e-05	FALSE	0.974115	TRUE	yes	no	no	0	TRUE
isoComp_00730707	geneComp_00172864	FxaC_10g28200.t1	TALON_gene-53848	full red	white	TALON_gene-53848	79.0561	81.0695	80.6192	3.36762	6.03613	-0.00803519	44.2519	33.4101	46.3251	1.30455	3.30153	0.471391	0.55355	0.412267	0.575133	0.162867	0.000193199	0.000193199	FALSE	0.970976	TRUE	yes	no	no	0	TRUE
isoComp_00730708	geneComp_00172864	TALONT000321849	TALON_gene-53848	full red	white	TALON_gene-53848	79.0561	81.0695	80.6192	3.36762	6.03613	-0.00803519	34.5966	47.5396	34.2941	2.24767	3.07098	-0.471052	0.444167	0.586133	0.424867	-0.161267	0.000193199	0.000193199	FALSE	0.974115	TRUE	yes	no	no	0	TRUE
isoComp_00143005	geneComp_00030784	FxaC_10g29710.t1	TALON_gene-53959	full red	turn	TALON_gene-53959	14.8127	9.75227	22.9369	0.494091	3.04102	1.23301	3.29759	4.01595	2.60326	0.151124	0.344693	-0.623479	0.268217	0.413733	0.117133	-0.2966	1.29e-05	1.29e-05	FALSE	1	TRUE	yes	no	yes	0	TRUE
isoComp_00143014	geneComp_00030784	TALONT001361173	TALON_gene-53959	full red	turn	TALON_gene-53959	14.8127	9.75227	22.9369	0.494091	3.04102	1.23301	4.41054	0	10.5428	0	2.16734	10.0434	0.218967	0	0.453433	0.453433	3.04e-05	1.29e-05	NA	0.0289303	FALSE	NA	NA	NA	0	TRUE
isoComp_00436995	geneComp_00101854	FxaC_10g29710.t1	TALON_gene-53959	full red	small green	TALON_gene-53959	14.8127	9.75227	16.8515	0.494091	2.28413	0.788443	3.29759	4.01595	3.41123	0.151124	0.603586	-0.234811	0.268217	0.413733	0.218867	-0.194867	0.00146859	0.00146859	FALSE	1	TRUE	yes	no	yes	0	TRUE
isoComp_00437004	geneComp_00101854	TALONT001361173	TALON_gene-53959	full red	small green	TALON_gene-53959	14.8127	9.75227	16.8515	0.494091	2.28413	0.788443	4.41054	0	7.09937	0	1.17095	9.47358	0.218967	0	0.422433	0.422433	0.00252921	0.00146859	NA	0.0289303	FALSE	NA	NA	NA	0	TRUE
isoComp_01318965	geneComp_00315064	FxaC_10g29710.t1	TALON_gene-53959	turn	white	TALON_gene-53959	14.8127	22.9369	9.71024	3.04102	0.220617	-1.23923	3.29759	2.60326	3.15993	0.344693	0.56135	0.278601	0.268217	0.117133	0.323133	0.206	0.000807217	0.000807217	FALSE	1	TRUE	yes	no	yes	0	TRUE
isoComp_01318974	geneComp_00315064	TALONT001361173	TALON_gene-53959	turn	white	TALON_gene-53959	14.8127	22.9369	9.71024	3.04102	0.220617	-1.23923	4.41054	10.5428	0	2.16734	0	-10.0434	0.218967	0.453433	0	-0.453433	0.00208238	0.000807217	NA	0.0289303	FALSE	NA	NA	NA	0	TRUE
isoComp_00143029	geneComp_00030786	FxaC_10g29730.t1	TALON_gene-53961	full red	turn	TALON_gene-53961	30.8604	40.6876	33.723	5.01936	2.46867	-0.270783	10.1578	17.8696	9.04314	2.27118	1.29549	-0.981821	0.311625	0.439033	0.2655	-0.173533	0.00999356	0.00999356	FALSE	1	TRUE	yes	no	yes	0	NA
isoComp_00437019	geneComp_00101856	FxaC_10g29730.t1	TALON_gene-53961	full red	small green	TALON_gene-53961	30.8604	40.6876	22.1309	5.01936	1.09002	-0.878229	10.1578	17.8696	4.9005	2.27118	1.23959	-1.86437	0.311625	0.439033	0.219667	-0.219367	0.0376406	0.0376406	FALSE	1	TRUE	yes	no	yes	0	TRUE
isoComp_00437024	geneComp_00101856	TALONT000325810	TALON_gene-53961	full red	small green	TALON_gene-53961	30.8604	40.6876	22.1309	5.01936	1.09002	-0.878229	10.2597	10.9773	9.47293	2.42611	1.58027	-0.212431	0.341342	0.265167	0.4341	0.168933	0.0421685	0.0376406	NA	0.0480631	FALSE	NA	NA	NA	0	TRUE
isoComp_00143413	geneComp_00030868	FxaC_10g31520.t1	TALON_gene-54074	full red	turn	TALON_gene-54074	11.7908	9.04296	12.9489	1.0296	0.447913	0.517478	2.56728	3.29024	2.26861	0.829302	0.380375	-0.534414	0.225417	0.355	0.1736	-0.1814	0.0292981	0.0292981	FALSE	1	TRUE	yes	no	yes	0	TRUE
isoComp_00143416	geneComp_00030868	TALONT000328562	TALON_gene-54074	full red	turn	TALON_gene-54074	11.7908	9.04296	12.9489	1.0296	0.447913	0.517478	6.11956	3.45692	7.36021	0.638914	0.142542	1.08805	0.506267	0.382967	0.569867	0.1869	0.0295121	0.0292981	NA	0.388875	FALSE	NA	NA	NA	0	TRUE
isoComp_00438005	geneComp_00102084	TALONT000333086	TALON_gene-54337	full red	small green	TALON_gene-54337	30.5909	31.541	36.8168	0.757966	1.04544	0.223074	3.96654	2.17551	6.66612	0.0906227	0.587459	1.61104	0.129283	0.0689333	0.182267	0.113333	0.0038812	0.0038812	NA	0.269811	FALSE	NA	NA	NA	0	TRUE
isoComp_00144361	geneComp_00031104	FxaC_10g37400.t1	TALON_gene-54509	full red	turn	TALON_gene-54509	208.018	232.634	170.972	22.8699	19.7812	-0.444277	109.559	148.711	78.9476	18.9818	14.7592	-0.913457	0.50725	0.635667	0.453867	-0.1818	0.000614764	0.000614764	FALSE	1	TRUE	yes	no	no	0	TRUE
isoComp_00144368	geneComp_00031104	TALONT000336283	TALON_gene-54509	full red	turn	TALON_gene-54509	208.018	232.634	170.972	22.8699	19.7812	-0.444277	78.5235	66.6057	74.5686	3.59401	5.01383	0.1629	0.39335	0.289133	0.441567	0.152433	0.000624119	0.000614764	FALSE	0.999987	TRUE	yes	no	no	0	TRUE
isoComp_00438351	geneComp_00102174	FxaC_10g37400.t1	TALON_gene-54509	full red	small green	TALON_gene-54509	208.018	232.634	163.889	22.8699	5.34309	-0.50532	109.559	148.711	75.168	18.9818	9.03997	-0.984226	0.50725	0.635667	0.4562	-0.179467	0.0361955	0.0361955	FALSE	1	TRUE	yes	no	no	0	TRUE
isoComp_00438358	geneComp_00102174	TALONT000336283	TALON_gene-54509	full red	small green	TALON_gene-54509	208.018	232.634	163.889	22.8699	5.34309	-0.50532	78.5235	66.6057	69.1834	3.59401	7.73577	0.0547704	0.39335	0.289133	0.425433	0.1363	0.0363453	0.0361955	FALSE	0.999987	TRUE	yes	no	no	0	TRUE
isoComp_00438676	geneComp_00102243	FxaC_10g39210.t1	TALON_gene-54643	full red	small green	TALON_gene-54643	8.84943	5.13068	4.70692	1.55184	0.815387	-0.124116	2.0488	1.64253	0.397208	0.580262	0.110892	-2.02084	0.21425	0.3017	0.0827333	-0.218967	0.0267858	0.0233878	FALSE	1	TRUE	yes	no	no	0	TRUE
isoComp_00438677	geneComp_00102243	TALONT000341873	TALON_gene-54643	full red	small green	TALON_gene-54643	8.84943	5.13068	4.70692	1.55184	0.815387	-0.124116	6.62915	3.36996	4.11511	1.12012	0.540775	0.287429	0.758017	0.647167	0.8864	0.239233	0.0233878	0.0233878	FALSE	0.997437	TRUE	yes	no	no	0	TRUE
isoComp_01026656	geneComp_00244383	FxaC_10g39210.t1	TALON_gene-54643	turn	small green	TALON_gene-54643	8.84943	13.6724	4.70692	2.03902	0.815387	-1.5364	2.0488	4.56559	0.397208	0.661122	0.110892	-3.49012	0.21425	0.339367	0.0827333	-0.256633	0.00994512	0.00911022	FALSE	1	TRUE	yes	no	no	0	TRUE
isoComp_01026657	geneComp_00244383	TALONT000341873	TALON_gene-54643	turn	small green	TALON_gene-54643	8.84943	13.6724	4.70692	2.03902	0.815387	-1.5364	6.62915	8.87364	4.11511	1.67759	0.540775	-1.10672	0.758017	0.641733	0.8864	0.244667	0.00911022	0.00911022	FALSE	0.997437	TRUE	yes	no	no	0	TRUE
isoComp_01320646	geneComp_00315453	FxaC_10g39210.t1	TALON_gene-54643	turn	white	TALON_gene-54643	8.84943	13.6724	11.8878	2.03902	1.53312	-0.201628	2.0488	4.56559	1.58985	0.661122	0.402164	-1.51602	0.21425	0.339367	0.1332	-0.206167	0.027774	0.0213715	FALSE	1	TRUE	yes	no	no	0	TRUE
isoComp_01320647	geneComp_00315453	TALONT000341873	TALON_gene-54643	turn	white	TALON_gene-54643	8.84943	13.6724	11.8878	2.03902	1.53312	-0.201628	6.62915	8.87364	10.1579	1.67759	1.26149	0.194796	0.758017	0.641733	0.856767	0.215033	0.0213715	0.0213715	FALSE	0.997437	TRUE	yes	no	no	0	TRUE
isoComp_00439219	geneComp_00102363	FxaC_10g41730.t1	TALON_gene-54833	full red	small green	TALON_gene-54833	27.7146	38.4963	16.5542	2.20284	0.740278	-1.21703	21.4226	33.2406	11.4671	2.36765	0.638059	-1.53463	0.751733	0.862033	0.692433	-0.1696	0.0227909	0.0227909	FALSE	0.999996	TRUE	yes	no	yes	0	TRUE
isoComp_00439220	geneComp_00102363	TALONT000354896	TALON_gene-54833	full red	small green	TALON_gene-54833	27.7146	38.4963	16.5542	2.20284	0.740278	-1.21703	4.54472	4.16602	3.67279	0.109817	0.716444	-0.181329	0.174817	0.109133	0.219933	0.1108	0.025449	0.0227909	NA	0.434963	FALSE	NA	NA	NA	0	TRUE
isoComp_00733209	geneComp_00173433	FxaC_10g41730.t1	TALON_gene-54833	full red	white	TALON_gene-54833	27.7146	38.4963	26.757	2.20284	6.26086	-0.524639	21.4226	33.2406	18.8633	2.36765	5.18416	-0.817036	0.751733	0.862033	0.6922	-0.169833	0.0477256	0.0477256	FALSE	0.999996	TRUE	yes	no	yes	0	NA
isoComp_00145248	geneComp_00031298	FxaC_10g41850.t1	TALON_gene-54842	full red	turn	TALON_gene-54842	17.6714	22.4422	18.7903	1.47501	1.24764	-0.256099	12.2729	17.4442	11.2564	1.74254	0.965222	-0.631547	0.682167	0.775867	0.5984	-0.177467	0.0253545	0.0253545	FALSE	0.999675	TRUE	yes	no	no	0	TRUE
isoComp_00145249	geneComp_00031298	TALONT000355068	TALON_gene-54842	full red	turn	TALON_gene-54842	17.6714	22.4422	18.7903	1.47501	1.24764	-0.256099	3.5256	2.90136	4.90361	0.571423	0.372114	0.755092	0.212858	0.128167	0.261367	0.1332	0.0295786	0.0253545	FALSE	0.620833	TRUE	yes	no	no	0	TRUE
isoComp_00439313	geneComp_00102379	FxaC_10g42120.t1	TALON_gene-54863	full red	small green	TALON_gene-54863	81.5618	52.0719	78.6892	2.86871	7.35878	0.595567	56.0984	40.0121	48.4815	2.48413	8.306	0.276937	0.682592	0.768033	0.6079	-0.160133	0.00202218	0.00202218	FALSE	1	TRUE	yes	no	no	0	TRUE
isoComp_00439314	geneComp_00102379	TALONT000355441	TALON_gene-54863	full red	small green	TALON_gene-54863	81.5618	52.0719	78.6892	2.86871	7.35878	0.595567	18.0546	7.49105	23.4786	0.146206	1.26969	1.64679	0.225642	0.144433	0.305567	0.161133	0.00211746	0.00202218	FALSE	0.999845	TRUE	yes	no	no	0	TRUE
isoComp_00145647	geneComp_00031383	TALONT000358243	TALON_gene-54994	full red	turn	TALON_gene-54994	9.30527	13.8768	10.5001	0.774799	2.79989	-0.401934	2.45054	2.59613	4.0882	0.35787	1.54864	0.653079	0.2566	0.1868	0.361767	0.174967	0.0164712	0.0164712	NA	0.0328205	FALSE	NA	NA	NA	0	TRUE
isoComp_00441528	geneComp_00102913	TALONT000142326	TALON_gene-55791	full red	small green	TALON_gene-55791	61.265	64.1787	53.7069	4.65475	5.51956	-0.256944	37.1351	48.8762	24.3428	2.02735	1.24124	-1.00534	0.601575	0.766733	0.460267	-0.306467	0.000161213	0.000161213	NA	0.110461	FALSE	NA	NA	NA	0	TRUE
isoComp_00441530	geneComp_00102913	TALONT000142509	TALON_gene-55791	full red	small green	TALON_gene-55791	61.265	64.1787	53.7069	4.65475	5.51956	-0.256944	10.1957	6.23505	14.2913	1.49445	3.70131	1.19536	0.1713	0.0974	0.266967	0.169567	0.0090496	0.000161213	NA	0.163973	FALSE	NA	NA	NA	0	TRUE
isoComp_00735518	geneComp_00173983	TALONT000142326	TALON_gene-55791	full red	white	TALON_gene-55791	61.265	64.1787	58.5025	4.65475	4.65362	-0.133576	37.1351	48.8762	29.3016	2.02735	1.39656	-0.737955	0.601575	0.766733	0.506633	-0.2601	0.00150777	0.00150777	NA	0.110461	FALSE	NA	NA	NA	0	TRUE
isoComp_01029508	geneComp_00245053	TALONT000142326	TALON_gene-55791	turn	small green	TALON_gene-55791	61.265	68.6721	53.7069	5.78385	5.51956	-0.354559	37.1351	46.0198	24.3428	2.80529	1.24124	-0.918477	0.601575	0.672667	0.460267	-0.2124	0.00498561	0.00498561	NA	0.110461	FALSE	NA	NA	NA	0	TRUE
isoComp_00441858	geneComp_00102988	FxaC_18g04770.t1	TALON_gene-55980	full red	small green	TALON_gene-55980	33.7526	38.2368	27.3621	2.12435	4.36376	-0.482637	21.9448	27.9558	14.7237	1.79057	2.57618	-0.924543	0.644575	0.7375	0.5358	-0.2017	0.047465	0.047465	FALSE	0.999993	TRUE	yes	no	no	0	TRUE
isoComp_00442599	geneComp_00103168	TALONT000161940	TALON_gene-56315	full red	small green	TALON_gene-56315	11.3452	2.64457	20.7921	0.611997	16.5319	2.97018	2.45414	1.71523	0.250846	0.903372	0.250846	-2.72552	0.315317	0.535567	0.00466667	-0.5309	0.000985179	0.000985179	NA	0.0905092	FALSE	NA	NA	NA	0	TRUE
isoComp_01030579	geneComp_00245308	TALONT000161940	TALON_gene-56315	turn	small green	TALON_gene-56315	11.3452	8.04496	20.7921	1.04359	16.5319	1.36878	2.45414	3.39078	0.250846	0.513457	0.250846	-3.7046	0.315317	0.420833	0.00466667	-0.416167	1.19e-05	1.19e-05	NA	0.0905092	FALSE	NA	NA	NA	0	TRUE
isoComp_01324673	geneComp_00316414	TALONT000163692	TALON_gene-56381	turn	white	TALON_gene-56381	18.2789	35.1858	5.38712	6.56844	1.39399	-2.70514	8.29652	9.79493	4.82893	0.559916	1.18829	-1.01882	0.630283	0.291567	0.909	0.617433	0.0148177	0.0148177	NA	0.314069	FALSE	NA	NA	NA	0	TRUE
isoComp_01324676	geneComp_00316414	TALONT000924944	TALON_gene-56381	turn	white	TALON_gene-56381	18.2789	35.1858	5.38712	6.56844	1.39399	-2.70514	9.06219	23.9176	0	6.12856	0	-11.2245	0.305108	0.6621	0	-0.6621	0.0213715	0.0148177	NA	1.32e-05	FALSE	NA	NA	NA	0	TRUE
isoComp_00149010	geneComp_00032199	FxaC_18g11680.t1	TALON_gene-56491	full red	turn	TALON_gene-56491	53.5846	51.807	61.4858	1.65637	4.8107	0.247064	16.7397	23.5602	17.1324	1.82846	0.563542	-0.459394	0.310233	0.457833	0.283067	-0.174767	0.0258521	0.0258521	FALSE	0.999999	TRUE	yes	no	yes	0	TRUE
isoComp_00149014	geneComp_00032199	TALONT000168884	TALON_gene-56491	full red	turn	TALON_gene-56491	53.5846	51.807	61.4858	1.65637	4.8107	0.247064	27.3868	20.6152	34.3243	2.61975	4.50713	0.735243	0.510258	0.395567	0.553967	0.1584	0.0267748	0.0258521	NA	0.0485375	FALSE	NA	NA	NA	0	TRUE
isoComp_00443000	geneComp_00103269	FxaC_18g11680.t1	TALON_gene-56491	full red	small green	TALON_gene-56491	53.5846	51.807	35.8163	1.65637	2.92975	-0.532406	16.7397	23.5602	7.8667	1.82846	0.938011	-1.5813	0.310233	0.457833	0.220633	-0.2372	0.00401844	0.00401844	FALSE	0.999999	TRUE	yes	no	yes	0	TRUE
isoComp_00443004	geneComp_00103269	TALONT000168884	TALON_gene-56491	full red	small green	TALON_gene-56491	53.5846	51.807	35.8163	1.65637	2.92975	-0.532406	27.3868	20.6152	19.992	2.61975	2.16842	-0.0442631	0.510258	0.395567	0.557067	0.1615	0.00419535	0.00401844	NA	0.0485375	FALSE	NA	NA	NA	0	TRUE
isoComp_00737216	geneComp_00174388	FxaC_18g12920.t1	TALON_gene-56587	full red	white	TALON_gene-56587	45.4442	40.9816	46.7943	5.95812	2.78674	0.191314	6.80453	9.00479	5.59079	0.809887	1.11563	-0.686665	0.1531	0.225133	0.118867	-0.106267	0.0366511	0.0366511	FALSE	1	TRUE	yes	no	yes	0	TRUE
isoComp_00149387	geneComp_00032281	FxaC_18g13640.t1	TALON_gene-56633	full red	turn	TALON_gene-56633	135.304	311.52	168.207	21.2522	20.4859	-0.88905	76.7014	192.197	82.9905	16.4957	15.3338	-1.21147	0.573883	0.6157	0.4854	-0.1303	0.0267748	0.0267748	FALSE	1	TRUE	yes	no	no	0	TRUE
isoComp_00149390	geneComp_00032281	TALONT000174956	TALON_gene-56633	full red	turn	TALON_gene-56633	135.304	311.52	168.207	21.2522	20.4859	-0.88905	44.6499	91.4595	65.4346	4.21833	2.77652	-0.483015	0.312208	0.295033	0.396867	0.101833	0.0267748	0.0267748	FALSE	0.999966	TRUE	yes	no	no	1	TRUE
isoComp_00444250	geneComp_00103518	FxaC_18g17530.t1	TALON_gene-56907	full red	small green	TALON_gene-56907	15.3869	16.4181	13.8878	2.21333	0.879753	-0.24131	8.58294	11.3599	5.17205	1.65771	0.359954	-1.13362	0.545058	0.689933	0.372467	-0.317467	7.22e-08	7.22e-08	FALSE	0.957968	TRUE	no	no	no	1	TRUE
isoComp_00444252	geneComp_00103518	FxaC_18g17530.t3	TALON_gene-56907	full red	small green	TALON_gene-56907	15.3869	16.4181	13.8878	2.21333	0.879753	-0.24131	3.44381	1.91801	5.23225	0.220927	0.436198	1.44307	0.236533	0.1174	0.377367	0.259967	9.28e-08	7.22e-08	FALSE	0.970057	TRUE	no	no	no	0	TRUE
isoComp_00738240	geneComp_00174588	FxaC_18g17530.t1	TALON_gene-56907	full red	white	TALON_gene-56907	15.3869	16.4181	12.9743	2.21333	1.34686	-0.339393	8.58294	11.3599	6.26254	1.65771	0.333317	-0.858096	0.545058	0.689933	0.488333	-0.2016	0.0020137	0.0020137	FALSE	0.957968	TRUE	no	no	no	1	TRUE
isoComp_00738242	geneComp_00174588	FxaC_18g17530.t3	TALON_gene-56907	full red	white	TALON_gene-56907	15.3869	16.4181	12.9743	2.21333	1.34686	-0.339393	3.44381	1.91801	3.8426	0.220927	0.499196	0.998717	0.236533	0.1174	0.296333	0.178933	0.00250621	0.0020137	FALSE	0.970057	TRUE	no	no	no	0	TRUE
isoComp_01032230	geneComp_00245658	FxaC_18g17530.t1	TALON_gene-56907	turn	small green	TALON_gene-56907	15.3869	18.2675	13.8878	0.538673	0.879753	-0.395217	8.58294	11.5373	5.17205	1.60589	0.359954	-1.15596	0.545058	0.6295	0.372467	-0.257033	0.0198111	0.0198111	FALSE	0.957968	TRUE	no	no	no	1	TRUE
isoComp_01032232	geneComp_00245658	FxaC_18g17530.t3	TALON_gene-56907	turn	small green	TALON_gene-56907	15.3869	18.2675	13.8878	0.538673	0.879753	-0.395217	3.44381	2.7824	5.23225	0.818906	0.436198	0.908678	0.236533	0.155033	0.377367	0.222333	0.0213044	0.0198111	FALSE	0.970057	TRUE	no	no	no	0	TRUE
isoComp_00150630	geneComp_00032514	FxaC_18g19150.t2	TALON_gene-57012	full red	turn	TALON_gene-57012	196.253	79.6317	237.468	12.9805	14.5158	1.5762	38.5857	24.165	40.8095	3.47448	5.27392	0.755742	0.2082	0.308	0.1707	-0.1373	0.0449563	0.000152426	FALSE	1	TRUE	yes	yes	no	0	NA
isoComp_00444661	geneComp_00103584	TALONT000195776	TALON_gene-57012	full red	small green	TALON_gene-57012	196.253	79.6317	129.956	12.9805	15.2647	0.706542	23.7105	4.37693	21.9778	1.37023	1.31022	2.32542	0.121175	0.0563667	0.1767	0.120333	0.00135484	0.00135484	NA	0.324066	FALSE	NA	NA	NA	0	TRUE
isoComp_00444989	geneComp_00103643	FxaC_18g20610.t1	TALON_gene-57118	full red	small green	TALON_gene-57118	19.6677	22.1702	15.6585	2.7681	1.52619	-0.501402	9.20587	8.74321	9.37605	0.725792	1.30422	0.100705	0.478042	0.402667	0.594033	0.191367	0.0301072	0.0301072	FALSE	0.99595	TRUE	yes	no	no	0	TRUE
isoComp_00444990	geneComp_00103643	FxaC_18g20610.t2	TALON_gene-57118	full red	small green	TALON_gene-57118	19.6677	22.1702	15.6585	2.7681	1.52619	-0.501402	7.07197	8.9784	4.38482	0.879919	0.554186	-1.03226	0.356992	0.4081	0.279533	-0.128567	0.0305581	0.0301072	FALSE	0.994779	TRUE	yes	no	no	0	TRUE
isoComp_00151082	geneComp_00032586	FxaC_18g20760.t1	TALON_gene-57134	full red	turn	TALON_gene-57134	35.7416	35.0622	44.0322	6.33514	4.42891	0.328558	14.5715	18.6545	16.8288	2.4977	0.872611	-0.14851	0.416883	0.5426	0.393233	-0.149367	0.0402152	0.0402152	FALSE	0.999889	TRUE	yes	no	yes	0	TRUE
isoComp_00739062	geneComp_00174726	FxaC_18g20760.t1	TALON_gene-57134	full red	white	TALON_gene-57134	35.7416	35.0622	41.2865	6.33514	5.28042	0.235689	14.5715	18.6545	14.5349	2.4977	1.15107	-0.359783	0.416883	0.5426	0.3597	-0.1829	0.00978791	0.00978791	FALSE	0.999889	TRUE	yes	no	yes	0	TRUE
isoComp_00151207	geneComp_00032618	FxaC_18g21580.t1	TALON_gene-57194	full red	turn	TALON_gene-57194	13.5931	9.71343	18.4597	1.28194	3.02842	0.925623	2.75096	3.29773	2.36642	0.223583	0.140189	-0.477056	0.224733	0.346367	0.1326	-0.213767	0.00182705	0.00182705	FALSE	1	TRUE	yes	no	yes	0	TRUE
isoComp_00151759	geneComp_00032746	TALONT000211442	TALON_gene-57396	full red	turn	TALON_gene-57396	19.8395	5.85508	17.6595	2.20443	0.549831	1.59104	3.17241	0.130868	3.82901	0.130868	0.0809846	4.76832	0.137192	0.0130667	0.2173	0.204233	0.0279141	0.0279141	NA	0.238865	FALSE	NA	NA	NA	0	TRUE
isoComp_00151794	geneComp_00032753	TALONT000212035	TALON_gene-57404	full red	turn	TALON_gene-57404	137.849	166.579	161.026	6.03011	7.31025	-0.0489106	42.6737	62.904	41.3079	4.76989	4.16009	-0.606614	0.3067	0.3779	0.255233	-0.122667	0.00511849	0.00511849	FALSE	0.999913	TRUE	yes	no	no	0	TRUE
isoComp_00445782	geneComp_00103823	TALONT000211747	TALON_gene-57404	full red	small green	TALON_gene-57404	137.849	166.579	108.822	6.03011	5.22086	-0.614194	54.759	47.1066	49.497	6.9945	3.46811	0.0713979	0.409633	0.2854	0.4554	0.17	0.030399	0.00119398	FALSE	0.972532	TRUE	no	no	yes	0	TRUE
isoComp_00445783	geneComp_00103823	TALONT000211759	TALON_gene-57404	full red	small green	TALON_gene-57404	137.849	166.579	108.822	6.03011	5.22086	-0.614194	26.968	42.1927	11.9748	5.71879	0.942351	-1.81613	0.184008	0.251533	0.110867	-0.140667	0.00119398	0.00119398	FALSE	0.97415	TRUE	no	no	yes	0	TRUE
isoComp_00739772	geneComp_00174893	TALONT000211747	TALON_gene-57404	full red	white	TALON_gene-57404	137.849	166.579	114.968	6.03011	7.03974	-0.534932	54.759	47.1066	55.8472	6.9945	5.91017	0.24551	0.409633	0.2854	0.483033	0.197633	0.0219174	0.0219174	FALSE	0.972532	TRUE	no	no	yes	0	TRUE
isoComp_01033763	geneComp_00245963	TALONT000211759	TALON_gene-57404	turn	small green	TALON_gene-57404	137.849	161.026	108.822	7.31025	5.22086	-0.565283	26.968	37.9936	11.9748	3.122	0.942351	-1.66493	0.184008	0.235433	0.110867	-0.124567	3.57e-07	3.57e-07	FALSE	0.97415	TRUE	no	no	yes	0	NA
isoComp_01034157	geneComp_00246042	FxaC_18g26180.t1	TALON_gene-57534	turn	small green	TALON_gene-57534	7.23848	9.08963	4.68007	3.336	0.892202	-0.9562	4.16469	3.18293	3.64808	0.87313	0.417031	0.196205	0.621558	0.3782	0.802433	0.424233	0.0453859	0.0453859	FALSE	0.999902	TRUE	yes	no	yes	0	TRUE
isoComp_00152217	geneComp_00032839	FxaC_18g26300.t1	TALON_gene-57546	full red	turn	TALON_gene-57546	45.769	13.9554	31.4297	5.59628	8.61994	1.17073	19.4188	8.0614	12.7052	2.73365	3.97989	0.655667	0.470133	0.635467	0.392033	-0.243433	0.0451409	6.1e-05	FALSE	0.999941	TRUE	yes	no	no	0	TRUE
isoComp_00152219	geneComp_00032839	TALONT000219743	TALON_gene-57546	full red	turn	TALON_gene-57546	45.769	13.9554	31.4297	5.59628	8.61994	1.17073	17.3045	1.60849	12.2843	0.625273	3.62191	2.92527	0.311225	0.1124	0.3858	0.2734	6.1e-05	6.1e-05	FALSE	0.57738	TRUE	yes	no	no	0	TRUE
isoComp_00446209	geneComp_00103909	TALONT000219743	TALON_gene-57546	full red	small green	TALON_gene-57546	45.769	13.9554	82.8082	5.59628	73.916	2.56809	17.3045	1.60849	35.2046	0.625273	32.766	4.44346	0.311225	0.1124	0.391467	0.279067	0.0248817	0.0248817	FALSE	0.57738	TRUE	yes	no	no	0	TRUE
isoComp_00447683	geneComp_00104207	FxaC_18g32060.t1	TALON_gene-58016	full red	small green	TALON_gene-58016	25.5949	37.3594	11.4566	3.18478	1.74883	-1.70442	17.5688	29.6267	3.79557	1.5897	0.338592	-2.9612	0.625033	0.798067	0.358367	-0.4397	0.000342379	0.000342379	FALSE	0.999956	TRUE	yes	no	yes	0	TRUE
isoComp_00447684	geneComp_00104207	TALONT000254488	TALON_gene-58016	full red	small green	TALON_gene-58016	25.5949	37.3594	11.4566	3.18478	1.74883	-1.70442	6.84198	6.3047	6.48072	1.82782	2.34502	0.0396634	0.315408	0.163533	0.5274	0.363867	0.000505358	0.000342379	NA	0.325545	FALSE	NA	NA	NA	0	TRUE
isoComp_01035663	geneComp_00246347	FxaC_18g32060.t1	TALON_gene-58016	turn	small green	TALON_gene-58016	25.5949	27.2192	11.4566	1.54833	1.74883	-1.24772	17.5688	18.8923	3.79557	1.32001	0.338592	-2.31238	0.625033	0.693767	0.358367	-0.3354	0.00328035	0.00328035	FALSE	0.999956	TRUE	yes	no	yes	0	TRUE
isoComp_01035664	geneComp_00246347	TALONT000254488	TALON_gene-58016	turn	small green	TALON_gene-58016	25.5949	27.2192	11.4566	1.54833	1.74883	-1.24772	6.84198	7.21802	6.48072	0.562517	2.34502	-0.155222	0.315408	0.266033	0.5274	0.261367	0.00490899	0.00328035	NA	0.325545	FALSE	NA	NA	NA	0	TRUE
isoComp_00447777	geneComp_00104229	TALONT000255811	TALON_gene-58047	full red	small green	TALON_gene-58047	14.7617	17.8457	12.6486	1.42108	1.10476	-0.496262	5.48288	4.80926	6.05483	0.865543	0.680581	0.331653	0.380067	0.266667	0.479633	0.212967	0.00635485	0.00635485	NA	0.0246337	FALSE	NA	NA	NA	0	TRUE
isoComp_00448290	geneComp_00104320	TALONT000320516	TALON_gene-582	full red	small green	TALON_gene-582	38.8746	43.3358	36.1206	2.05792	6.30224	-0.262672	6.91819	11.7326	2.11526	2.6374	1.15793	-2.46604	0.167717	0.278	0.0517	-0.2263	0.0194687	0.0175256	NA	0.117481	FALSE	NA	NA	NA	0	TRUE
isoComp_00448291	geneComp_00104320	TALONT000320528	TALON_gene-582	full red	small green	TALON_gene-582	38.8746	43.3358	36.1206	2.05792	6.30224	-0.262672	20.2601	17.197	25.3275	4.80315	3.16645	0.55828	0.541483	0.387733	0.712333	0.3246	0.0175256	0.0175256	FALSE	1	TRUE	no	no	yes	0	TRUE
isoComp_01036270	geneComp_00246460	TALONT000320516	TALON_gene-582	turn	small green	TALON_gene-582	38.8746	40.6034	36.1206	2.42512	6.30224	-0.168735	6.91819	7.91222	2.11526	0.255568	1.15793	-1.89826	0.167717	0.1971	0.0517	-0.1454	0.000599285	0.00042059	NA	0.117481	FALSE	NA	NA	NA	0	TRUE
isoComp_01036271	geneComp_00246460	TALONT000320528	TALON_gene-582	turn	small green	TALON_gene-582	38.8746	40.6034	36.1206	2.42512	6.30224	-0.168735	20.2601	19.7829	25.3275	0.415797	3.16645	0.356293	0.541483	0.4918	0.712333	0.220533	0.00042059	0.00042059	FALSE	1	TRUE	no	no	yes	0	TRUE
isoComp_00449233	geneComp_00104552	TALONT000275244	TALON_gene-58555	full red	small green	TALON_gene-58555	17.1596	16.1739	12.3346	5.50505	2.44233	-0.390676	2.81488	3.5787	1.07787	0.531986	0.27843	-1.72195	0.170267	0.2479	0.0848667	-0.163033	0.0357513	0.0357513	TRUE	0.897456	TRUE	no	no	no	0	TRUE
isoComp_00449727	geneComp_00104685	FxaC_18g40790.t1	TALON_gene-58754	full red	small green	TALON_gene-58754	12.0178	9.82232	13.8939	1.21143	1.36334	0.499891	3.92462	4.76067	2.93545	0.721233	0.670068	-0.695704	0.400158	0.4839	0.2204	-0.2635	0.0405055	0.0405055	FALSE	0.86583	TRUE	yes	no	no	0	TRUE
isoComp_00449728	geneComp_00104685	TALONT000487708	TALON_gene-58754	full red	small green	TALON_gene-58754	12.0178	9.82232	13.8939	1.21143	1.36334	0.499891	7.69433	4.59508	10.3309	0.370557	1.9637	1.16706	0.569342	0.4779	0.732367	0.254467	0.04894	0.0405055	NA	0.0241203	FALSE	NA	NA	NA	0	TRUE
isoComp_00449774	geneComp_00104701	FxaC_18g40980.t1	TALON_gene-58771	full red	small green	TALON_gene-58771	28.6003	42.4415	14.7244	1.1687	3.65083	-1.52663	14.6157	24.6408	5.4347	0.232008	0.817002	-2.17871	0.4865	0.5814	0.3861	-0.1953	0.00977804	0.00236975	FALSE	1	TRUE	yes	no	yes	0	TRUE
isoComp_00449782	geneComp_00104701	TALONT000282112	TALON_gene-58771	full red	small green	TALON_gene-58771	28.6003	42.4415	14.7244	1.1687	3.65083	-1.52663	2.48648	2.06241	2.61483	0.160323	0.513401	0.340913	0.1088	0.0485333	0.2053	0.156767	0.00236975	0.00236975	NA	0.0973043	FALSE	NA	NA	NA	0	TRUE
isoComp_00155876	geneComp_00033657	TALONT000283706	TALON_gene-58813	full red	turn	TALON_gene-58813	11.9148	15.5041	14.5389	1.33082	1.65881	-0.0926698	2.98123	4.25713	1.70804	0.601055	0.188552	-1.3125	0.272417	0.275533	0.123	-0.152533	0.040281	0.040281	FALSE	0.999998	TRUE	yes	no	no	0	TRUE
isoComp_00155877	geneComp_00033657	TALONT000283720	TALON_gene-58813	full red	turn	TALON_gene-58813	11.9148	15.5041	14.5389	1.33082	1.65881	-0.0926698	3.37852	3.35248	5.91141	1.31075	1.18847	0.816414	0.298492	0.206133	0.406633	0.2005	0.0485944	0.040281	NA	0.0126089	FALSE	NA	NA	NA	0	TRUE
isoComp_01038057	geneComp_00246915	FxaC_18g42180.t1	TALON_gene-58879	turn	small green	TALON_gene-58879	18.2168	20.4908	19.7107	0.707383	6.50913	-0.0559651	2.71303	4.31315	0.937501	0.22163	0.155061	-2.18988	0.161167	0.210667	0.0632667	-0.1474	0.000787142	0.000570296	NA	0.0913825	FALSE	NA	NA	NA	0	TRUE
isoComp_01038058	geneComp_00246915	TALONT000286164	TALON_gene-58879	turn	small green	TALON_gene-58879	18.2168	20.4908	19.7107	0.707383	6.50913	-0.0559651	15.2581	15.7693	18.6264	1.04658	6.33797	0.24009	0.8263	0.768	0.9313	0.1633	0.000570296	0.000570296	NA	0.190825	FALSE	NA	NA	NA	0	TRUE
isoComp_00744232	geneComp_00175897	TALONT000288985	TALON_gene-58959	full red	white	TALON_gene-58959	24.4596	31.7237	27.0123	3.60424	1.84701	-0.231866	10.7303	12.0553	14.6226	2.39497	2.00128	0.27832	0.441717	0.379367	0.5365	0.157133	0.0340927	0.0340927	NA	0.0874697	FALSE	NA	NA	NA	0	TRUE
isoComp_00156462	geneComp_00033811	FxaC_18g44010.t1	TALON_gene-59034	full red	turn	TALON_gene-59034	18.5744	18.793	19.2267	1.39853	1.3881	0.0329028	7.00621	5.05651	8.14934	0.477509	0.589079	0.687459	0.377842	0.268533	0.4242	0.155667	0.0126938	0.012109	FALSE	0.999392	TRUE	yes	no	no	0	TRUE
isoComp_00156463	geneComp_00033811	FxaC_18g44010.t2	TALON_gene-59034	full red	turn	TALON_gene-59034	18.5744	18.793	19.2267	1.39853	1.3881	0.0329028	7.949	10.6065	7.44165	0.316287	1.08033	-0.510677	0.429183	0.5723	0.383333	-0.188967	0.012109	0.012109	FALSE	0.999483	TRUE	yes	no	no	0	TRUE
isoComp_00450519	geneComp_00104890	TALONT000291673	TALON_gene-59047	full red	small green	TALON_gene-59047	127.36	90.1534	85.5389	13.4747	34.3983	-0.0757925	105.436	81.7797	62.7707	12.4934	28.132	-0.381597	0.812967	0.9057	0.6751	-0.2306	0.0133687	0.0133687	FALSE	0.995625	TRUE	yes	no	no	0	TRUE
isoComp_00450526	geneComp_00104890	TALONT000292023	TALON_gene-59047	full red	small green	TALON_gene-59047	127.36	90.1534	85.5389	13.4747	34.3983	-0.0757925	13.2252	4.45627	19.2886	1.70899	6.85639	2.11136	0.125167	0.0530667	0.264733	0.211667	0.0140906	0.0133687	FALSE	0.994563	TRUE	yes	no	no	0	TRUE
isoComp_01038499	geneComp_00247030	TALONT000291673	TALON_gene-59047	turn	small green	TALON_gene-59047	127.36	158.07	85.5389	22.7375	34.3983	-0.885831	105.436	134.873	62.7707	20.6941	28.132	-1.10331	0.812967	0.850633	0.6751	-0.175533	0.00851119	0.00851119	FALSE	0.995625	TRUE	yes	no	no	0	TRUE
isoComp_01038506	geneComp_00247030	TALONT000292023	TALON_gene-59047	turn	small green	TALON_gene-59047	127.36	158.07	85.5389	22.7375	34.3983	-0.885831	13.2252	14.3002	19.2886	1.00436	6.85639	0.431449	0.125167	0.0925333	0.264733	0.1722	0.00920411	0.00851119	FALSE	0.994563	TRUE	yes	no	no	0	TRUE
isoComp_00156748	geneComp_00033870	FxaC_18g45110.t1	TALON_gene-59135	full red	turn	TALON_gene-59135	72.6793	74.5242	78.2059	2.5187	2.24611	0.0695598	55.2884	61.9882	56.4158	3.5959	2.26758	-0.135871	0.7549	0.8305	0.722	-0.1085	0.0320932	0.0320932	FALSE	0.999995	TRUE	yes	no	no	0	TRUE
isoComp_00156749	geneComp_00033870	TALONT000295064	TALON_gene-59135	full red	turn	TALON_gene-59135	72.6793	74.5242	78.2059	2.5187	2.24611	0.0695598	16.4184	11.4825	20.6208	0.752442	2.70834	0.844101	0.232342	0.1551	0.262867	0.107767	0.0345175	0.0320932	FALSE	0.830133	TRUE	no	no	no	0	TRUE
isoComp_00157090	geneComp_00033939	FxaC_18g46140.t1	TALON_gene-59226	full red	turn	TALON_gene-59226	45.0802	7.46279	27.5503	1.80925	5.71747	1.88287	3.42506	1.27031	1.6108	0.403925	0.470605	0.340211	0.102133	0.171067	0.0567333	-0.114333	0.016589	0.00501386	FALSE	1	TRUE	yes	yes	no	0	TRUE
isoComp_00157101	geneComp_00033939	TALONT000298554	TALON_gene-59226	full red	turn	TALON_gene-59226	45.0802	7.46279	27.5503	1.80925	5.71747	1.88287	13.286	0.831542	9.36806	0.0744274	1.67777	3.47818	0.26015	0.1248	0.343967	0.219167	0.00501386	0.00501386	NA	0.402264	FALSE	NA	NA	NA	0	TRUE
isoComp_00451091	geneComp_00105009	TALONT000298554	TALON_gene-59226	full red	small green	TALON_gene-59226	45.0802	7.46279	88.3322	1.80925	71.9619	3.56338	13.286	0.831542	26.2967	0.0744274	21.6771	4.96625	0.26015	0.1248	0.288433	0.163633	0.0236154	0.0236154	NA	0.402264	FALSE	NA	NA	NA	0	NA
isoComp_00157958	geneComp_00034108	FxaC_13g02580.t1	TALON_gene-59462	full red	turn	TALON_gene-59462	10.3198	11.622	9.9547	1.0336	1.31271	-0.223203	2.16217	3.36125	1.06272	0.242353	0.221266	-1.65201	0.210325	0.2943	0.104467	-0.189833	0.0215174	0.0215174	FALSE	1	TRUE	yes	no	no	0	TRUE
isoComp_00158420	geneComp_00034186	FxaC_13g03710.t1	TALON_gene-59557	full red	turn	TALON_gene-59557	121.586	330.16	139.229	49.5613	22.1793	-1.24565	52.8977	163.298	42.3183	31.3612	8.51648	-1.9479	0.392225	0.4893	0.299167	-0.190133	1.46e-07	1.46e-07	FALSE	1	TRUE	yes	no	no	0	TRUE
isoComp_00158429	geneComp_00034186	TALONT000151028	TALON_gene-59557	full red	turn	TALON_gene-59557	121.586	330.16	139.229	49.5613	22.1793	-1.24565	23.8911	53.1679	38.6437	6.76818	3.88067	-0.460221	0.185292	0.162133	0.285267	0.123133	1.76e-07	1.46e-07	NA	0.198525	FALSE	NA	NA	NA	0	TRUE
isoComp_00158714	geneComp_00034238	FxaC_17g18060.t1	TALON_gene-5963	full red	turn	TALON_gene-5963	74.7609	169.456	106.549	22.2866	2.65159	-0.669347	37.7473	95.5862	47.6407	11.3971	0.912967	-1.00445	0.4431	0.566767	0.447633	-0.119133	0.00661852	0.00661852	FALSE	0.997312	TRUE	yes	no	no	0	NA
isoComp_00746694	geneComp_00176378	FxaC_17g18060.t1	TALON_gene-5963	full red	white	TALON_gene-5963	74.7609	169.456	17.619	22.2866	5.18414	-3.26498	37.7473	95.5862	5.87014	11.3971	1.47212	-4.02303	0.4431	0.566767	0.342433	-0.224333	0.00242022	4.57e-05	FALSE	0.997312	TRUE	yes	no	no	0	TRUE
isoComp_00746695	geneComp_00176378	TALONT000182635	TALON_gene-5963	full red	white	TALON_gene-5963	74.7609	169.456	17.619	22.2866	5.18414	-3.26498	14.2472	24.7341	6.75809	3.76484	1.56476	-1.87026	0.259	0.1464	0.397467	0.251067	4.57e-05	4.57e-05	NA	0.0424664	FALSE	NA	NA	NA	0	TRUE
isoComp_00452883	geneComp_00105339	FxaC_17g18120.t1	TALON_gene-5968	full red	small green	TALON_gene-5968	8.06747	4.72519	12.0423	0.45861	1.51673	1.34782	2.16036	2.44196	1.7525	0.396707	0.758539	-0.476314	0.314825	0.535733	0.134367	-0.401367	0.0228112	0.0228112	FALSE	1	TRUE	yes	no	no	0	TRUE
isoComp_00452884	geneComp_00105339	TALONT000183985	TALON_gene-5968	full red	small green	TALON_gene-5968	8.06747	4.72519	12.0423	0.45861	1.51673	1.34782	3.71898	1.10924	7.05799	0.70328	0.70976	2.65878	0.410217	0.213833	0.5911	0.377267	0.0228138	0.0228112	NA	0.0569008	FALSE	NA	NA	NA	0	TRUE
isoComp_00452990	geneComp_00105354	FxaC_13g05390.t1	TALON_gene-59700	full red	small green	TALON_gene-59700	36.7804	26.422	43.5982	0.855687	6.66986	0.722311	22.0363	20.0415	23.6061	0.342429	3.40531	0.236059	0.618025	0.759667	0.543333	-0.216333	2.01e-06	2.01e-06	FALSE	0.999789	TRUE	yes	no	no	0	TRUE
isoComp_00452991	geneComp_00105354	TALONT000164644	TALON_gene-59700	full red	small green	TALON_gene-59700	36.7804	26.422	43.5982	0.855687	6.66986	0.722311	8.7534	2.25473	15.362	0.508702	2.62949	2.7629	0.2161	0.0845667	0.3508	0.266233	2.52e-06	2.01e-06	NA	0.0406829	FALSE	NA	NA	NA	0	TRUE
isoComp_00746980	geneComp_00176424	FxaC_13g05390.t1	TALON_gene-59700	full red	white	TALON_gene-59700	36.7804	26.422	43.3317	0.855687	3.82248	0.71347	22.0363	20.0415	22.3514	0.342429	3.20542	0.157296	0.618025	0.759667	0.511067	-0.2486	0.000762531	0.000762531	FALSE	0.999789	TRUE	yes	no	no	0	TRUE
isoComp_00746981	geneComp_00176424	TALONT000164644	TALON_gene-59700	full red	white	TALON_gene-59700	36.7804	26.422	43.3317	0.855687	3.82248	0.71347	8.7534	2.25473	11.6373	0.508702	1.13654	2.36258	0.2161	0.0845667	0.2714	0.186833	0.0011203	0.000762531	NA	0.0406829	FALSE	NA	NA	NA	0	TRUE
isoComp_01040970	geneComp_00247494	FxaC_13g05390.t1	TALON_gene-59700	turn	small green	TALON_gene-59700	36.7804	33.7699	43.5982	5.30857	6.66986	0.368434	22.0363	22.146	23.6061	3.20286	3.40531	0.0920707	0.618025	0.658033	0.543333	-0.1147	0.0142005	0.0142005	FALSE	0.999789	TRUE	yes	no	no	0	TRUE
isoComp_01040971	geneComp_00247494	TALONT000164644	TALON_gene-59700	turn	small green	TALON_gene-59700	36.7804	33.7699	43.5982	5.30857	6.66986	0.368434	8.7534	5.75956	15.362	2.46067	2.62949	1.41378	0.2161	0.157633	0.3508	0.193167	0.016127	0.0142005	NA	0.0406829	FALSE	NA	NA	NA	0	TRUE
isoComp_00453195	geneComp_00105402	FxaC_13g06200.t2	TALON_gene-59765	full red	small green	TALON_gene-59765	44.1827	52.5344	29.5152	1.52087	1.70403	-0.831587	24.1899	33.9994	14.7439	1.82328	0.944428	-1.20484	0.555075	0.646233	0.506933	-0.1393	0.0450463	0.0450463	FALSE	1	TRUE	yes	no	yes	0	TRUE
isoComp_00453197	geneComp_00105402	TALONT000171515	TALON_gene-59765	full red	small green	TALON_gene-59765	44.1827	52.5344	29.5152	1.52087	1.70403	-0.831587	17.8009	15.2551	14.1232	0.397949	2.41061	-0.11115	0.397158	0.290867	0.4721	0.181233	0.0499012	0.0450463	NA	0.00918916	FALSE	NA	NA	NA	0	TRUE
isoComp_00453427	geneComp_00105444	FxaC_17g18300.t1	TALON_gene-5982	full red	small green	TALON_gene-5982	245.611	146.919	193.364	7.34274	11.1466	0.396274	169.754	105.462	107.682	6.12984	4.65701	0.0300452	0.681192	0.717233	0.5579	-0.159333	6.61e-09	6.61e-09	FALSE	0.798494	TRUE	no	no	yes	0	TRUE
isoComp_00453428	geneComp_00105444	TALONT000184336	TALON_gene-5982	full red	small green	TALON_gene-5982	245.611	146.919	193.364	7.34274	11.1466	0.396274	73.8324	39.9909	84.477	1.73554	6.49592	1.0787	0.31035	0.2725	0.4359	0.1634	6.81e-09	6.61e-09	FALSE	0.796268	TRUE	no	no	yes	0	TRUE
isoComp_01041407	geneComp_00247584	FxaC_17g18300.t1	TALON_gene-5982	turn	small green	TALON_gene-5982	245.611	255.345	193.364	22.5976	11.1466	-0.401106	169.754	183.778	107.682	13.9135	4.65701	-0.771133	0.681192	0.721333	0.5579	-0.163433	4.62e-11	4.62e-11	FALSE	0.798494	TRUE	no	no	yes	0	TRUE
isoComp_01041408	geneComp_00247584	TALONT000184336	TALON_gene-5982	turn	small green	TALON_gene-5982	245.611	255.345	193.364	22.5976	11.1466	-0.401106	73.8324	69.1012	84.477	8.65026	6.49592	0.289809	0.31035	0.2689	0.4359	0.167	4.8e-11	4.62e-11	FALSE	0.796268	TRUE	no	no	yes	0	TRUE
isoComp_01629387	geneComp_00389724	FxaC_17g18300.t1	TALON_gene-5982	small green	white	TALON_gene-5982	245.611	193.364	386.816	11.1466	12.4353	1.00029	169.754	107.682	282.093	4.65701	15.1972	1.38931	0.681192	0.5579	0.7283	0.1704	4.19e-06	4.19e-06	FALSE	0.798494	TRUE	no	no	yes	0	TRUE
isoComp_01629388	geneComp_00389724	TALONT000184336	TALON_gene-5982	small green	white	TALON_gene-5982	245.611	193.364	386.816	11.1466	12.4353	1.00029	73.8324	84.477	101.761	6.49592	3.7984	0.268519	0.31035	0.4359	0.2641	-0.1718	4.23e-06	4.19e-06	FALSE	0.796268	TRUE	no	no	yes	0	TRUE
isoComp_00159824	geneComp_00034449	TALONT000188793	TALON_gene-5992	full red	turn	TALON_gene-5992	19.6301	11.3186	17.5909	1.25643	2.18094	0.635686	2.48738	0.473737	3.17152	0.271834	0.457139	2.71742	0.102467	0.0380333	0.181267	0.143233	0.0422352	0.0422352	NA	0.131106	FALSE	NA	NA	NA	0	TRUE
isoComp_00161062	geneComp_00034795	FxaC_13g15050.t1	TALON_gene-60523	full red	turn	TALON_gene-60523	16.0748	19.3925	17.4824	1.11358	1.96294	-0.149512	5.87508	10.1908	4.12227	0.500391	0.666522	-1.30368	0.366483	0.531267	0.245467	-0.2858	0.00691215	0.00691215	FALSE	1	TRUE	yes	no	yes	0	TRUE
isoComp_00161070	geneComp_00034795	TALONT000197215	TALON_gene-60523	full red	turn	TALON_gene-60523	16.0748	19.3925	17.4824	1.11358	1.96294	-0.149512	3.87357	2.09681	6.87318	0.572953	2.19979	1.70802	0.24095	0.105667	0.3794	0.273733	0.00999356	0.00691215	NA	0.12768	FALSE	NA	NA	NA	0	TRUE
isoComp_00161135	geneComp_00034816	FxaC_13g15680.t1	TALON_gene-60569	full red	turn	TALON_gene-60569	51.3127	29.701	42.377	4.9853	4.359	0.512626	29.795	21.3057	23.2432	3.40483	3.56172	0.125514	0.585917	0.7216	0.543333	-0.178267	0.0171431	0.0171431	FALSE	1	TRUE	yes	yes	no	0	TRUE
isoComp_00161138	geneComp_00034816	TALONT000197728	TALON_gene-60569	full red	turn	TALON_gene-60569	51.3127	29.701	42.377	4.9853	4.359	0.512626	18.1725	7.57861	16.4673	1.69018	1.35636	1.11857	0.351183	0.2504	0.392233	0.141833	0.0188024	0.0171431	FALSE	0.5	TRUE	yes	no	no	0	TRUE
isoComp_00161763	geneComp_00034954	FxaC_13g18320.t1	TALON_gene-60772	full red	turn	TALON_gene-60772	35.8757	44.5995	37.3	1.82911	2.0453	-0.257788	21.8197	31.7863	19.5486	2.66275	2.43147	-0.701052	0.594042	0.711167	0.519867	-0.1913	0.00849118	0.00849118	FALSE	1	TRUE	yes	no	no	0	TRUE
isoComp_00455994	geneComp_00106085	FxaC_17g19570.t1	TALON_gene-6086	full red	small green	TALON_gene-6086	88.2826	211.041	4.98913	21.5581	4.20718	-5.39977	29.825	74.3985	0.330016	9.23023	0.330016	-7.77372	0.217383	0.350733	0.0246333	-0.3261	0.000266019	0.000266019	FALSE	0.999703	TRUE	yes	yes	no	0	TRUE
isoComp_00455996	geneComp_00106085	TALONT000195915	TALON_gene-6086	full red	small green	TALON_gene-6086	88.2826	211.041	4.98913	21.5581	4.20718	-5.39977	37.2795	88.006	3.11415	8.87789	2.65397	-4.81623	0.494617	0.417133	0.695433	0.2783	0.0077457	0.000266019	NA	0.035431	FALSE	NA	NA	NA	0	TRUE
isoComp_01043974	geneComp_00248225	FxaC_17g19570.t1	TALON_gene-6086	turn	small green	TALON_gene-6086	88.2826	130.897	4.98913	17.9629	4.20718	-4.71072	29.825	43.4423	0.330016	5.10798	0.330016	-6.99768	0.217383	0.333667	0.0246333	-0.309033	0.00170764	0.00170764	FALSE	0.999703	TRUE	yes	yes	no	0	TRUE
isoComp_01043976	geneComp_00248225	TALONT000195915	TALON_gene-6086	turn	small green	TALON_gene-6086	88.2826	130.897	4.98913	17.9629	4.20718	-4.71072	37.2795	55.7617	3.11415	10.2327	2.65397	-4.158	0.494617	0.4204	0.695433	0.275033	0.0299868	0.00170764	NA	0.035431	FALSE	NA	NA	NA	0	TRUE
isoComp_00456294	geneComp_00106171	TALONT000214663	TALON_gene-61013	full red	small green	TALON_gene-61013	285.952	421.355	141.334	28.766	14.0535	-1.57586	24.7473	22.6069	23.7995	2.22885	4.44538	0.0741345	0.101883	0.0548333	0.167233	0.1124	6.09e-06	6.09e-06	NA	0.155105	FALSE	NA	NA	NA	0	TRUE
isoComp_00456824	geneComp_00106273	FxaC_13g22791.t1	TALON_gene-61163	full red	small green	TALON_gene-61163	15.024	4.35072	18.5639	1.10276	3.97132	2.09064	6.26469	0.825324	8.6268	0.165501	2.22027	3.37009	0.365858	0.1983	0.456533	0.258233	0.00133461	0.00133461	FALSE	0.769652	TRUE	no	no	yes	0	TRUE
isoComp_00457151	geneComp_00106334	TALONT000238332	TALON_gene-61255	full red	small green	TALON_gene-61255	21.8201	22.6847	15.7756	3.02625	1.9116	-0.523746	3.0463	4.6252	1.46084	0.763478	0.173943	-1.65599	0.137033	0.213467	0.0928667	-0.1206	0.0144922	0.00804078	TRUE	1	TRUE	yes	no	no	0	TRUE
isoComp_00457152	geneComp_00106334	TALONT000238335	TALON_gene-61255	full red	small green	TALON_gene-61255	21.8201	22.6847	15.7756	3.02625	1.9116	-0.523746	9.33965	7.87881	10.0636	1.63366	1.32646	0.352693	0.443075	0.3403	0.6364	0.2961	0.00804078	0.00804078	NA	0.0464487	FALSE	NA	NA	NA	0	TRUE
isoComp_01045132	geneComp_00248474	TALONT000238335	TALON_gene-61255	turn	small green	TALON_gene-61255	21.8201	24.781	15.7756	3.49023	1.9116	-0.651208	9.33965	8.78419	10.0636	1.5559	1.32646	0.195951	0.443075	0.3501	0.6364	0.2863	0.0471976	0.0471976	NA	0.0464487	FALSE	NA	NA	NA	0	NA
isoComp_00457175	geneComp_00106337	FxaC_13g23930.t1	TALON_gene-61259	full red	small green	TALON_gene-61259	22.5289	31.4599	9.28294	2.03166	0.466441	-1.75977	18.4161	27.2077	5.86754	1.12918	1.17283	-2.21126	0.777833	0.8677	0.623333	-0.244367	0.042539	0.042539	FALSE	0.993961	TRUE	no	no	no	0	TRUE
isoComp_00457176	geneComp_00106337	TALONT000238708	TALON_gene-61259	full red	small green	TALON_gene-61259	22.5289	31.4599	9.28294	2.03166	0.466441	-1.75977	2.68317	2.83148	2.31562	0.824681	0.287886	-0.289029	0.146217	0.0898333	0.254033	0.1642	0.049512	0.042539	NA	0.0196824	FALSE	NA	NA	NA	0	TRUE
isoComp_01045155	geneComp_00248477	FxaC_13g23930.t1	TALON_gene-61259	turn	small green	TALON_gene-61259	22.5289	29.4938	9.28294	3.08647	0.466441	-1.6667	18.4161	25.557	5.86754	2.43418	1.17283	-2.121	0.777833	0.868333	0.623333	-0.245	0.0239638	0.0239638	FALSE	0.993961	TRUE	no	no	no	0	TRUE
isoComp_01045156	geneComp_00248477	TALONT000238708	TALON_gene-61259	turn	small green	TALON_gene-61259	22.5289	29.4938	9.28294	3.08647	0.466441	-1.6667	2.68317	2.28728	2.31562	0.0439618	0.287886	0.0176903	0.146217	0.0794	0.254033	0.174633	0.0296146	0.0239638	NA	0.0196824	FALSE	NA	NA	NA	0	TRUE
isoComp_00457465	geneComp_00106384	FxaC_13g24420.t1	TALON_gene-61314	full red	small green	TALON_gene-61314	12.0114	11.1646	13.2366	1.62181	0.930545	0.245401	4.14363	5.28064	3.55122	0.870871	0.225746	-0.571071	0.345775	0.4724	0.270767	-0.201633	0.0304547	0.0304547	FALSE	1	TRUE	yes	no	no	0	TRUE
isoComp_00457468	geneComp_00106384	TALONT000242558	TALON_gene-61314	full red	small green	TALON_gene-61314	12.0114	11.1646	13.2366	1.62181	0.930545	0.245401	3.05941	2.36665	4.23111	0.754519	0.784973	0.835514	0.250483	0.2023	0.315233	0.112933	0.0325755	0.0304547	FALSE	0.947497	TRUE	yes	no	no	0	TRUE
isoComp_00458063	geneComp_00106502	TALONT000254148	TALON_gene-61510	full red	small green	TALON_gene-61510	18.795	26.2435	10.9813	4.85982	0.539415	-1.25615	6.01942	7.65661	6.69731	1.77945	1.12793	-0.192854	0.374467	0.286733	0.604133	0.3174	0.00152182	0.00144269	NA	0.0811706	FALSE	NA	NA	NA	0	TRUE
isoComp_00458064	geneComp_00106502	TALONT000254250	TALON_gene-61510	full red	small green	TALON_gene-61510	18.795	26.2435	10.9813	4.85982	0.539415	-1.25615	9.05969	12.6592	2.27694	2.14782	0.295022	-2.46984	0.440217	0.485167	0.205867	-0.2793	0.00144269	0.00144269	NA	0.199731	FALSE	NA	NA	NA	0	TRUE
isoComp_01046043	geneComp_00248642	TALONT000254148	TALON_gene-61510	turn	small green	TALON_gene-61510	18.795	29.7412	10.9813	3.7195	0.539415	-1.43658	6.01942	6.77578	6.69731	0.924352	1.12793	-0.0167822	0.374467	0.232167	0.604133	0.371967	5.67e-05	4.59e-05	NA	0.0811706	FALSE	NA	NA	NA	0	TRUE
isoComp_01046044	geneComp_00248642	TALONT000254250	TALON_gene-61510	turn	small green	TALON_gene-61510	18.795	29.7412	10.9813	3.7195	0.539415	-1.43658	9.05969	17.0402	2.27694	2.46897	0.295022	-2.8983	0.440217	0.570967	0.205867	-0.3651	4.59e-05	4.59e-05	NA	0.199731	FALSE	NA	NA	NA	0	TRUE
isoComp_01634143	geneComp_00390798	FxaC_13g27111.t1	TALON_gene-61538	small green	white	TALON_gene-61538	31.7504	48.7911	19.6836	16.9772	3.23107	-1.30919	15.8335	14.0763	15.3581	3.03406	2.67099	0.125643	0.579767	0.3498	0.777067	0.427267	0.0166169	0.0166169	FALSE	0.983385	TRUE	yes	no	no	0	TRUE
isoComp_01634146	geneComp_00390798	TALONT000255493	TALON_gene-61538	small green	white	TALON_gene-61538	31.7504	48.7911	19.6836	16.9772	3.23107	-1.30919	13.8678	31.5431	2.89436	14.3047	0.425829	-3.44149	0.349642	0.562567	0.148167	-0.4144	0.0166169	0.0166169	FALSE	0.985993	TRUE	yes	no	no	0	TRUE
isoComp_00164575	geneComp_00035538	FxaC_17g20450.t1	TALON_gene-6169	full red	turn	TALON_gene-6169	64.8766	35.8174	74.1307	7.22911	8.0627	1.0492	36.4697	23.8385	36.8312	6.09287	5.42278	0.627422	0.567508	0.651667	0.492467	-0.1592	0.0208457	0.0208457	FALSE	1	TRUE	yes	no	no	0	TRUE
isoComp_00164576	geneComp_00035538	TALONT000199359	TALON_gene-6169	full red	turn	TALON_gene-6169	64.8766	35.8174	74.1307	7.22911	8.0627	1.0492	18.9489	7.74335	25.7657	1.59011	2.12622	1.73312	0.28585	0.223133	0.349833	0.1267	0.0223261	0.0208457	NA	0.155549	FALSE	NA	NA	NA	0	TRUE
isoComp_00164890	geneComp_00035626	TALONT000268248	TALON_gene-61830	full red	turn	TALON_gene-61830	17.6746	6.89189	6.30983	0.45664	1.05378	-0.127107	9.81162	5.09374	3.35751	0.26041	0.866441	-0.599872	0.580192	0.7406	0.513833	-0.226767	0.0480585	0.0480585	FALSE	1	TRUE	yes	no	no	0	TRUE
isoComp_00458880	geneComp_00106696	TALONT000268248	TALON_gene-61830	full red	small green	TALON_gene-61830	17.6746	6.89189	38.1965	0.45664	9.46556	2.46876	9.81162	5.09374	18.3933	0.26041	6.5621	1.85034	0.580192	0.7406	0.457867	-0.282733	0.00841603	0.00841603	FALSE	1	TRUE	yes	no	no	0	TRUE
isoComp_00458881	geneComp_00106696	TALONT000268253	TALON_gene-61830	full red	small green	TALON_gene-61830	17.6746	6.89189	38.1965	0.45664	9.46556	2.46876	7.6423	1.79815	19.0901	0.209689	2.91817	3.40099	0.414333	0.2594	0.5263	0.2669	0.00860864	0.00841603	FALSE	0.999836	TRUE	yes	no	no	0	TRUE
isoComp_00166282	geneComp_00035918	FxaC_13g37810.t1	TALON_gene-62383	full red	turn	TALON_gene-62383	10.7241	13.1516	12.1461	3.20878	1.17534	-0.114655	6.01947	8.91282	5.9381	2.83256	0.690724	-0.585071	0.553333	0.654733	0.4965	-0.158233	0.0208107	0.0208107	FALSE	0.97556	TRUE	yes	no	yes	0	TRUE
isoComp_00166284	geneComp_00035918	TALONT000294828	TALON_gene-62383	full red	turn	TALON_gene-62383	10.7241	13.1516	12.1461	3.20878	1.17534	-0.114655	2.47631	1.50621	3.56023	0.304257	0.623954	1.23554	0.246325	0.118567	0.290167	0.1716	0.027584	0.0208107	NA	0.370329	FALSE	NA	NA	NA	0	TRUE
isoComp_00166492	geneComp_00035978	FxaC_13g39300.t1	TALON_gene-62503	full red	turn	TALON_gene-62503	51.2043	75.8788	86.921	18.4816	23.177	0.195984	34.8146	59.7462	54.7099	14.2393	14.1412	-0.127024	0.652242	0.787967	0.6382	-0.149767	0.00024989	0.00024989	FALSE	0.999867	TRUE	yes	yes	no	0	TRUE
isoComp_00166493	geneComp_00035978	TALONT000296777	TALON_gene-62503	full red	turn	TALON_gene-62503	51.2043	75.8788	86.921	18.4816	23.177	0.195984	11.8375	9.93089	25.0234	2.74589	7.39274	1.33241	0.260458	0.128467	0.281233	0.152767	0.000350893	0.00024989	NA	0.0542086	FALSE	NA	NA	NA	0	TRUE
isoComp_00460482	geneComp_00107048	FxaC_13g39300.t1	TALON_gene-62503	full red	small green	TALON_gene-62503	51.2043	75.8788	9.72147	18.4816	2.69819	-2.96316	34.8146	59.7462	5.48896	14.2393	1.50588	-3.44186	0.652242	0.787967	0.5791	-0.208867	0.0405055	0.0405055	FALSE	0.999867	TRUE	yes	yes	no	0	TRUE
isoComp_00460483	geneComp_00107048	TALONT000296777	TALON_gene-62503	full red	small green	TALON_gene-62503	51.2043	75.8788	9.72147	18.4816	2.69819	-2.96316	11.8375	9.93089	3.36024	2.74589	1.51773	-1.56052	0.260458	0.128467	0.3098	0.181333	0.0433069	0.0405055	NA	0.0542086	FALSE	NA	NA	NA	0	TRUE
isoComp_00754472	geneComp_00178118	FxaC_13g39300.t1	TALON_gene-62503	full red	white	TALON_gene-62503	51.2043	75.8788	32.2959	18.4816	14.983	-1.23209	34.8146	59.7462	19.3132	14.2393	8.87125	-1.62875	0.652242	0.787967	0.6037	-0.184267	0.0113621	0.0113621	FALSE	0.999867	TRUE	yes	yes	no	0	TRUE
isoComp_00754473	geneComp_00178118	TALONT000296777	TALON_gene-62503	full red	white	TALON_gene-62503	51.2043	75.8788	32.2959	18.4816	14.983	-1.23209	11.8375	9.93089	9.03532	2.74589	2.65982	-0.136204	0.260458	0.128467	0.322333	0.193867	0.0138064	0.0113621	NA	0.0542086	FALSE	NA	NA	NA	0	TRUE
isoComp_01048487	geneComp_00249193	FxaC_13g39530.t1	TALON_gene-62519	turn	small green	TALON_gene-62519	43.2372	53.5083	25.0864	2.04162	3.28302	-1.09255	27.895	28.6061	18.2085	2.98774	2.04564	-0.651422	0.663908	0.532667	0.734767	0.2021	0.0329737	0.0329737	FALSE	0.999903	TRUE	yes	no	yes	0	TRUE
isoComp_01048488	geneComp_00249193	TALONT000296911	TALON_gene-62519	turn	small green	TALON_gene-62519	43.2372	53.5083	25.0864	2.04162	3.28302	-1.09255	6.7997	10.8297	1.65019	1.24458	1.13161	-2.70691	0.140725	0.202633	0.0569667	-0.145667	0.0392524	0.0329737	NA	0.122535	FALSE	NA	NA	NA	0	TRUE
isoComp_00460727	geneComp_00107108	TALONT000205901	TALON_gene-6262	full red	small green	TALON_gene-6262	30.0799	52.4116	15.9645	3.06137	1.57765	-1.71439	2.58861	2.52484	2.30902	0.647684	0.220486	-0.12838	0.102558	0.0470667	0.1471	0.100033	0.0232575	0.00961511	NA	0.151771	FALSE	NA	NA	NA	0	TRUE
isoComp_00460731	geneComp_00107108	TALONT000206033	TALON_gene-6262	full red	small green	TALON_gene-6262	30.0799	52.4116	15.9645	3.06137	1.57765	-1.71439	8.4197	18.4127	2.19466	1.85109	1.13263	-3.06286	0.246492	0.3499	0.1441	-0.2058	0.00961511	0.00961511	NA	0.0790104	FALSE	NA	NA	NA	0	TRUE
isoComp_00166793	geneComp_00036044	TALONT000206155	TALON_gene-6263	full red	turn	TALON_gene-6263	19.3385	29.5241	21.9143	4.46394	2.15124	-0.429849	3.27347	8.42295	2.6658	2.25567	0.808253	-1.65607	0.130683	0.2768	0.117067	-0.159733	0.0336476	0.0336476	NA	0.126941	FALSE	NA	NA	NA	0	TRUE
isoComp_00460781	geneComp_00107114	FxaC_17g21600.t1	TALON_gene-6263	full red	small green	TALON_gene-6263	19.3385	29.5241	11.2862	4.46394	1.78727	-1.38655	12.7808	15.7969	8.70846	2.02083	1.06459	-0.858407	0.703542	0.5403	0.7803	0.24	0.0290825	0.024203	NA	0.461878	FALSE	NA	NA	NA	0	TRUE
isoComp_00460783	geneComp_00107114	TALONT000206155	TALON_gene-6263	full red	small green	TALON_gene-6263	19.3385	29.5241	11.2862	4.46394	1.78727	-1.38655	3.27347	8.42295	0.830828	2.25567	0.550064	-3.32616	0.130683	0.2768	0.0657333	-0.211067	0.024203	0.024203	NA	0.126941	FALSE	NA	NA	NA	0	TRUE
isoComp_00754773	geneComp_00178184	TALONT000206155	TALON_gene-6263	full red	white	TALON_gene-6263	19.3385	29.5241	14.6294	4.46394	3.40053	-1.01252	3.27347	8.42295	1.1743	2.25567	0.795998	-2.83201	0.130683	0.2768	0.0631333	-0.213667	0.0406324	0.0406324	NA	0.126941	FALSE	NA	NA	NA	0	TRUE
isoComp_00754935	geneComp_00178241	FxaC_13g44070.t1	TALON_gene-62809	full red	white	TALON_gene-62809	12.4511	13.8806	14.06	1.05723	0.699782	0.0185098	9.5551	11.8858	9.40423	1.34806	0.279317	-0.337536	0.764417	0.851933	0.670367	-0.181567	0.0198694	0.0198694	FALSE	1	TRUE	yes	no	no	0	TRUE
isoComp_00754936	geneComp_00178241	TALONT000303229	TALON_gene-62809	full red	white	TALON_gene-62809	12.4511	13.8806	14.06	1.05723	0.699782	0.0185098	2.73297	1.803	4.34442	0.368348	0.382935	1.2641	0.223842	0.1343	0.308	0.1737	0.0238998	0.0198694	FALSE	0.990077	TRUE	yes	no	no	0	TRUE
isoComp_00755270	geneComp_00178322	FxaC_13g46710.t1	TALON_gene-62974	full red	white	TALON_gene-62974	8.90933	4.38465	11.2006	0.455344	0.884776	1.35104	6.44438	2.86567	11.2006	0.684699	0.884776	1.96289	0.703425	0.6406	1	0.3594	0.0191821	0.0191821	NA	0.0878372	FALSE	NA	NA	NA	0	TRUE
[truncated: 900 more rows]

## Sheet: summarize
Summarize of all isoform changes
Comparison	nrIsoforms	nrSwitches	nrGenes
fr_vs_turn	573	309	343
fr_vs_sg	844	490	464
fr_vs_w	330	199	190
turn_vs_sg	322	181	184
turn_vs_w	93	50	50
sg_vs_w	102	57	57
[truncated: 1 more rows]

## Sheet: funannotation
Functional annotation of all detected isoforms using the TOA pipeline. Details could be found in the manuscript
[truncated: 1,412 more rows]
